# Supplementary material for: The NALCN channel regulates metastasis and nonmalignant cell dissemination
Source: Nat Genet. 2022 Sep 29;54(12):1827–38. doi: 10.1038/s41588-022-01182-0 (PMC9729110; doi:10.1038/s41588-022-01182-0)
Supplement: Supplementary file 4 — Supplementary Tables 1–33. [file 41588_2022_1182_MOESM4_ESM.xlsx]

## Sheet: Supplementary Table 1
Supplementay Table 1: Differential expression of PROM1+ normal gastric mucosa vs PROM1+ GAC cells
id	genesymbol	unigeneid	Ion/Solute Carrier	Mean expression P1+ Stomach Cells	Mean expression P1+ GAC Cells	LOG RATIO	neg. Log10 p-value
1419020_PM_at	Gif	Mm.456		12.6374	3.31468	-30.9695	5.47584
1422915_PM_at	Gast	Mm.4767		12.4561	3.38554	-30.1316	4.56308
1415786_PM_at	Pgc	Mm.22957		12.1968	3.38139	-29.2843	5.81121
1438612_PM_a_at	Clps	Mm.21160		11.7745	3.18308	-28.54	4.03599
1420465_PM_s_at	100039054 /// 2610016E04Rik /// CU041261.1 /// LOC100189605 /// Mup1 /// Mup2 /// OTTMUSG00000007428 /// OTTMUSG00000008509	Mm.458390		13.5542	5.79621	-25.7715	2.26073
1415805_PM_at	Clps	Mm.21160		12.119	4.51831	-25.2489	4.87206
1441236_PM_at	Slc9a3	Mm.261564	Na/H exchanger	10.5165	3.23069	-24.2028	4.79724
1426154_PM_s_at	2610016E04Rik /// Mup1 /// Mup2 /// Mup3	Mm.335875		10.6361	3.59709	-23.3832	3.24024
1432140_PM_at	Gsdma2	Mm.159149		9.59048	2.72984	-22.7906	3.69464
1458930_PM_at	A4gnt	Mm.297753		10.6084	3.81548	-22.5657	4.46124
1437015_PM_x_at	Pla2g1b	Mm.20190		10.4437	3.73097	-22.2992	2.79984
1415885_PM_at	Chgb	Mm.255241		10.0307	3.32872	-22.2636	4.12555
1450060_PM_at	Pigr	Mm.276414		10.9678	4.33067	-22.0482	2.67202
1423494_PM_at	2310042E22Rik	Mm.422867		9.24331	2.71186	-21.697	5.24255
1420569_PM_at	Chad	Mm.440523		9.66378	3.15407	-21.6248	4.19053
1416456_PM_a_at	Chia	Mm.46418		9.2859	2.80857	-21.5172	2.83644
1455490_PM_at	---	---		11.2608	4.79178	-21.4897	2.30957
1448107_PM_x_at	Klk1	Mm.142722		10.3375	4.01713	-20.9959	1.57134
1415837_PM_at	Klk1	Mm.142722		10.1145	3.80648	-20.9548	1.55291
1432141_PM_x_at	Gsdma2	Mm.159149		9.37518	3.26528	-20.2966	3.48433
1424576_PM_s_at	Cyp2c44	Mm.329866		9.26236	3.34634	-19.6526	4.98298
1422634_PM_a_at	Vsig2	Mm.27478		10.1749	4.26789	-19.6225	3.44527
1455802_PM_x_at	Agr2	Mm.7244		10.6944	4.79433	-19.5997	1.8008
1440186_PM_s_at	Psapl1	Mm.44242		9.93248	4.10972	-19.3428	2.29571
1424266_PM_s_at	AU018778	Mm.29110		8.56756	2.76044	-19.2908	4.68243
1430899_PM_at	Muc5ac	Mm.334332		11.4101	5.67421	-19.0542	2.46603
1448911_PM_at	Atp4b	Mm.154039		10.0419	4.32877	-18.9787	1.85869
1433579_PM_at	Tmem30b	Mm.251196	Transporter	10.885	5.17587	-18.9653	4.62986
1431899_PM_at	Nkx6-3	Mm.290028		8.36663	2.69496	-18.8409	5.59114
1456169_PM_at	EG226654	Mm.46366		9.08288	3.43475	-18.7627	3.98052
1451441_PM_at	2210415F13Rik	Mm.24119		9.71837	4.09836	-18.6693	2.56301
1430893_PM_at	2610016E04Rik	---		8.34343	2.83128	-18.311	2.00407
1448980_PM_at	Ghrl	Mm.379095		8.75911	3.35527	-17.9512	3.00242
1430658_PM_a_at	Gsdma2	Mm.159149		8.29505	2.91911	-17.8585	3.96587
1418499_PM_a_at	Kcne3	Mm.282386		10.8818	5.64212	-17.4058	2.04061
1421286_PM_a_at	Atp4a	Mm.12821		8.30251	3.13064	-17.1806	1.78478
1446748_PM_at	2010007H06Rik	---		7.93475	2.76289	-17.1805	4.2795
1416626_PM_at	Pla2g1b	Mm.20190		9.39545	4.26536	-17.0418	2.53529
1434110_PM_x_at	2610016E04Rik /// Mup1 /// Mup2	Mm.335875		9.59863	4.50445	-16.9225	3.07378
1429457_PM_at	Psapl1	Mm.44242		8.43248	3.3774	-16.7926	2.45165
1425450_PM_at	Chi3l4	Mm.425140		7.9362	2.92607	-16.6433	1.67519
1423719_PM_at	LOC632073 /// U46068	Mm.3783		7.97137	2.96326	-16.6366	3.51227
1416225_PM_at	Adh1	Mm.2409		9.8759	4.88006	-16.5958	3.84964
1420334_PM_at	Slc12a8	Mm.35253	Na/K/Cl transprot	8.47738	3.50173	-16.5287	4.68129
1417988_PM_at	Resp18	Mm.4032		7.70699	2.74977	-16.4675	2.37039
1417814_PM_at	Pla2g5	Mm.23347		7.67814	2.73765	-16.4119	3.12152
1418979_PM_at	Akr1c14	Mm.26838		7.98468	3.09143	-16.255	2.42783
1428209_PM_at	Bex4	Mm.336245		8.30026	3.54295	-15.8034	4.2279
1419063_PM_at	Ugt8a	Mm.306021		7.62984	2.89339	-15.7341	3.74015
1417780_PM_at	Lass4	Mm.35511		7.8058	3.14204	-15.4927	3.06017
1451489_PM_at	Slc25a35	Mm.298622	Solute carrier	7.85874	3.20197	-15.4695	4.5814
1416490_PM_at	Tmed6	Mm.23032		10.0851	5.54914	-15.068	1.66525
1438648_PM_x_at	1190003M12Rik	Mm.46387		12.9975	8.47354	-15.0282	1.70111
1430236_PM_s_at	Gsdma2	Mm.159149		7.99233	3.48186	-14.9835	2.61084
1421113_PM_at	Pga5	Mm.34037		8.22274	3.72152	-14.9527	2.07215
1428952_PM_at	Pdia2	Mm.32631		7.85165	3.4217	-14.716	2.53938
1450128_PM_at	Pla2g2a	Mm.4675		8.06447	3.64432	-14.6834	3.44906
1453438_PM_x_at	Gsdma2	Mm.159149		7.70658	3.28724	-14.6807	2.18061
1419268_PM_at	Agr2	Mm.7244		12.8678	8.46656	-14.6207	1.56199
1430479_PM_at	2010007H06Rik	---		7.94035	3.54248	-14.6094	4.36405
1436815_PM_x_at	---	Mm.443386		8.43638	4.04836	-14.5767	1.52194
1418601_PM_at	Aldh1a7	Mm.14609		8.83987	4.46338	-14.5384	2.53461
1423693_PM_at	cela1	Mm.2131		12.2143	7.84236	-14.5234	0.994555
1451547_PM_at	Iyd	Mm.24153		7.30722	2.94696	-14.4845	3.14602
1419195_PM_at	Wfdc15b	Mm.330764		7.18799	2.87752	-14.3191	4.14625
1453480_PM_at	Tmem213	Mm.387207		8.03614	3.74714	-14.2477	4.84805
1450988_PM_at	Lgr5	Mm.42103		8.52128	4.24087	-14.2192	1.95648
1434227_PM_at	Krtdap	Mm.268157		7.46625	3.20067	-14.1699	1.25502
1426302_PM_at	Tmprss4	Mm.436756		9.29014	5.04463	-14.1033	2.07104
1425182_PM_x_at	Klk1b22 /// Klk1b9	Mm.5193		7.38518	3.14622	-14.0815	1.50794
1447808_PM_s_at	Slc15a2	Mm.281804	Transporter	7.45521	3.22316	-14.0585	4.28276
1418940_PM_at	Sult1b1	Mm.23502		7.77155	3.57059	-13.9553	3.00949
1419504_PM_at	LOC100047046 /// Mogat1	Mm.41325		7.64245	3.44349	-13.9486	3.3681
1455869_PM_at	---	Mm.458283		7.49948	3.32605	-13.8638	0.776466
1455913_PM_x_at	Ttr	Mm.2108		11.1286	6.9653	-13.8302	0.872364
1429994_PM_s_at	Cyp2c65	Mm.271190		8.95746	4.82619	-13.7238	1.51539
1434137_PM_x_at	Zg16	Mm.21835		7.45457	3.33446	-13.6867	1.39744
1441213_PM_at	BC021891	Mm.216458		8.13763	4.03386	-13.6324	3.59402
1448854_PM_s_at	Cpamd8 /// Mug-ps1 /// Mug1 /// Mug4	Mm.244937		7.19213	3.09097	-13.6237	2.05082
1434499_PM_a_at	Ldhb	Mm.9745		8.96057	4.89354	-13.5104	1.87439
1449409_PM_at	Sult1c2	Mm.19320		10.6063	6.57635	-13.3873	1.71828
1418320_PM_at	Prss8	Mm.5875		8.57906	4.56075	-13.3485	2.01191
1424730_PM_a_at	Slc15a2	Mm.281804	Transporter	6.85297	2.83538	-13.3461	4.0818
1436814_PM_at	---	Mm.443386		7.5692	3.55397	-13.3383	1.49029
1424245_PM_at	Ces2 /// ENSMUSG00000031884	Mm.425547		9.71649	5.70374	-13.3301	1.55126
1452823_PM_at	Gstk1	Mm.267014		8.86091	4.85977	-13.2915	2.22779
1416055_PM_at	Amy2a1 /// Amy2a5 /// Amy2b	Mm.331313		6.96619	2.97472	-13.2594	0.999445
1455435_PM_s_at	Chdh	Mm.259916		8.69904	4.73769	-13.1593	1.74164
1424357_PM_at	Tmem45b	Mm.390134		9.13438	5.17843	-13.1414	1.65329
1459737_PM_s_at	Ttr	Mm.2108		10.9964	7.05125	-13.1056	0.788429
1454608_PM_x_at	Ttr	Mm.2108		11.7223	7.78013	-13.0956	0.842777
1439423_PM_x_at	U46068	Mm.3783		7.74511	3.81315	-13.0617	3.57276
1435050_PM_at	D10Bwg1379e	Mm.425612		7.9106	4.03097	-12.8878	2.28175
1454959_PM_s_at	Gnai1	Mm.254629		9.12528	5.27381	-12.7943	1.59193
1417954_PM_at	Sst	Mm.2453		7.7616	3.95926	-12.6311	2.46589
1425260_PM_at	Alb	Mm.16773		7.26189	3.51735	-12.4391	3.0427
1429286_PM_at	1190003M12Rik	Mm.46387		13.8769	10.1504	-12.379	1.46474
1450220_PM_a_at	Spdef	Mm.26768		9.08207	5.36143	-12.3597	1.71022
1419700_PM_a_at	Prom1	Mm.6250		11.5811	7.87184	-12.322	3.62501
1434273_PM_at	Fam174b	Mm.425464		8.30008	4.60102	-12.288	2.83707
1417616_PM_at	St6galnac2	Mm.3947		8.11515	4.41627	-12.2874	4.05205
1449854_PM_at	Nr0b2	Mm.346759		7.366	3.69589	-12.1918	3.5743
1418715_PM_at	Pank1	Mm.24742		7.18761	3.52309	-12.1733	2.58098
1422448_PM_at	Tff2	Mm.1825		13.5596	9.91864	-12.095	1.56775
1422587_PM_at	Tmem45a	Mm.262328		9.00581	5.3691	-12.0809	1.27777
1417388_PM_at	Bex2	Mm.94160		6.89863	3.27889	-12.0245	3.63824
1441317_PM_x_at	Jakmip1	Mm.85280		7.38683	3.77147	-12.01	3.37336
1419905_PM_s_at	Hpgd	Mm.18832		9.64382	6.05704	-11.915	2.59499
1422588_PM_at	Krt6b	Mm.441891		6.30223	2.72862	-11.8713	0.94083
1428485_PM_at	Car12	Mm.277921		7.63954	4.07709	-11.8342	2.24964
1451580_PM_a_at	Ttr	Mm.2108		10.0438	6.49142	-11.8009	0.950934
1448237_PM_x_at	Ldhb	Mm.9745		8.88483	5.33448	-11.794	1.65101
1453393_PM_a_at	Chst4	Mm.89207		7.5703	4.03418	-11.7467	2.14708
1455235_PM_x_at	Ldhb	Mm.9745		8.88331	5.35664	-11.7153	2.24272
1450645_PM_at	Mt4	Mm.1536		6.35973	2.83776	-11.6997	1.42169
1417089_PM_a_at	Ckmt1	Mm.252145		9.57713	6.05523	-11.6995	1.66611
1458918_PM_at	Slc12a8	Mm.35253	Na/K/Cl transprot	6.24962	2.75061	-11.6235	4.71452
1423150_PM_at	Scg5	Mm.4836		7.12649	3.62836	-11.6205	2.0055
1449464_PM_at	Kcnq1	Mm.439769		8.27523	4.79145	-11.5729	2.98217
1438972_PM_x_at	2810410L24Rik	Mm.269766		7.10872	3.64123	-11.5188	2.64175
1456147_PM_at	St8sia6	Mm.330004		8.85652	5.39711	-11.4919	1.57933
1433643_PM_at	Cacna2d1	Mm.159842		8.26854	4.83898	-11.3928	1.50891
1417952_PM_at	Cyp2j6	Mm.98200		7.79245	4.36836	-11.3746	2.78585
1417078_PM_at	Lgals2	Mm.390793		11.5202	8.09632	-11.3738	1.20393
1423357_PM_at	2610209A20Rik	Mm.46777		7.97021	4.54857	-11.3665	1.81876
1423679_PM_at	2810432L12Rik	Mm.478287		7.47753	4.06591	-11.3331	2.33921
1456440_PM_s_at	St8sia6	Mm.330004		8.57336	5.17697	-11.2826	2.14469
1418743_PM_a_at	LOC100047138 /// Tesc	Mm.273285		9.252	5.86628	-11.2471	2.17638
1418744_PM_s_at	LOC100047138 /// Tesc	Mm.273285		10.8572	7.47366	-11.24	2.07034
1424612_PM_at	Nipal2	Mm.258402		8.51237	5.14198	-11.1962	2.24338
1437438_PM_x_at	Pnliprp2	Mm.212333		6.53087	3.16468	-11.1823	4.37044
1436204_PM_at	1110059G02Rik	---		6.8809	3.51929	-11.167	3.43817
1419233_PM_x_at	Apoa1	Mm.26743		9.1342	5.77737	-11.1511	1.13806
1450928_PM_at	LOC100045546	---		7.13486	3.77847	-11.1497	2.71785
1416468_PM_at	Aldh1a1	Mm.435667		9.11196	5.76126	-11.1308	1.56806
1425913_PM_a_at	2810022L02Rik	Mm.159989		8.53625	5.19107	-11.1125	1.43555
1443408_PM_at	---	Mm.446702		8.62166	5.29622	-11.0469	0.99455
1419232_PM_a_at	Apoa1	Mm.26743		8.24875	4.94907	-10.9613	1.07234
1415954_PM_at	1810049H19Rik /// EG436523 /// Try10 /// Try4	Mm.383263		7.17133	3.88724	-10.9095	1.45143
1429027_PM_at	Snord123	Mm.391938		7.45205	4.17495	-10.8863	1.99615
1440668_PM_at	Adamtsl3	Mm.65306		7.18192	3.90921	-10.8717	1.94754
1430425_PM_at	Sdk2	Mm.130504		6.44132	3.17695	-10.844	3.28805
1439887_PM_at	---	Mm.389162		8.53216	5.27878	-10.8075	2.66267
1416183_PM_a_at	Ldhb	Mm.9745		8.81348	5.57389	-10.7617	2.15138
1443736_PM_at	---	Mm.437006		7.46899	4.23464	-10.7443	2.03693
1424968_PM_at	2210023G05Rik	Mm.26580		8.84973	5.62179	-10.723	2.02453
1437846_PM_x_at	Bace2	Mm.97885		8.40229	5.17721	-10.7135	1.81635
1424218_PM_a_at	Creb3l4	Mm.299952		9.17209	5.94844	-10.7088	1.24648
1448312_PM_at	Pcsk2	Mm.294493		6.23456	3.02587	-10.6591	1.81823
1450139_PM_at	Ern2	Mm.20452		8.64152	5.43379	-10.6558	1.25205
1426550_PM_at	Sidt1	Mm.242144	dsRNA-gated channel	6.18324	2.98383	-10.6282	6.44454
1436600_PM_at	Tox3	Mm.302755		8.02869	4.83346	-10.6143	1.0743
1455201_PM_x_at	Apoa1	Mm.26743		8.63896	5.44951	-10.5951	1.04885
1418149_PM_at	Chga	Mm.4137		6.51475	3.32691	-10.5898	3.72359
1417079_PM_s_at	Lgals2	Mm.390793		12.2987	9.11083	-10.5898	1.15035
1455995_PM_at	D10Bwg1379e	Mm.425612		6.36121	3.17409	-10.5874	2.83806
1417738_PM_at	Rab25	Mm.26994		9.13753	5.97157	-10.5171	2.78168
1435370_PM_a_at	Ces3	Mm.292803		5.77801	2.61287	-10.5144	2.50543
1418165_PM_at	Itln1	Mm.247426		6.72164	3.56362	-10.4907	1.85117
1448752_PM_at	Car2	Mm.1186		11.5793	8.42218	-10.4876	1.56056
1437085_PM_at	D630039A03Rik	Mm.23214		8.30174	5.15259	-10.4613	1.50798
1417957_PM_a_at	Tspan1	Mm.45994		10.4708	7.34279	-10.3911	1.68571
1419086_PM_at	Fgfbp1	Mm.46053		9.22816	6.12069	-10.3228	1.38115
1424502_PM_at	Oit1	Mm.25351		9.0657	5.964	-10.3036	1.23232
1425290_PM_at	Stx19	Mm.386793		5.97081	2.90792	-10.1747	2.34347
1439624_PM_at	Ugt2b35	Mm.312095		8.83524	5.77676	-10.1601	1.07358
1419608_PM_a_at	Mia1	Mm.262447		6.47686	3.43959	-10.0896	3.04009
1451258_PM_at	Psca	Mm.46395		9.67502	6.6382	-10.0881	0.885315
1448973_PM_at	Sult1d1	Mm.6824		8.77444	5.74464	-10.0648	0.850143
1425559_PM_a_at	Acsm3	Mm.334199		8.14989	5.12298	-10.0552	1.32057
1435857_PM_s_at	Aplp1	Mm.2381		7.68511	4.6726	-10.0074	2.49197
1423852_PM_at	Shisa2	Mm.275409		7.55773	4.5483	-9.99713	1.41657
1417422_PM_at	Gnmt	Mm.29395		6.8103	3.80255	-9.99152	2.05185
1455451_PM_at	Kctd14	Mm.334033		7.31754	4.31233	-9.98309	2.08582
1454604_PM_s_at	Tspan12	Mm.21950		6.99472	3.99843	-9.95348	1.68293
1460081_PM_at	Syt7	Mm.182654		6.81255	3.81724	-9.95019	3.01013
1419118_PM_at	LOC100045106 /// Vstm2b	Mm.150675		6.65191	3.66163	-9.93351	2.09153
1447606_PM_x_at	Aqp11	Mm.29756		7.02528	4.03793	-9.92376	2.05201
1437326_PM_x_at	Cela3b /// LOC638418	Mm.297477		5.74052	2.75713	-9.9106	0.830076
1423627_PM_at	Nqo1	Mm.252		8.97143	5.9942	-9.89014	1.26552
1431028_PM_a_at	Pank1	Mm.24742		7.12819	4.15477	-9.87749	3.64653
1417160_PM_s_at	Expi	Mm.1650		10.1678	7.20221	-9.85131	1.67845
1452730_PM_at	Rps4y2	Mm.391542		7.43023	4.47168	-9.82811	1.51779
1423858_PM_a_at	Hmgcs2	Mm.289131		6.53694	3.58017	-9.82216	2.69616
1423259_PM_at	Id4 /// LOC100045546	Mm.458006		6.85533	3.90864	-9.7887	1.44208
1438840_PM_x_at	Apoa1	Mm.26743		8.5331	5.5878	-9.78409	1.05283
1434340_PM_at	1110020P15Rik /// EG622178	Mm.269736		7.03982	4.1025	-9.75757	0.735274
1460514_PM_s_at	Ascl2	Mm.196417		6.23907	3.30943	-9.73206	3.71667
1451499_PM_at	Cadps2	Mm.478120		7.08898	4.16075	-9.72737	3.60117
1431566_PM_at	9030622O22Rik	Mm.158729		7.71301	4.78613	-9.7229	1.22898
1436643_PM_x_at	Hamp2	Mm.389860		5.89647	2.9699	-9.72186	1.39058
1460190_PM_at	Ap1m2	Mm.22239		8.05573	5.13395	-9.70594	2.86813
1448502_PM_at	Slc16a7	Mm.29161		7.39382	4.47869	-9.68384	1.33123
1435716_PM_x_at	Snurf	Mm.274995		7.46202	4.54865	-9.67802	5.20917
1426911_PM_at	Dsc2	Mm.280547		8.79769	5.91457	-9.57752	1.34782
1438566_PM_at	St8sia6	Mm.330004		7.03895	4.15717	-9.57304	2.50517
1418076_PM_at	St14	Mm.243926		9.13603	6.25895	-9.55745	1.3413
1418791_PM_at	Sh3gl2	Mm.143603		6.57862	3.70514	-9.54551	1.97204
1438183_PM_x_at	Sord	Mm.371580		8.83738	5.96402	-9.54508	2.38259
1416673_PM_at	Bace2	Mm.97885		10.2636	7.39673	-9.52358	1.94781
1443933_PM_at	Tc2n	Mm.390521		7.98997	5.1256	-9.51522	1.02603
1424763_PM_at	Rsph9	Mm.17993		7.36445	4.50346	-9.50401	2.80361
1415777_PM_at	Pnliprp1	Mm.10753		6.12854	3.27269	-9.48693	2.19685
1419551_PM_s_at	Stk39	Mm.198414		7.78152	4.93067	-9.47032	1.54595
1417895_PM_a_at	Tmem54	Mm.25295		7.82043	4.97774	-9.4432	1.39974
1419406_PM_a_at	Bcl11a	Mm.53687		6.20017	3.36082	-9.43209	2.62413
1421040_PM_a_at	Gsta2	Mm.422778		6.93118	4.09352	-9.42649	1.36532
1437760_PM_at	Galnt12	Mm.132246		9.01904	6.18705	-9.40768	1.71991
1429833_PM_at	Ly6g6e	Mm.250491		6.83267	4.00451	-9.39496	2.34486
1418186_PM_at	Gstt1	Mm.2746		8.41142	5.58345	-9.39429	1.51623
1438980_PM_x_at	Pm20d1	Mm.23844		5.55408	2.72751	-9.38965	2.13997
1417872_PM_at	Fhl1	Mm.3126		9.74815	6.93754	-9.33663	1.65152
1435371_PM_x_at	Ces3	Mm.292803		5.8957	3.0857	-9.33461	3.11883
1451095_PM_at	Asns	Mm.2942		10.8122	8.01398	-9.29539	2.14363
1437258_PM_at	100042999 /// Sprr2a	Mm.6853		9.50157	6.71448	-9.25853	1.07706
1420328_PM_at	Rep15	Mm.45888		7.50854	4.72263	-9.25458	1.98363
1431900_PM_a_at	Foxa3	Mm.472695		8.06871	5.29906	-9.20058	1.54056
1416617_PM_at	Acss1	Mm.7044		7.81606	5.05002	-9.18856	1.26675
1436990_PM_s_at	Chchd10	Mm.333849		10.7451	7.98798	-9.15883	2.87115
1449065_PM_at	Acot1 /// LOC100044830	Mm.1978		7.38898	4.64204	-9.12515	3.37721
1429086_PM_at	Grhl2	Mm.244612		6.39182	3.64633	-9.12031	3.36292
1433720_PM_s_at	Chchd10	Mm.333849		10.7546	8.01053	-9.11548	3.24939
1419365_PM_at	Pex11a	Mm.20615		6.66549	3.92217	-9.1131	2.71645
1417835_PM_at	Mug1	Mm.1311		5.13919	2.40509	-9.08247	1.22955
1448842_PM_at	Cdo1	Mm.241056		7.59732	4.8642	-9.07922	1.92943
1448186_PM_at	Pnliprp2	Mm.212333		6.60653	3.88565	-9.03857	1.8924
1422536_PM_at	Tnni3	Mm.27674		5.4071	2.69047	-9.02445	0.971392
1441881_PM_x_at	Fam101a	Mm.296138		8.30104	5.59197	-8.99931	2.1525
1418863_PM_at	Gata4	Mm.247669		7.1183	4.40936	-8.99891	1.53417
1417745_PM_at	Cpn1	Mm.206774		8.66523	5.96646	-8.96514	1.10425
1425702_PM_a_at	Enpp5	Mm.30145		8.31233	5.61392	-8.96391	2.05211
1419295_PM_at	Creb3l1	Mm.10353		8.04307	5.34911	-8.94915	1.81144
1433919_PM_at	Asb4	Mm.51340		5.49763	2.81477	-8.91226	2.29855
1427052_PM_at	Acacb /// LOC100047358	Mm.81793		5.70779	3.0295	-8.89708	1.99118
1442272_PM_at	---	Mm.376234		5.69386	3.01993	-8.8826	2.50942
1451331_PM_at	Ppp1r1b	Mm.45372		6.28823	3.61547	-8.87874	1.95778
1437918_PM_at	4930539E08Rik	Mm.248931		6.74037	4.07	-8.87078	1.68733
1448609_PM_at	Tst	Mm.15312		8.90673	6.23943	-8.86058	1.84817
1439995_PM_at	Nhedc2	Mm.441764		5.78788	3.12356	-8.85067	1.75931
1449421_PM_a_at	Kcne2	Mm.156736		5.23567	2.57305	-8.84502	0.90179
1447173_PM_at	---	Mm.229153		5.49651	2.83851	-8.82967	2.09638
1422721_PM_at	Tnk1	Mm.358793		6.81824	4.16068	-8.82822	2.6634
1433870_PM_at	Atad4	Mm.342551		9.1233	6.4727	-8.8051	1.53052
1416306_PM_at	Clca3	Mm.33483		8.81652	6.1697	-8.79253	0.922247
1451502_PM_at	Pla2g10	Mm.4214		8.50735	5.86759	-8.76908	1.47358
1429891_PM_at	Capsl	Mm.82143		5.3997	2.76108	-8.76529	1.76663
1434440_PM_at	Gnai1	Mm.254629		6.97051	4.34468	-8.72284	1.26574
1429727_PM_at	Slc16a9	Mm.19325		6.00903	3.40181	-8.66101	2.13197
1440409_PM_at	Gcnt3	Mm.195555		10.7141	8.11427	-8.63646	0.82458
1419072_PM_at	Gstm7	Mm.458189		6.43449	3.84326	-8.60788	1.69189
1418910_PM_at	Bmp7	Mm.595		5.786	3.20369	-8.57824	2.28388
1439183_PM_at	Acer1	Mm.218784		4.95885	2.38775	-8.54102	2.06438
1419550_PM_a_at	Stk39	Mm.198414		6.828	4.25754	-8.53887	1.75783
1432018_PM_at	Ascl2	Mm.196417		5.12441	2.5621	-8.5118	2.32865
1458591_PM_at	Rasef	Mm.478492		7.35034	4.78832	-8.51086	1.37977
1447822_PM_x_at	Ufsp1	Mm.124666		6.62549	4.06495	-8.50592	2.29414
1423851_PM_a_at	Shisa2	Mm.275409		7.18449	4.64938	-8.42146	1.06927
1427420_PM_at	Nkx6-2	Mm.476889		6.03843	3.52036	-8.36483	2.09368
1449279_PM_at	Gpx2	Mm.57225		11.1203	8.60641	-8.35095	1.06817
1433431_PM_at	Pnlip	Mm.20407		5.04372	2.53255	-8.34192	0.71095
1426872_PM_at	Fcgbp	Mm.292276		6.57179	4.06295	-8.33421	1.96709
1457140_PM_s_at	Rassf10	Mm.349943		5.75073	3.24425	-8.32635	3.35062
1416523_PM_at	Rnase1	Mm.235538		6.10402	3.60339	-8.30692	1.09386
1453326_PM_at	Fam148a /// Fam148b	Mm.325849		6.67021	4.18169	-8.26667	2.13612
1448181_PM_at	Klf15	Mm.41389		5.73467	3.24691	-8.26416	3.34221
1451562_PM_at	A2ld1	Mm.379358		8.33396	5.85733	-8.22718	1.12372
1437351_PM_at	Cxxc4	Mm.457442		5.65023	3.1779	-8.21292	3.19144
1454078_PM_a_at	Gal3st1	Mm.103414		8.35585	5.88718	-8.20076	0.963454
1455452_PM_x_at	Kctd14	Mm.334033		9.28958	6.82326	-8.19294	1.42399
1423362_PM_at	Sort1	Mm.157119		8.74876	6.28399	-8.18781	2.32813
1456395_PM_at	Ppargc1a	Mm.259072		6.32501	3.86916	-8.15817	1.7902
1438667_PM_at	5730410E15Rik	Mm.207715		5.55039	3.09563	-8.15451	1.75368
1449609_PM_at	---	---		5.66964	3.21607	-8.15058	3.34639
1419510_PM_at	Es22	Mm.63490		5.2599	2.82006	-8.10495	2.64289
1421129_PM_a_at	Atp2a3	Mm.6306		9.66823	7.24122	-8.06234	2.54658
1440691_PM_at	Cyp2j6	Mm.98200		4.9763	2.55071	-8.05764	2.84044
1450686_PM_at	Pon2	Mm.126984		9.45867	7.03745	-8.04313	0.769342
1416411_PM_at	Gstm2	Mm.440086		9.37547	6.95447	-8.0424	1.65716
1438018_PM_at	Hook1	Mm.49994		8.55577	6.14911	-7.99475	1.24877
1417781_PM_at	Lass4	Mm.35511		6.15971	3.75351	-7.99322	2.72432
1437751_PM_at	Ppargc1a	Mm.259072		5.65185	3.24788	-7.98579	2.28326
1432418_PM_a_at	Ckmt1	Mm.252145		7.7781	5.37469	-7.98394	0.815763
1433966_PM_x_at	Asns	Mm.2942		10.4821	8.08754	-7.95468	1.65299
1449081_PM_at	Ces3	Mm.292803		5.1433	2.75589	-7.93079	1.74705
1456741_PM_s_at	Gpm6a	Mm.241700		5.20095	2.81713	-7.91889	1.16827
1428359_PM_s_at	Zg16	Mm.21835		5.38842	3.00574	-7.91511	0.86184
1449999_PM_a_at	Cacna2d1	Mm.159842		6.3485	3.96731	-7.91013	0.845573
1438645_PM_x_at	Bace2	Mm.97885		9.14931	6.77558	-7.88535	1.35976
1417883_PM_at	Gstt2	Mm.24118		8.20166	5.83063	-7.87641	1.43403
1440840_PM_at	D630004K10Rik	---		6.95083	4.58071	-7.87337	1.17475
1430641_PM_at	Gsdmc2 /// Gsdmc4	Mm.273185		5.87016	3.5003	-7.87253	3.4658
1441214_PM_at	Exph5	Mm.390155		6.74113	4.37663	-7.85468	1.0636
1455267_PM_at	Esrrg	Mm.89989		5.253	2.89111	-7.84603	1.16817
1416023_PM_at	Fabp3	Mm.388886		6.8297	4.4687	-7.84307	0.908674
1424865_PM_at	Pyy	Mm.46248		5.90585	3.54495	-7.84274	1.09867
1433779_PM_at	Casc4	Mm.292109		8.37997	6.02023	-7.8389	1.19341
1454838_PM_s_at	Pkdcc	Mm.311974		7.96253	5.60907	-7.81801	0.89653
1450240_PM_a_at	Sytl1	Mm.25660		5.81431	3.46429	-7.80659	2.04362
1448792_PM_a_at	Cyp2f2	Mm.4515		5.7765	3.42961	-7.79619	1.57239
1436203_PM_a_at	1110059G02Rik	---		4.98954	2.64332	-7.794	1.42615
1441975_PM_at	Acpp	Mm.19941		6.23096	3.88498	-7.79317	1.55521
1455436_PM_at	Diras2	Mm.29362		6.31457	3.97176	-7.78264	1.5379
1429805_PM_at	Myo1a	Mm.90450		6.10984	3.76775	-7.78024	1.98506
1440870_PM_at	Prdm16	Mm.257785		6.72563	4.38526	-7.77454	1.75726
1423101_PM_at	Paqr4	Mm.274942		6.69038	4.35384	-7.76181	2.61958
1450429_PM_at	Capn6	Mm.30290		6.25442	3.92403	-7.74139	2.24537
1424393_PM_s_at	Adhfe1	Mm.28514		5.08174	2.75744	-7.72117	5.06975
1450947_PM_at	2610528J11Rik	Mm.34431		6.81794	4.49377	-7.72075	1.77945
1430637_PM_at	2210016H18Rik	---		5.95042	3.62959	-7.70962	1.26042
1457619_PM_at	BC015286	Mm.443387		5.33079	3.01768	-7.68397	3.10885
1449462_PM_at	3110049J23Rik	Mm.368563		6.81211	4.50808	-7.6538	1.31398
1418252_PM_at	Padi2	Mm.2296		6.66923	4.37506	-7.62105	1.85515
1430211_PM_at	4930415O20Rik	Mm.66894		4.98864	2.69541	-7.61797	1.99563
1423428_PM_at	Ror2	Mm.342774		7.11911	4.83138	-7.59969	0.846431
1426068_PM_at	Slc7a4	Mm.298878		6.95878	4.68147	-7.56506	1.76053
1417958_PM_at	Tspan1	Mm.45994		7.03469	4.75922	-7.55894	3.37241
1452354_PM_at	2810459M11Rik	Mm.54981		5.48115	3.21512	-7.52759	3.46668
1426268_PM_at	C130090K23Rik	Mm.280211		9.11897	6.85411	-7.5237	0.854622
1438194_PM_at	Slc1a2	Mm.439713		5.34382	3.07903	-7.52347	2.22614
1421041_PM_s_at	Gsta1 /// Gsta2	Mm.422778		11.8528	9.60178	-7.47773	0.652409
1420579_PM_s_at	Cftr	Mm.15621		7.9597	5.71876	-7.44424	0.605501
1418118_PM_at	Slc22a1	Mm.594		5.37908	3.14034	-7.43693	2.6427
1452417_PM_x_at	2010205A11Rik /// EG637227 /// ENSMUSG00000076577 /// Gm1420 /// Igk /// Igk-C /// Igk-V28 /// LOC100047628	Mm.359121		6.75926	4.52183	-7.43258	1.51731
1426584_PM_a_at	Sord	Mm.371580		9.94164	7.70645	-7.42513	1.76045
1430553_PM_at	Vsig1	Mm.244932		6.01231	3.78651	-7.39397	1.33509
1449568_PM_at	Klb	Mm.45274		6.71949	4.4967	-7.38397	0.731233
1443695_PM_at	Habp2	Mm.25791		5.58034	3.35796	-7.38261	2.04469
1460051_PM_at	Ccdc64b	Mm.59997		5.06185	2.84209	-7.37388	2.438
1418138_PM_at	Sult1d1	Mm.6824		7.06207	4.84235	-7.37377	0.667994
1418818_PM_at	Aqp5 /// LOC100046616	Mm.45580		11.007	8.7926	-7.35597	1.50243
1455162_PM_at	Ttc39a	Mm.33091		8.45413	6.24095	-7.35202	1.27203
1422454_PM_at	Krt13	Mm.4646		5.58521	3.37266	-7.34992	0.783917
1449442_PM_at	Pex11a	Mm.20615		6.59197	4.38417	-7.33415	1.97947
1421317_PM_x_at	Myb	Mm.52109		5.82573	3.6183	-7.33291	2.33537
1455583_PM_at	Gne	Mm.256718		6.99615	4.78904	-7.33185	2.52857
1439428_PM_x_at	Gmds	Mm.247143		7.95779	5.75262	-7.32544	1.05961
1428775_PM_at	1110008L16Rik	Mm.383213		9.21808	7.01294	-7.32529	1.31242
1448321_PM_at	Smoc1	Mm.273295		6.84012	4.63735	-7.31744	1.18865
1418352_PM_at	Hsd17b2	Mm.276466		6.29007	4.09022	-7.30772	1.23385
1435012_PM_x_at	Cela3b /// LOC638418 /// OTTMUSG00000009877	Mm.297477		5.065	2.86669	-7.30262	0.482199
1423891_PM_at	Gstt3	Mm.5731		7.63344	5.43691	-7.29671	1.15529
1444238_PM_at	---	Mm.458742		6.46064	4.26672	-7.28804	2.31538
1439404_PM_x_at	Zfa /// Zfx	Mm.919		5.71047	3.51671	-7.28749	1.73499
1450734_PM_at	Sec16b	Mm.87114		7.46352	5.27066	-7.28451	1.18523
1418907_PM_at	F5	Mm.12900		9.23267	7.04311	-7.27355	2.50473
1451611_PM_at	Pla2g16	Mm.274810		8.3709	6.18305	-7.2679	1.90531
1434382_PM_at	Serinc2	Mm.45132		9.01309	6.82558	-7.26677	1.77865
1423436_PM_at	Gsta3	Mm.394593		7.91345	5.73374	-7.24083	0.881491
1429274_PM_at	Lypd6b	Mm.41381		6.94924	4.77661	-7.21731	1.7562
1449893_PM_a_at	Lrig1	Mm.245210		8.75813	6.58871	-7.20666	1.2724
1427104_PM_at	Zfp612	Mm.87487		5.98524	3.82234	-7.185	2.76163
1425400_PM_a_at	Cited4	Mm.272646		5.78167	3.62233	-7.17317	3.12108
1441878_PM_s_at	1810049H13Rik	Mm.45063		7.59603	5.44085	-7.15933	2.8445
1425764_PM_a_at	Bcat2	Mm.24210		6.7006	4.5498	-7.14481	1.47209
1420683_PM_at	Bnipl	Mm.331209		5.13298	2.98277	-7.14283	2.96767
1452257_PM_at	Bdh1	Mm.293470		9.23674	7.09093	-7.12823	0.816739
1418356_PM_at	Mpst	Mm.294215		7.63038	5.48476	-7.12761	1.01364
1417797_PM_a_at	1810019J16Rik	Mm.299081		7.00315	4.8641	-7.10576	1.37098
1439560_PM_x_at	EG432995	Mm.271618		9.95147	7.81302	-7.10378	1.64681
1452445_PM_at	Slc41a2	Mm.67073		8.70082	6.57662	-7.05644	0.814324
1442588_PM_at	EG329217	Mm.108566		4.94238	2.81983	-7.05097	3.19391
1427492_PM_at	Pof1b	Mm.34964		7.93656	5.8152	-7.04701	1.02468
1431080_PM_at	Galntl6	---		5.48387	3.36448	-7.04048	1.52366
1424814_PM_a_at	Bcl2l14	Mm.474472		7.06778	4.94841	-7.04041	2.09726
1421156_PM_a_at	Dsc2	Mm.280547		6.46161	4.34762	-7.02254	1.10574
1437259_PM_at	Slc9a2	Mm.256414		7.18726	5.07621	-7.01275	0.763094
1451194_PM_at	Aldob	Mm.218862		5.47826	3.36736	-7.01227	1.92753
1429347_PM_at	Bcl2l14	Mm.474472		6.07319	3.96241	-7.01186	3.86225
1460734_PM_at	Col9a3	Mm.141312		5.9941	3.89285	-6.98022	2.81132
1427474_PM_s_at	Gstm3	Mm.440885		8.89591	6.79664	-6.97361	0.79077
1417275_PM_at	Mal	Mm.39040		10.6031	8.50664	-6.9643	1.14904
1452232_PM_at	Galnt7	Mm.62886		9.88274	7.79475	-6.93614	2.18109
1435354_PM_at	Kcnj15	Mm.272239		5.78828	3.70083	-6.93437	1.73678
1455825_PM_s_at	Lnx1	Mm.440403		6.67876	4.59199	-6.93211	2.17037
1419571_PM_at	Slc28a3	Mm.18188		4.88667	2.80015	-6.93126	1.80378
1457044_PM_at	Macc1	Mm.31376		5.68747	3.60422	-6.92041	1.90659
1418438_PM_at	Fabp2	Mm.28398		8.11982	6.03775	-6.91648	0.507101
1449908_PM_at	Gip	Mm.248452		5.93092	3.85167	-6.90712	0.71934
1457632_PM_s_at	Meis2	Mm.247566		7.76231	5.68315	-6.90682	0.926306
1432558_PM_a_at	Mal	Mm.39040		9.71714	7.63999	-6.90013	1.18922
1420017_PM_at	Tspan8	Mm.22270		9.77862	7.70358	-6.89312	0.878137
1426908_PM_at	Galnt7	Mm.62886		10.5706	8.49676	-6.88927	3.27158
1427660_PM_x_at	EG637227 /// ENSMUSG00000076577 /// Gm1420 /// Igk /// Igk-C /// Igk-V28 /// LOC100047628	Mm.359121		7.21445	5.14606	-6.87106	1.2958
1431833_PM_a_at	Hmgcs2	Mm.289131		4.98042	2.9131	-6.86749	2.42023
1448810_PM_at	Gne	Mm.256718		8.61872	6.5539	-6.85916	1.64251
1417336_PM_a_at	Sytl4	Mm.38674		5.39042	3.32635	-6.85668	2.73929
1419591_PM_at	Gsdmc	Mm.335619		5.29545	3.24102	-6.82467	1.48681
1429019_PM_s_at	Pon2	Mm.126984		9.49216	7.44396	-6.80397	0.821886
1417129_PM_a_at	Meis2	Mm.247566		7.76166	5.71895	-6.78572	0.85823
1428062_PM_at	Cpa1	Mm.25377		5.52721	3.48483	-6.78462	0.772617
1434100_PM_x_at	---	Mm.259072		5.07651	3.03886	-6.76893	1.81502
1428812_PM_at	1700040L02Rik	Mm.141830		6.00903	3.97352	-6.76184	1.74319
1452463_PM_x_at	ENSMUSG00000076577	Mm.359121		6.52181	4.50611	-6.69601	2.67895
1424549_PM_at	Degs2	Mm.207605		9.70016	7.68585	-6.69137	0.920136
1429809_PM_at	Tmtc2	Mm.25225		6.39309	4.38002	-6.68726	1.37612
1453801_PM_at	Them5	Mm.180200		5.16743	3.15478	-6.68589	1.06349
1428102_PM_at	Cpb1	Mm.34692		4.83672	2.82662	-6.67741	0.561922
1424077_PM_at	Gdpd1	Mm.281887		7.44219	5.43482	-6.66835	2.49801
1455991_PM_at	Ccbl2	Mm.289643		6.18573	4.17998	-6.66296	1.20365
1425916_PM_at	Capn8	Mm.189201		5.40323	3.39913	-6.65749	1.58611
1454681_PM_at	Esrp1	Mm.387719		8.98818	6.98459	-6.65577	1.51609
1437967_PM_at	---	Mm.380256		6.16672	4.16526	-6.64868	1.38725
1453794_PM_at	Fer1l4	Mm.159241		7.22902	5.23193	-6.63421	1.04034
1424223_PM_at	1700020C11Rik	Mm.41719		6.51661	4.52825	-6.60519	1.9355
1417776_PM_at	Azgp1	Mm.30061		5.97808	3.99102	-6.60087	1.59089
1420019_PM_at	Tspan8	Mm.22270		7.46413	5.48199	-6.58453	0.908312
1439016_PM_x_at	Sprr2a	Mm.6853		13.2932	11.3153	-6.57067	0.787023
1436845_PM_at	Axin2	Mm.71710		5.71818	3.74679	-6.54884	2.35669
1421559_PM_at	Abo	Mm.160386		4.60469	2.63527	-6.54225	1.55734
1428142_PM_at	Etv5	Mm.155708		9.02219	7.05435	-6.53705	0.950377
1457423_PM_at	Nalcn	Mm.255348	Na channel	4.67991	2.71412	-6.53021	4.07898
1449269_PM_at	F5	Mm.12900		8.93698	6.97166	-6.52867	3.28117
1418091_PM_at	Tcfcp2l1	Mm.24621		7.63813	5.67655	-6.51624	1.23692
1445838_PM_at	---	---		4.88285	2.92357	-6.50861	2.21748
1427063_PM_at	5330417C22Rik	Mm.316890		8.60923	6.65022	-6.50771	0.838345
1435227_PM_at	Bcl11b	Mm.392694		5.95309	4.00175	-6.48222	1.68653
1447739_PM_x_at	EG384360 /// Klhdc4	Mm.209329		6.28309	4.33547	-6.46985	1.10564
1443696_PM_s_at	Habp2	Mm.25791		6.45314	4.50553	-6.46984	1.67528
1433489_PM_s_at	Fgfr2	Mm.16340		7.37529	5.42816	-6.46823	1.41157
1436869_PM_at	Shh	Mm.57202		8.28526	6.34385	-6.44924	0.475526
1451326_PM_at	Abhd14b	Mm.335427		8.80703	6.87434	-6.42024	0.901676
1422434_PM_a_at	2210010C04Rik	Mm.153729		4.69417	2.763	-6.41522	0.435712
1423404_PM_at	Gkn1	Mm.46414		12.6902	10.7627	-6.40279	1.73237
1424528_PM_at	Cgref1	Mm.45127		8.00532	6.08065	-6.39362	0.865906
1430368_PM_s_at	1700019D03Rik	Mm.236287		5.34197	3.41984	-6.38516	2.56295
1423422_PM_at	Asb4	Mm.51340		5.36617	3.44559	-6.38004	2.35303
1434862_PM_at	Fut2	Mm.290046		8.97827	7.0619	-6.36604	1.31839
1455577_PM_at	Ccl28	Mm.143745		4.89741	2.98157	-6.36429	1.97576
1434210_PM_s_at	Lrig1	Mm.245210		8.95715	7.04663	-6.34661	1.26794
1445708_PM_x_at	3110021A11Rik	---		7.44179	5.533	-6.34085	0.829029
1426413_PM_at	Neurod1	Mm.4636		4.69522	2.7884	-6.33432	1.00684
1458367_PM_at	Gm94	Mm.100304		4.80456	2.89813	-6.33301	0.662954
1435865_PM_at	Hist3h2a	Mm.212549		6.45963	4.56158	-6.30516	1.29961
1450723_PM_at	Isl1	Mm.42242		5.11787	3.22223	-6.29718	1.26665
1452766_PM_at	Tppp	Mm.39752		4.72412	2.83213	-6.28507	3.40021
1422997_PM_s_at	Acot1 /// Acot2 /// LOC100044830	Mm.1978		7.39076	5.49985	-6.28147	2.74604
1415884_PM_at	Cela3b	Mm.297477		5.10836	3.21961	-6.27428	0.719144
1424950_PM_at	Sox9	Mm.286407		8.13613	6.26027	-6.23147	0.722817
1418792_PM_at	Sh3gl2	Mm.143603		5.56876	3.69481	-6.22512	3.19773
1424529_PM_s_at	Cgref1	Mm.45127		8.6837	6.81091	-6.22127	0.947532
1428669_PM_at	Bmyc	Mm.330057		7.02001	5.14982	-6.21265	1.06119
1457386_PM_at	---	---		5.90463	4.03827	-6.19992	0.765426
1450969_PM_at	Pccb	Mm.335385		7.03177	5.17458	-6.16945	2.30711
1439251_PM_at	100042616	Mm.401289		5.5252	3.66854	-6.16769	3.07849
1438451_PM_at	Grit	Mm.46683		5.76939	3.91478	-6.16087	3.38774
1448382_PM_at	Ehhadh	Mm.28100		6.16344	4.31575	-6.1379	1.54549
1434553_PM_at	Tmem56	Mm.26088		5.66029	3.81452	-6.13152	1.80843
1460406_PM_at	Pls1	Mm.11869		9.00829	7.16353	-6.12817	0.690614
1448290_PM_at	Reg3b	Mm.2553		5.75877	3.91495	-6.12502	1.05417
1455566_PM_s_at	2810022L02Rik	Mm.159989		7.13782	5.29903	-6.10833	1.38079
1435893_PM_at	Vldlr	Mm.4141		5.99984	4.16679	-6.08928	0.961787
1424210_PM_at	Erlin1	Mm.476850		10.2397	8.40829	-6.0837	3.71977
1427964_PM_at	Cmtm8	Mm.150064		8.38326	6.55191	-6.08362	1.18452
1450618_PM_a_at	Sprr2a	Mm.6853		12.774	10.951	-6.05604	0.833041
1427013_PM_at	Car9	Mm.283682		8.51736	6.6948	-6.05439	1.39884
1448813_PM_at	Aadac	Mm.24547		6.30221	4.48086	-6.05039	0.88388
1449271_PM_a_at	Hebp2	Mm.35551		5.84096	4.02297	-6.03921	2.29009
1457026_PM_at	Liph	Mm.33192		9.01917	7.20129	-6.03884	1.08227
1437340_PM_x_at	Gkn1	Mm.46414		12.8709	11.0547	-6.0334	1.52485
1436372_PM_a_at	Pdxdc1	Mm.171484		6.94328	5.12823	-6.02945	2.10779
1425581_PM_s_at	Galnt7	Mm.62886		8.90152	7.08751	-6.026	3.20395
1460336_PM_at	Ppargc1a	Mm.259072		6.55589	4.75058	-5.99712	1.07385
1418709_PM_at	Cox7a1	Mm.423030		6.56163	4.75705	-5.99469	0.849428
1435581_PM_at	Bace2	Mm.97885		6.11157	4.31339	-5.97342	1.33097
1424096_PM_at	Krt5	Mm.451847		5.92359	4.12599	-5.97148	0.953886
1416627_PM_at	Spint1	Mm.104955		7.68462	5.88729	-5.9706	1.24637
1416596_PM_at	Slc44a4	Mm.183126		9.17353	7.37748	-5.96636	0.944017
1424072_PM_at	2010107G23Rik	Mm.294126		6.37494	4.5799	-5.96299	1.55879
1455709_PM_at	Tspan8	Mm.22270		7.03587	5.24128	-5.96148	0.765319
1428738_PM_a_at	D14Ertd449e /// ENSMUSG00000072676	Mm.459796		8.04951	6.26919	-5.9141	0.684135
1448956_PM_at	Stard10	Mm.28896		11.125	9.34483	-5.9136	0.903181
1460359_PM_at	Armcx3	Mm.67949		6.88081	5.10178	-5.90981	0.948134
1455618_PM_x_at	Tspan33	Mm.225289		7.00496	5.2269	-5.90659	1.13123
1424305_PM_at	Igj	Mm.1192		4.84086	3.06433	-5.9015	2.95674
1449375_PM_at	Ces6	Mm.212983		5.37469	3.60308	-5.88515	2.27447
1455396_PM_at	Atp8b1	Mm.270043		8.55243	6.78115	-5.88408	1.19089
1445597_PM_s_at	Pla2g16	Mm.274810		9.58313	7.81418	-5.87635	1.95319
1436195_PM_at	BC046404	Mm.339972		6.53101	4.76236	-5.87533	1.30469
1442549_PM_at	Mbnl3	Mm.295324		5.50699	3.73961	-5.87111	3.47218
1417649_PM_at	Cdkn1c	Mm.168789		5.87522	4.11284	-5.85451	2.0107
1456418_PM_at	Kcnj13	Mm.443539		4.62099	2.85887	-5.85365	1.60013
1417888_PM_at	Trim13	Mm.475709		7.26057	5.50315	-5.83803	1.38509
1422308_PM_a_at	Lgals7	Mm.20973		6.26792	4.51081	-5.83698	0.579434
1422435_PM_at	2210010C04Rik	Mm.153729		4.95335	3.19911	-5.82747	0.501262
1440285_PM_at	Ppp1r9a	Mm.332901		6.20753	4.45336	-5.8272	1.09298
1420712_PM_a_at	Hpn	Mm.19182		7.25064	5.49677	-5.82623	2.43683
1440215_PM_at	OTTMUSG00000004461	Mm.12057		5.52042	3.76971	-5.81574	1.92934
1434099_PM_at	---	Mm.259072		4.83189	3.08157	-5.81445	1.3588
1449357_PM_at	2310030G06Rik	Mm.273375		7.2343	5.48696	-5.80455	0.687361
1423331_PM_a_at	LOC100047693 /// Pvrl3	Mm.328072		7.74272	6.0044	-5.77459	0.796105
1424052_PM_at	Thap4	Mm.272356		9.79054	8.05874	-5.75293	1.66132
1422914_PM_at	Sp5	Mm.423397		5.26248	3.53435	-5.74072	2.57992
1448673_PM_at	Pvrl3	Mm.328072		8.16116	6.4335	-5.73916	0.624086
1425122_PM_at	Fam3b	Mm.327932		8.08558	6.35793	-5.73912	1.14038
1420080_PM_a_at	Gfpt1	Mm.19893		5.0449	3.3181	-5.73632	1.82905
1429261_PM_at	2210411K11Rik	Mm.292837		9.16005	7.43691	-5.72414	0.882701
1444479_PM_at	---	Mm.396019		6.13119	4.4082	-5.72364	1.21033
1415895_PM_at	Snrpn /// Snurf	Mm.274995		9.47234	7.75247	-5.71327	1.80584
1434473_PM_at	Slc16a5	Mm.25773		4.74457	3.02533	-5.7112	1.45463
1435269_PM_at	N6amt2	Mm.45225		5.36312	3.64595	-5.70432	0.939162
1424761_PM_at	Fam115c	Mm.279659		6.27756	4.56087	-5.70271	2.4413
1428573_PM_at	Chn2	Mm.321147		7.89281	6.18192	-5.68348	0.817592
1436098_PM_at	Bche	Mm.250719		7.32778	5.61691	-5.68336	0.998089
1447683_PM_x_at	Mettl1	Mm.251593		6.43884	4.7288	-5.68062	1.5129
1418608_PM_at	Calml3	Mm.20079		4.55789	2.84984	-5.67402	1.0112
1422401_PM_at	Sprr3	Mm.445311		5.01883	3.31086	-5.67375	0.743034
1448628_PM_at	Scg3	Mm.2386		5.11577	3.41077	-5.66389	1.49932
1450124_PM_a_at	Atp2a3	Mm.6306		5.29622	3.59389	-5.65501	1.12023
1427510_PM_at	Gnai1	Mm.254629		6.15201	4.4529	-5.64432	1.11113
1427284_PM_a_at	Ttpa	Mm.24375		4.4613	2.76518	-5.6344	1.96775
1423284_PM_at	Mansc1	Mm.57648		8.84348	7.1482	-5.63162	1.52262
1428358_PM_at	Zg16	Mm.21835		4.66314	2.97073	-5.62206	1.00636
1423809_PM_at	Tcf19	Mm.11434		8.57093	6.8824	-5.60918	1.87875
1419906_PM_at	Hpgd	Mm.18832		5.26805	3.57999	-5.60763	1.46891
1455896_PM_a_at	Kcnk1	Mm.10800		7.68253	5.9951	-5.60551	0.566973
1427095_PM_at	Cdcp1	Mm.27519		7.65626	5.97023	-5.60086	1.88081
1435076_PM_at	Fam57a	Mm.188413		8.06117	6.37526	-5.60048	1.20483
1438258_PM_at	Vldlr	Mm.4141		6.71163	5.02654	-5.59776	1.34058
1436021_PM_at	Mfsd4	Mm.208445		7.08728	5.40473	-5.58932	1.11434
1448945_PM_at	Pllp	Mm.279977		9.4349	7.75481	-5.58116	0.7399
1450659_PM_at	Rgs7	Mm.7956		4.59566	2.91597	-5.5798	1.12187
1418171_PM_at	LOC100045031 /// Tceal8	Mm.182094		8.73267	7.05348	-5.57814	0.529582
1423260_PM_at	Id4 /// LOC100045546	Mm.458006		5.27195	3.59306	-5.57716	2.39449
1421078_PM_at	Tcf23	Mm.57874		7.338	5.65922	-5.57678	0.87717
1431175_PM_at	1810019D21Rik	---		7.3361	5.6589	-5.57152	0.810195
1422478_PM_a_at	Acss2	Mm.255026		7.83907	6.16637	-5.55659	0.952165
1451407_PM_at	Igsf5 /// Pcp4	Mm.5023		8.40252	6.73226	-5.54849	0.857691
1429212_PM_a_at	Lrrc51	Mm.214841		5.68541	4.02097	-5.52916	3.15221
1444051_PM_at	1700019D03Rik	Mm.236287		4.92094	3.25654	-5.52903	2.08863
1434341_PM_x_at	1110020P15Rik /// EG622178	Mm.269736		8.97838	7.31586	-5.52277	1.67295
1439611_PM_at	Chrm1	Mm.240607		4.94583	3.28337	-5.52258	1.91357
1427178_PM_at	Tmc4	Mm.360398		9.32684	7.66769	-5.51159	1.51276
1417319_PM_at	Pvrl3	Mm.328072		4.95699	3.30215	-5.49726	1.17566
1435855_PM_x_at	Aldh18a1	Mm.233117		7.26179	5.60755	-5.49527	1.63341
1456072_PM_at	Ppp1r9a	Mm.332901		6.00496	4.3576	-5.47243	1.31145
1425151_PM_a_at	Noxo1	Mm.390971		7.84932	6.20749	-5.45402	1.03523
1419122_PM_at	Mettl1	Mm.251593		5.98634	4.34536	-5.45124	1.87485
1416697_PM_at	Dpp4	Mm.1151		6.92122	5.28271	-5.44299	0.726
1435237_PM_at	2310009A05Rik	Mm.392089		9.30075	7.66364	-5.43835	3.08311
1456443_PM_at	4930404N11Rik	Mm.440450		5.36778	3.73156	-5.43543	1.77349
1418891_PM_a_at	Rab3d	Mm.260157		8.84693	7.21621	-5.41712	1.67077
1447493_PM_at	A530088H08Rik	Mm.440256		5.01272	3.38462	-5.40842	2.07086
1443765_PM_at	1810058N05Rik	---		6.16534	4.53739	-5.40793	0.903072
1417231_PM_at	Cldn2	Mm.117068		10.7511	9.12576	-5.39916	1.06794
1423672_PM_at	Ttc30b	Mm.275109		6.03107	4.40627	-5.39749	0.895322
1459860_PM_x_at	Trim2	Mm.44876		9.80475	8.18055	-5.3955	0.606086
1417689_PM_a_at	Pdzk1ip1	Mm.30181		8.30019	6.68157	-5.37694	0.427533
1430477_PM_s_at	---	---		5.41135	3.79346	-5.37453	1.36773
1456981_PM_at	Tmc7	Mm.69380		7.05261	5.43563	-5.37149	0.972566
1418871_PM_a_at	1810007E14Rik	Mm.36777		7.07608	5.46062	-5.36645	1.2219
1460196_PM_at	Cbr1	Mm.26940		10.4364	8.82212	-5.36264	1.50006
1440091_PM_at	Meis2	Mm.247566		6.35239	4.74176	-5.35039	1.07883
1451152_PM_a_at	Atp1b1	Mm.4550		11.6014	9.99382	-5.34028	0.841497
1429133_PM_at	Nxnl2	Mm.179243		5.22252	3.6156	-5.33806	2.67372
1456735_PM_x_at	Acpl2	Mm.233031		7.76607	6.1596	-5.3366	1.05807
1443424_PM_at	2210018M11Rik	Mm.387819		4.10761	2.50321	-5.3297	0.703633
1435479_PM_at	---	---		5.53154	3.92743	-5.32875	1.77539
1426412_PM_at	Neurod1	Mm.4636		5.10923	3.50646	-5.32429	1.10396
1434158_PM_at	Gmds	Mm.247143		9.86893	8.26833	-5.31707	1.0713
1453043_PM_at	0610012H03Rik	Mm.46188		4.31844	2.7179	-5.3169	3.04368
1429390_PM_at	Acpl2	Mm.233031		7.76699	6.17156	-5.2999	1.7148
1446526_PM_at	9330199F22Rik	---		5.24934	3.65423	-5.29883	1.519
1433924_PM_at	---	Mm.392176		5.48734	3.893	-5.29628	0.929652
1415935_PM_at	Smoc2	Mm.30162		7.07005	5.47878	-5.28611	0.670834
1426566_PM_s_at	Il17re	Mm.131781		7.95143	6.36212	-5.27957	1.15216
1428283_PM_at	Cyp2s1	Mm.275188		8.99153	7.40485	-5.27085	0.501879
1427912_PM_at	Cbr3	Mm.4512		9.91959	8.33369	-5.26825	1.52018
1429896_PM_at	5830408B19Rik	---		8.11855	6.53322	-5.26636	0.889256
1460411_PM_s_at	Pkdcc	Mm.311974		7.7496	6.16492	-5.26419	2.38553
1424404_PM_at	0610040J01Rik	Mm.38143		8.71024	7.12725	-5.25858	1.04172
1424772_PM_at	H2afj	Mm.440555		4.63324	3.05291	-5.24975	1.33852
1428443_PM_a_at	Rap1gap	Mm.180763		8.54851	6.96919	-5.2464	1.09466
1416263_PM_at	Abcb9	Mm.254839		5.046	3.46778	-5.24274	2.10076
1426069_PM_s_at	Slc7a4	Mm.298878		6.5522	4.98344	-5.2113	2.53131
1422699_PM_at	Alox12	Mm.12286		4.61771	3.04928	-5.2102	1.29713
1442113_PM_at	5330417C22Rik	Mm.316890		7.21503	5.65143	-5.19417	0.710058
1434960_PM_at	Taf9b	Mm.19440		5.00365	3.44214	-5.1872	1.02522
1447609_PM_at	---	Mm.447371		4.51951	2.95839	-5.18594	1.45636
1420018_PM_s_at	Tspan8	Mm.22270		7.88769	6.33167	-5.169	0.554569
1425388_PM_a_at	Tpk1	Mm.320979		7.5389	5.98362	-5.16652	0.934043
1418840_PM_at	Pdcd4	Mm.1605		10.542	8.98673	-5.16637	1.65678
1425004_PM_s_at	Mocs1	Mm.22256		4.90739	3.35218	-5.1663	2.97683
1422105_PM_at	Cd3e	Mm.210361		5.3807	3.82897	-5.15471	1.61484
1423271_PM_at	Gjb2	Mm.390683		5.44444	3.8931	-5.15342	1.63496
1434354_PM_at	Maob	Mm.241656		7.28066	5.73125	-5.14704	0.648206
1449205_PM_at	Ovol2	Mm.252750		5.58852	4.03979	-5.14475	1.86768
1416178_PM_a_at	Plekhb1	Mm.477791		5.64323	4.09513	-5.14265	2.05184
1456393_PM_at	2310002J21Rik	Mm.375091		9.69354	8.15168	-5.12193	1.29096
1435351_PM_at	Bend5	Mm.45533		5.24311	3.70153	-5.121	1.53406
1423637_PM_at	Galnt4	Mm.314		7.59831	6.05965	-5.11133	1.84243
1416632_PM_at	LOC677317 /// Me1	Mm.148155		10.2246	8.68829	-5.10358	0.547836
1425108_PM_a_at	BC004728	Mm.26282		9.10645	7.57219	-5.0967	0.643033
1422498_PM_at	Mageh1	Mm.6890		6.73766	5.20362	-5.09597	0.778167
1435357_PM_at	D4Wsu53e	Mm.331964		6.47048	4.93762	-5.09207	2.23639
1419595_PM_a_at	Ggh	Mm.20461		9.84603	8.31432	-5.08825	2.1344
1435498_PM_at	Arfip2	Mm.41637		8.29297	6.76438	-5.07785	1.04447
1426959_PM_at	Bdh1	Mm.293470		4.66595	3.1389	-5.07275	1.78856
1422833_PM_at	Foxa2	Mm.938		8.82892	7.30847	-5.0508	0.515873
1448281_PM_a_at	RP23-395H4.4	Mm.45316		4.93142	3.41393	-5.041	0.362899
1460300_PM_a_at	Ltk	Mm.1740		4.89756	3.38136	-5.03669	1.60231
1456632_PM_at	Bcl11a	Mm.53687		4.77125	3.25937	-5.02238	2.38519
1429506_PM_at	Nkd1	Mm.30219		5.12758	3.61756	-5.01617	1.53448
1437949_PM_x_at	Rnf114	Mm.22225		5.00447	3.49597	-5.01112	1.11896
1454243_PM_at	Ick	Mm.288719		6.68705	5.17898	-5.00971	0.926134
1438923_PM_at	Fibp	Mm.329656		4.32758	2.82039	-5.00677	0.842541
1442870_PM_at	---	Mm.102018		5.27293	3.76759	-5.00063	1.91667
1427046_PM_at	Grhl2	Mm.244612		8.10727	6.60778	-4.9812	1.5159
1429499_PM_at	Fbxo5	Mm.197520		6.97732	5.47937	-4.9761	1.19188
1449488_PM_at	Pitx1	Mm.135195		5.90706	4.41302	-4.96309	1.06292
1459973_PM_x_at	Dpp4	Mm.1151		4.65753	3.16637	-4.95352	1.08742
1418050_PM_at	Gpld1	Mm.291831		5.4467	3.9559	-4.95234	3.47676
1451538_PM_at	Sox9	Mm.286407		7.80034	6.31096	-4.94761	0.809418
1419330_PM_a_at	Gpa33	Mm.46357		6.42166	4.93624	-4.93444	1.22922
1453377_PM_at	Sh2d4a	Mm.40974		8.50678	7.02303	-4.92889	0.584593
1447858_PM_x_at	Il4ra	Mm.233802		5.86862	4.38525	-4.92767	1.51084
1426340_PM_at	Slc1a3	Mm.204834		4.73339	3.25071	-4.92536	2.57863
1453065_PM_at	Aldh5a1	Mm.440292		5.57132	4.09065	-4.9187	2.3447
1417257_PM_at	Cel	Mm.236017		4.86863	3.38799	-4.91858	0.670807
1459984_PM_at	Mia3	Mm.41152		7.98442	6.50421	-4.91715	0.983636
1440581_PM_at	A530088H08Rik	Mm.440256		5.34586	3.86675	-4.91347	0.893445
1451320_PM_at	Arhgap8	Mm.128411		5.67648	4.19926	-4.90722	1.13789
1448872_PM_at	Reg3g	Mm.252385		6.48149	5.00556	-4.90293	0.689298
1416297_PM_s_at	Reg3b	Mm.2553		4.97275	3.49841	-4.89763	0.950202
1429292_PM_a_at	2310046K01Rik	Mm.258262		7.02262	5.54872	-4.8962	1.76813
1416918_PM_at	Dlg3	Mm.4615		6.81877	5.34532	-4.89471	0.699182
1435333_PM_at	Ndufaf4	Mm.204831		6.72101	5.25326	-4.87577	1.00037
1418780_PM_at	Cyp39a1	Mm.376968		6.3001	4.83407	-4.87004	0.830619
1455915_PM_at	Galnt4	Mm.314		10.3075	8.8431	-4.86458	1.2546
1431087_PM_at	Spc24	Mm.295642		6.33012	4.86799	-4.85709	1.2205
1424901_PM_at	Gcnt3	Mm.195555		8.00847	6.54859	-4.84963	0.546192
1453355_PM_at	Wnk2	Mm.342723		5.48951	4.02965	-4.84955	1.48727
1436210_PM_at	Gk5	Mm.213651		7.11485	5.65607	-4.84596	1.7866
1430148_PM_at	Rab19	Mm.123866		5.6999	4.24145	-4.84488	1.88996
1451610_PM_at	Cxcl17	Mm.10545		10.4969	9.03868	-4.84421	0.686492
1420338_PM_at	Alox15	Mm.4584		5.34476	3.88836	-4.83806	1.3005
1416940_PM_at	Ppif	Mm.41656		7.92296	6.46948	-4.82836	1.53063
1451602_PM_at	Snx6	Mm.28240		7.15864	5.70681	-4.82287	0.674662
1430113_PM_at	Sh2d6	Mm.128597		4.54992	3.099	-4.81985	1.56172
1419478_PM_at	Sectm1b	Mm.116986		5.26174	3.81097	-4.81936	1.13215
1447744_PM_s_at	1700110K17Rik	---		5.71161	4.26156	-4.81696	2.70213
1443054_PM_at	Kcnj15	Mm.272239		3.98665	2.53661	-4.81694	0.589917
1417622_PM_at	Slc12a2	Mm.399997		11.7088	10.2621	-4.8058	2.46995
1419403_PM_at	BC017612	Mm.86572		6.2336	4.79269	-4.7866	1.43732
1435968_PM_at	Ptprn2	Mm.206054		8.22618	6.78748	-4.77926	0.819319
1428168_PM_at	Mpzl1	Mm.46438		8.39295	6.95476	-4.77756	0.9706
1417777_PM_at	Ptgr1	Mm.34497		11.2711	9.83742	-4.76247	2.23979
1425233_PM_at	2210407C18Rik	Mm.58038		12.0463	10.6149	-4.75514	0.475208
1421424_PM_a_at	Anpep	Mm.4487		6.39928	4.96808	-4.75434	0.659214
1428372_PM_at	St5	Mm.252009		6.45332	5.02279	-4.75212	0.928309
1457883_PM_at	---	Mm.372465		4.27813	2.84912	-4.74708	1.53036
1425788_PM_a_at	Echdc2	Mm.270783		6.66878	5.24214	-4.7392	0.812157
1438711_PM_at	Pklr	Mm.383180		6.04982	4.6239	-4.73678	0.649437
1424037_PM_at	Itpka	Mm.65337		5.18565	3.7601	-4.73557	1.25874
1436335_PM_at	Plch2	Mm.379458		5.4398	4.01597	-4.72986	1.52008
1417889_PM_at	Apobec2	Mm.281793		4.45347	3.03046	-4.72716	0.783901
1435321_PM_at	Limch1	Mm.478283		5.59978	4.17848	-4.72146	2.18854
1437306_PM_at	C130092O11Rik	Mm.376946		4.70835	3.28749	-4.71998	1.38563
1451375_PM_at	Ehf	Mm.10724		8.59243	7.17166	-4.71971	0.793149
1445938_PM_at	5930427L02Rik	---		5.51283	4.09626	-4.70575	0.600706
1417027_PM_at	Trim2	Mm.44876		8.37229	6.95756	-4.69964	0.487695
1452935_PM_at	EG546143	Mm.260946		6.63369	5.21982	-4.69676	0.9238
1420562_PM_at	Slurp1	Mm.27630		5.9767	4.56398	-4.69294	0.416676
1441921_PM_x_at	Esrrb	Mm.235550		5.28969	3.88415	-4.66911	1.66099
1435608_PM_at	LOC631806 /// Znrf3	Mm.216313		6.84509	5.44061	-4.66557	1.65947
1460693_PM_a_at	Col9a3	Mm.141312		4.22076	2.81731	-4.66216	1.63239
1421396_PM_at	Pcsk1	Mm.1333		4.34766	2.94669	-4.65392	0.558602
1422720_PM_at	Isl1	Mm.42242		4.55444	3.15431	-4.65113	0.808199
1433687_PM_at	AI662250	Mm.37290		6.16485	4.7663	-4.64589	3.5707
1455172_PM_at	AU020094	---		5.12607	3.72843	-4.64288	1.65857
1419974_PM_at	Scp2	Mm.379011		4.54198	3.14446	-4.64245	1.72182
1417588_PM_at	Galnt3	Mm.439760		9.43641	8.03906	-4.6419	0.806722
1431213_PM_a_at	LOC433762	---		7.99118	6.59571	-4.63567	0.443164
1422876_PM_at	Capn9 /// LOC639715	Mm.6209		5.39137	3.99614	-4.63485	0.430348
1427082_PM_at	Sdr42e1	Mm.296302		5.65592	4.26142	-4.63244	3.31686
1425196_PM_a_at	Hint2	Mm.25285		8.61895	7.22495	-4.63076	2.75355
1424477_PM_at	Tmem184a	Mm.29070		6.88298	5.49076	-4.62484	0.797655
1423890_PM_x_at	Atp1b1	Mm.4550		11.5119	10.1201	-4.62347	0.806869
1428574_PM_a_at	Chn2	Mm.321147		7.49361	6.1021	-4.62247	0.730052
1417355_PM_at	Peg3	Mm.389800		5.67641	4.28843	-4.61079	1.49762
1448690_PM_at	Kcnk1	Mm.10800		9.57863	8.19595	-4.59317	0.601198
1437469_PM_at	Zfp750	Mm.11395		5.24622	3.86439	-4.59034	2.05978
1428778_PM_at	Sfi1	Mm.478362		5.33931	3.95888	-4.5857	0.717402
1427367_PM_at	Efcab4a	Mm.386851		7.48234	6.10294	-4.58227	2.44543
1438288_PM_x_at	1110059G02Rik	---		4.35705	2.97835	-4.57995	1.58204
1429567_PM_at	Rassf10	Mm.349943		5.35131	3.97277	-4.57941	2.79095
1447141_PM_at	AW107722	---		4.42922	3.05324	-4.57092	0.946673
1417991_PM_at	Dio1	Mm.148342		4.64094	3.26611	-4.56711	0.700843
1460194_PM_at	Phyh	Mm.391704		10.1082	8.73371	-4.56587	2.36805
1436163_PM_at	Kcnj16	Mm.30176		4.36056	2.98985	-4.55341	0.673414
1437929_PM_at	Dact2	Mm.79993		4.89914	3.52902	-4.55146	1.29891
1417212_PM_at	9530058B02Rik	Mm.328870		7.92513	6.55634	-4.54704	1.02091
1434520_PM_at	Sc5d	Mm.32700		5.77845	4.41139	-4.54129	1.01894
1452800_PM_a_at	Apoo	Mm.379156		8.85094	7.48479	-4.53823	1.51183
1453139_PM_at	Nudt12	Mm.36507		5.71379	4.34966	-4.53155	0.688267
1448665_PM_at	Dmd	Mm.275608		4.67742	3.3162	-4.52186	0.626081
1418374_PM_at	Fxyd3	Mm.263847		12.2782	10.9201	-4.51148	0.756006
1417798_PM_at	1810019J16Rik	Mm.299081		5.5228	4.16609	-4.5069	2.36647
1421868_PM_a_at	Pnlip	Mm.20407		4.47681	3.12013	-4.50678	0.461558
1450082_PM_s_at	Etv5	Mm.155708		5.62244	4.2668	-4.50334	0.626591
1442178_PM_at	---	---		5.52115	4.16807	-4.49485	0.840725
1428662_PM_a_at	Hopx	Mm.181852		8.55888	7.21131	-4.47652	0.907655
1448300_PM_at	Mgst3	Mm.218286		11.25	9.90278	-4.47526	0.669408
1425050_PM_at	Isoc1	Mm.182574		8.28448	6.9391	-4.46924	1.13988
1424098_PM_at	Elovl7	Mm.286127		7.52978	6.188	-4.45729	0.735847
1455115_PM_a_at	Crb3	Mm.391027		7.91868	6.57724	-4.45617	0.763979
1438609_PM_x_at	Tnni2	Mm.39469		5.15089	3.80993	-4.45458	0.947417
1426633_PM_s_at	Kctd14	Mm.334033		6.1156	4.77656	-4.44821	0.549272
1460254_PM_at	1810049H13Rik	Mm.45063		6.35748	5.01913	-4.44591	1.95773
1437868_PM_at	Fam46a	Mm.74610		7.81507	6.47726	-4.4441	0.471624
1416832_PM_at	Slc39a8	Mm.30239		7.82632	6.48877	-4.44327	1.3511
1416842_PM_at	Gstm5	Mm.282351		9.99294	8.65692	-4.43815	0.75222
1435238_PM_x_at	2310009A05Rik	Mm.392089		9.03128	7.69636	-4.43451	2.43695
1449477_PM_s_at	Slc2a10	Mm.34147		4.83667	3.50509	-4.42342	1.14861
1430520_PM_at	Cpne8	Mm.290991		7.158	5.82662	-4.42273	0.559245
1417809_PM_at	Slc22a18	Mm.271740		7.06243	5.73114	-4.42244	1.11503
1417686_PM_at	Lgals12	Mm.298242		4.42941	3.09976	-4.41699	1.27975
1444262_PM_at	1110017F19Rik	Mm.441893		8.69512	7.36626	-4.41438	0.459686
1455531_PM_at	Mfsd4	Mm.208445		8.17541	6.84899	-4.40626	0.71673
1426960_PM_a_at	Fa2h	Mm.41083		5.40301	4.07826	-4.40071	0.53201
1449848_PM_at	Gna14	Mm.313181		6.24528	4.92091	-4.39946	0.541683
1448104_PM_at	Aldh6a1	Mm.247510		8.33227	7.00905	-4.39565	0.770434
1440118_PM_at	Slc25a39	Mm.44226		4.81833	3.49524	-4.3952	0.841771
1460456_PM_at	Ncrna00117	Mm.251087		7.49078	6.16919	-4.3902	2.18554
1430963_PM_at	Gcnt3	Mm.195555		6.63636	5.32058	-4.37093	0.598955
1454067_PM_a_at	4931406C07Rik	Mm.261842		8.66529	7.34961	-4.37061	2.06481
1425120_PM_x_at	Ifi27l2b	Mm.298416		7.40276	6.08864	-4.36542	1.73344
1424676_PM_s_at	Sec14l4	Mm.337476		4.72278	3.40968	-4.36201	1.4254
1419514_PM_at	Pitx1	Mm.135195		5.25028	3.93902	-4.3559	1.14527
1419301_PM_at	Fzd4	Mm.86755		5.91225	4.60191	-4.35287	1.67001
1426007_PM_a_at	Ubxn10	Mm.292226		4.84646	3.53615	-4.35274	2.14427
1424400_PM_a_at	Aldh1l1 /// LOC100047937	Mm.30035		6.92529	5.6153	-4.35168	1.46479
1457149_PM_at	Ttc22	Mm.41945		4.61027	3.301	-4.34929	1.93944
1449740_PM_s_at	Dsg2	Mm.345891		9.49555	8.18882	-4.34086	0.728717
1434868_PM_at	4933431E20Rik	Mm.270500		4.65318	3.34662	-4.34031	1.90794
1453403_PM_at	2210019I11Rik	---		6.01811	4.71426	-4.33131	1.02882
1448825_PM_at	Pdk2	Mm.29768		4.74193	3.43921	-4.32755	2.17225
1424531_PM_a_at	Tcea3	Mm.112		7.18223	5.88112	-4.32217	0.749795
1448780_PM_at	Slc12a2	Mm.399997		9.98233	8.68185	-4.32009	1.281
1435094_PM_at	Kcnj16	Mm.30176		4.14462	2.84462	-4.31851	0.654299
1441818_PM_at	---	Mm.384060		4.78139	3.48347	-4.3116	0.777657
1429024_PM_at	Rbm20	Mm.313695		5.19528	3.89955	-4.30432	2.6194
1448227_PM_at	Grb7	Mm.276702		7.09186	5.79636	-4.30358	0.636047
1460619_PM_at	Mfsd9	Mm.475727		5.67744	4.38303	-4.29994	0.657023
1450131_PM_a_at	Bspry	Mm.29808		5.92702	4.63372	-4.29624	1.89478
1437175_PM_at	Pdik1l	Mm.22778		7.29908	6.01207	-4.27534	2.70216
1452063_PM_at	Zbtb8a	Mm.32997		5.16439	3.87865	-4.27112	1.57823
1441099_PM_at	---	Mm.440349		5.30658	4.0217	-4.26828	2.38797
1436030_PM_at	Cachd1	Mm.151962		5.66961	4.38526	-4.2665	0.651264
1418412_PM_at	Tpd52l1	Mm.439966		8.55928	7.27613	-4.26252	0.340277
1436239_PM_at	Slc5a5	Mm.172923		6.37196	5.08984	-4.25912	0.922831
1427878_PM_at	0610010O12Rik	Mm.272527		11.9704	10.6886	-4.25808	0.593138
1435896_PM_at	Sfxn2	Mm.296837		5.89212	4.61332	-4.24808	1.33171
1451765_PM_a_at	Entpd5	Mm.10211		6.02664	4.74902	-4.24415	0.866995
1425763_PM_x_at	Igh /// Igh-2 /// Igh-VJ558 /// LOC544903	Mm.303767		5.17092	3.89368	-4.24291	1.30656
1438709_PM_at	Wipi1	Mm.35817		5.73873	4.46349	-4.23624	1.02823
1419045_PM_at	Slc25a23	Mm.23720		5.74116	4.46695	-4.23281	1.92958
1434526_PM_at	Ephx4 /// LOC100046112	Mm.332550		4.96479	3.69108	-4.23117	0.540954
1450194_PM_a_at	Myb	Mm.52109		4.07343	2.80011	-4.22988	1.13014
1427946_PM_s_at	Dpyd	Mm.27907		3.86906	2.59631	-4.22796	1.37696
1431763_PM_a_at	Ctrl	Mm.2745		5.16874	3.89705	-4.22447	0.41378
1434465_PM_x_at	Vldlr	Mm.4141		9.05487	7.78549	-4.21677	0.705451
1421841_PM_at	Fgfr3	Mm.6904		5.16022	3.89258	-4.21102	2.06678
1432755_PM_at	2210409O19Rik	---		4.82741	3.56056	-4.2084	1.41448
1456146_PM_at	LOC100047530	---		5.55247	4.28619	-4.2065	1.39904
1454247_PM_a_at	Gpa33	Mm.46357		4.80941	3.54395	-4.20374	0.799384
1416498_PM_at	Ppic	Mm.4587		9.413	8.14795	-4.20239	0.544106
1453145_PM_at	4933439C20Rik	Mm.247625		5.84869	4.58453	-4.19944	0.505696
1425892_PM_a_at	Pnoc	Mm.16347		4.52636	3.2647	-4.19117	0.598823
1444178_PM_at	ENSMUSG00000052976	---		4.51713	3.256	-4.18936	2.84047
1453009_PM_at	Cpm	Mm.339332		4.262	3.00282	-4.18288	3.17077
1447992_PM_s_at	Pcsk2	Mm.294493		3.70382	2.44547	-4.18015	0.428254
1433600_PM_at	Adra2a	Mm.235195		6.6451	5.38731	-4.17831	0.899543
1435389_PM_at	Reps2	Mm.442441		6.21545	4.95902	-4.17375	0.773355
1419147_PM_at	Rec8	Mm.23149		3.92238	2.667	-4.17029	1.13
1431077_PM_at	Alpi	Mm.58068		5.15469	3.8996	-4.16931	0.589256
1448220_PM_at	Ctrb1	Mm.34374		5.28381	4.02902	-4.16833	0.367585
1432667_PM_at	2210411G17Rik	---		4.24746	2.99275	-4.16806	2.4755
1444697_PM_at	4732490B19Rik	---		4.5024	3.24831	-4.166	1.74656
1429726_PM_at	Slc16a9	Mm.19325		4.82121	3.56738	-4.16511	1.31918
1449093_PM_at	Ctf1	Mm.389954		5.76392	4.51017	-4.16487	1.40712
1439036_PM_a_at	Atp1b1	Mm.4550		11.3206	10.068	-4.16088	0.574507
1422174_PM_at	Pdx1	Mm.389714		6.5856	5.33309	-4.16075	0.384933
1435948_PM_at	Tmem181 /// Tmem181c-ps	Mm.381893		7.41206	6.16095	-4.15612	0.442509
1431821_PM_a_at	Eps8l1	Mm.360392		5.2331	3.98269	-4.15378	0.969864
1455894_PM_at	Ptrh2	Mm.24868		5.38187	4.13312	-4.14825	1.59475
1450339_PM_a_at	Bcl11b	Mm.392694		4.89804	3.64929	-4.14824	1.18529
1431173_PM_at	Fam53b	Mm.225649		4.51977	3.27113	-4.1479	0.633816
1455977_PM_x_at	Klk1 /// Klk1b5	Mm.443373		4.53704	3.28891	-4.1462	1.99519
1422667_PM_at	Krt15	Mm.440010		4.65071	3.40369	-4.14253	0.704278
1452913_PM_at	Pcp4l1	Mm.198138		4.42452	3.1775	-4.1425	0.613256
1428898_PM_at	Mon1a	Mm.38037		7.86658	6.62339	-4.1298	2.11598
1416107_PM_at	Nsg2	Mm.3304		4.57914	3.33782	-4.12356	3.41302
1423013_PM_at	Foxf1a	Mm.390071		5.04632	3.80672	-4.11785	1.21266
1424261_PM_at	Zfp672	Mm.72124		5.88834	4.65023	-4.11289	1.04006
1428384_PM_at	D4Bwg0951e	Mm.273986		8.87182	7.63395	-4.11212	0.484382
1460454_PM_at	Glod5	Mm.279756		6.28243	5.04751	-4.10232	0.584509
1417211_PM_a_at	1110032A03Rik /// LOC100048251	Mm.171374		7.96564	6.73618	-4.08419	2.04241
1451228_PM_a_at	Sycn	Mm.25210		4.92861	3.70161	-4.07602	0.591494
1418405_PM_at	Hgfac	Mm.27369		9.05372	7.82766	-4.07287	0.782249
1419524_PM_at	Tph1	Mm.248684		4.97715	3.7514	-4.07184	1.07976
1442263_PM_at	Rgs13	Mm.38271		4.26765	3.04254	-4.06974	0.684362
1425052_PM_at	---	Mm.458053		8.12598	6.90103	-4.06921	0.699406
1457271_PM_at	Gm131	Mm.476749		5.27444	4.05137	-4.06295	0.674047
1416383_PM_a_at	Pcx	Mm.1845		6.90898	5.68709	-4.05902	0.696673
1434788_PM_at	Fzd3	Mm.214687		4.50582	3.28563	-4.05338	1.28905
1433485_PM_x_at	Gpr56	Mm.290834		7.23154	6.01884	-4.02851	1.36018
1434678_PM_at	Mbnl3	Mm.295324		6.68503	5.47336	-4.02508	1.04733
1448723_PM_at	Rdh7	Mm.6696		4.70985	3.5017	-4.01337	1.03724
1442999_PM_at	B930036G03Rik	---		6.1483	4.94118	-4.00995	1.53538
1435611_PM_x_at	Cela3b	Mm.297477		5.10603	3.89972	-4.00728	0.423356
1417561_PM_at	Apoc1	Mm.182440		4.54821	3.34206	-4.00674	1.15582
1455014_PM_at	Hint3	Mm.46218		6.28336	5.08014	-3.99701	0.792266
1425109_PM_at	Slc44a3	Mm.33062		8.35996	7.1587	-3.9905	0.468859
1434109_PM_at	Sh3bgrl2	Mm.478367		8.05128	6.8524	-3.98257	0.794454
1416957_PM_at	Pou2af1	Mm.897		4.57565	3.37869	-3.97622	1.18449
1420357_PM_s_at	Xlr3a /// Xlr3b /// Xlr3c	Mm.336117		4.51922	3.32286	-3.9742	1.31101
1426649_PM_at	Tmeff1	Mm.422686		5.75282	4.55665	-3.97357	0.730953
1436494_PM_x_at	Trmt1	Mm.275720		8.05387	6.8584	-3.97127	1.85118
1437661_PM_at	AU021092	Mm.325639		6.88487	5.69019	-3.96866	1.38641
1431692_PM_a_at	Cblc	Mm.81698		5.87394	4.6799	-3.96649	1.21301
1449184_PM_at	Pglyrp1	Mm.21855		8.9017	7.70802	-3.96532	1.36346
1416237_PM_at	Mpzl2	Mm.33240		5.4667	4.27396	-3.9622	0.66722
1449043_PM_at	Naga	Mm.20325		8.3021	7.11354	-3.94832	2.28515
1424649_PM_a_at	Tspan8	Mm.22270		12.2325	11.0443	-3.94693	0.473232
1448767_PM_s_at	Gjb1	Mm.21198		7.12858	5.94051	-3.94669	0.532658
1456319_PM_at	---	---		4.59931	3.41389	-3.93788	0.622614
1431002_PM_x_at	Fahd2a	Mm.288676		5.47293	4.29195	-3.92314	1.66877
1426876_PM_at	Pm20d1	Mm.23844		4.50347	3.32383	-3.91868	1.42467
1448837_PM_at	Vil1	Mm.471601		8.73082	7.55123	-3.91852	0.447502
1460606_PM_at	Hsd17b13	Mm.284944		4.09459	2.91599	-3.91521	0.485402
1421704_PM_a_at	Pik3c2g	Mm.391538		4.29395	3.11561	-3.91435	1.1078
1417761_PM_at	Apoa4	Mm.4533		4.59742	3.41926	-3.91376	0.661968
1421729_PM_a_at	Fert2	Mm.23039		7.52052	6.34298	-3.9117	1.33254
1433586_PM_at	Rgmb	Mm.293466		5.50072	4.32337	-3.91107	0.984745
1427323_PM_s_at	Wipi1	Mm.35817		6.78736	5.6117	-3.90544	1.60278
1416649_PM_at	Ambp	Mm.2197		7.93425	6.76099	-3.8975	0.30257
1460682_PM_s_at	Ceacam1 /// Ceacam2	Mm.322502		8.49654	7.32373	-3.89598	1.03487
1456430_PM_at	Ttc14	Mm.275710		5.44857	4.27865	-3.88638	1.51246
1427455_PM_x_at	EG637227 /// ENSMUSG00000076577 /// Gm1420 /// Igk /// Igk-C /// Igk-V28 /// LOC100047628	Mm.359121		6.87651	5.70768	-3.88276	0.905427
1451411_PM_at	Gprc5b	Mm.103439		5.66248	4.49751	-3.86995	0.684849
1448737_PM_at	Tspan7	Mm.18590		8.7409	7.57616	-3.86917	1.50541
1440916_PM_at	2510049J12Rik	Mm.133694		6.27751	5.11522	-3.86104	0.779272
1421653_PM_a_at	Igh /// Igh-2 /// Igh-VJ558 /// LOC544903	Mm.303767		5.60979	4.44836	-3.85816	0.797042
1425091_PM_at	Rarres2	Mm.28231		4.36908	3.20847	-3.85547	0.818351
1449625_PM_at	---	---		5.11857	3.96057	-3.8468	0.84716
1425484_PM_at	Tox	Mm.475139		4.63838	3.48197	-3.84151	1.73713
1430979_PM_a_at	Prdx2	Mm.347009		5.65163	4.49636	-3.83775	0.336065
1420941_PM_at	Rgs5	Mm.20954		6.63573	5.48139	-3.83462	0.267029
1423914_PM_at	C630004H02Rik	Mm.205707		6.43402	5.28024	-3.83279	1.46177
1450774_PM_at	Ly6g6d	Mm.246697		4.63625	3.48366	-3.82881	0.918511
1425634_PM_a_at	Tnk1	Mm.358793		4.12999	2.9808	-3.81752	1.07806
1431938_PM_a_at	Pmm2	Mm.9699		8.0458	6.90361	-3.79426	1.4161
1429346_PM_a_at	Cep72	Mm.73234		4.36586	3.22596	-3.78669	1.13748
1436540_PM_at	---	Mm.26586		6.22872	5.08911	-3.78568	1.56327
1460407_PM_at	Spib	Mm.8012		4.28003	3.14595	-3.76734	4.23188
1429950_PM_at	Unc5cl	Mm.311629		5.45361	4.32192	-3.75937	1.24621
1416607_PM_at	4931406C07Rik	Mm.261842		9.71243	8.58081	-3.75914	1.95626
1417066_PM_at	Cabc1	Mm.38330		5.69274	4.56229	-3.75526	1.11033
1415883_PM_a_at	Cela3b	Mm.297477		4.08343	2.9537	-3.75289	0.342051
1424373_PM_at	Armcx3	Mm.67949		8.26296	7.13345	-3.75217	0.443616
1455336_PM_at	Thap2	Mm.32314		6.0997	4.97029	-3.75183	0.857813
1418897_PM_at	F2	Mm.89048		4.37842	3.25576	-3.7294	1.6464
1448595_PM_a_at	Bex1	Mm.422943		4.23182	3.10965	-3.72776	0.483556
1433868_PM_at	Btbd3	Mm.153405		8.74131	7.62089	-3.72197	0.529779
1454745_PM_at	Arhgap29	Mm.229287		8.31431	7.19454	-3.71981	0.668513
1458520_PM_at	---	Mm.441552		4.63775	3.51828	-3.7188	0.796915
1421628_PM_at	Il18r1	Mm.253664		6.24194	5.12327	-3.71615	1.07246
1440254_PM_at	100041277	Mm.290844		8.18825	7.07142	-3.71003	3.22037
1459756_PM_at	Cnot10	Mm.283708		5.17784	4.06159	-3.7081	0.858456
1416271_PM_at	Perp	Mm.28209		9.44158	8.32629	-3.70492	0.439481
1433573_PM_x_at	Prss2	Mm.276926		5.71336	4.59846	-3.70361	0.254766
1428160_PM_at	Ndufab1	Mm.3014		7.3693	6.25736	-3.69378	1.0066
1455334_PM_at	D330038O06Rik	Mm.41364		5.25758	4.14831	-3.68489	2.25802
1460681_PM_at	Ceacam1	Mm.322502		7.97313	6.864	-3.68445	0.996924
1452166_PM_a_at	Krt10	Mm.22662		6.50154	5.39291	-3.68281	0.532649
1438317_PM_a_at	Endog	Mm.474473		8.48253	7.3744	-3.68112	2.7606
1419975_PM_at	Scp2	Mm.379011		6.56293	5.45529	-3.67949	1.19226
1440745_PM_at	Prdm16	Mm.257785		4.94606	3.83843	-3.67947	1.61872
1435301_PM_at	1110004E09Rik	Mm.45374		5.52221	4.41695	-3.67162	1.0818
1419643_PM_s_at	2310057J18Rik /// 2310065H11Rik	Mm.440480		3.90128	2.79792	-3.66529	0.464348
1436504_PM_x_at	Apoa4	Mm.4533		4.1368	3.03564	-3.65797	0.584935
1424599_PM_at	Fgl1	Mm.277955		4.20145	3.10072	-3.65655	1.21514
1450125_PM_at	Gata5	Mm.388880		5.64704	4.5465	-3.6559	1.02027
1425179_PM_at	Shmt1	Mm.364956		6.78675	5.68844	-3.64851	1.0073
1438635_PM_x_at	B930041F14Rik	Mm.29083		6.23737	5.13987	-3.64579	0.630968
1456542_PM_s_at	Qrsl1	Mm.5904		7.07172	5.97623	-3.63914	0.753281
1443749_PM_x_at	Slc1a3	Mm.204834		4.49401	3.39862	-3.63882	1.32081
1427153_PM_at	Bckdhb	Mm.12819		7.46764	6.37421	-3.63232	0.917082
1440576_PM_at	Cpn1	Mm.206774		4.25993	3.1682	-3.62666	1.05223
1438224_PM_at	Zswim5	Mm.218946		3.64891	2.55804	-3.62377	2.25599
1417970_PM_at	Atp5s	Mm.27844		6.12852	5.04009	-3.6157	0.697339
1453318_PM_at	Tmem102	Mm.280165		5.0115	3.92466	-3.61039	1.99283
1417313_PM_at	Lsm7	Mm.379101		7.68056	6.59382	-3.61008	1.21629
1424140_PM_at	Gale	Mm.247946		8.05175	6.96556	-3.60825	0.671359
1447833_PM_x_at	Mfap2	Mm.7386		5.54793	4.46326	-3.6032	0.739692
1431126_PM_a_at	0610011F06Rik	Mm.35098		9.01851	7.93407	-3.60243	0.598152
1423835_PM_at	Zfp503	Mm.292401		8.70723	7.62284	-3.60227	1.09606
1451117_PM_a_at	Tom1l1	Mm.167868		7.14535	6.06188	-3.5992	0.562351
1434301_PM_at	D330050I23Rik	Mm.456534		9.06714	7.98466	-3.59593	0.879
1442212_PM_at	Cpd	Mm.276736		5.59303	4.51281	-3.58842	1.2467
1451512_PM_s_at	Hibch	Mm.222063		7.03917	5.96008	-3.58464	0.769503
1448766_PM_at	Gjb1	Mm.21198		4.89876	3.82053	-3.5818	0.692254
1417941_PM_at	Nanp	Mm.312085		8.03431	6.95621	-3.58138	0.769591
1451764_PM_at	Marveld3	Mm.86833		4.70508	3.62705	-3.58114	0.759365
1424240_PM_at	Arfip2	Mm.41637		8.08534	7.00755	-3.58033	1.09331
1436351_PM_at	Coq3	Mm.5662		7.341	6.26618	-3.57047	1.78649
1424812_PM_at	BC017158	Mm.220880		6.09631	5.02297	-3.56556	1.03324
1451498_PM_at	Lrrc26	Mm.275228		7.68917	6.61756	-3.55982	0.410749
1448489_PM_at	Pafah2	Mm.22116		8.51813	7.44678	-3.55894	0.447012
1437145_PM_s_at	2310002J15Rik	Mm.46431		7.32191	6.25092	-3.55776	1.16224
1441848_PM_at	---	---		5.42983	4.35922	-3.55648	0.612898
1421861_PM_at	Clstn1	Mm.38993		7.60018	6.53074	-3.55261	1.29223
1453132_PM_a_at	Gkn2	Mm.46446		13.3548	12.2868	-3.54771	0.679718
1456164_PM_at	AW011738	Mm.461024		4.97931	3.91299	-3.54225	1.53194
1448754_PM_at	Rbp1	Mm.279741		11.271	10.2058	-3.53831	0.393666
1452678_PM_a_at	Ccbl1	Mm.216089		4.69325	3.62831	-3.53764	1.27857
1424903_PM_at	Kdm5d	Mm.262676		5.29709	4.23309	-3.53455	0.293958
1430889_PM_a_at	Tpmt	Mm.10169		7.27448	6.21065	-3.53396	1.25248
1459740_PM_s_at	Ucp2	Mm.171378		8.64292	7.57938	-3.53299	0.481424
1418344_PM_at	Tmem8	Mm.304656		7.05891	5.99704	-3.52747	0.405325
1456669_PM_at	---	Mm.188175		4.09965	3.03879	-3.52409	0.563641
1434624_PM_x_at	Rps9	Mm.13944		9.45388	8.39392	-3.52111	0.163232
1438088_PM_at	---	Mm.400628		4.27201	3.21476	-3.51212	1.09898
1422501_PM_s_at	Idh3a	Mm.279195		6.55597	5.49884	-3.51169	1.92306
1426905_PM_a_at	Dnajc10 /// LOC100047007	Mm.21762		10.4268	9.37009	-3.51019	1.1991
1423437_PM_at	Gsta3	Mm.394593		4.56323	3.50864	-3.50328	0.536142
1418318_PM_at	Rnf128	Mm.27764		9.92171	8.86726	-3.50281	0.580056
1418301_PM_at	Irf6	Mm.273695		9.12704	8.07267	-3.50253	0.645623
1417946_PM_at	Abhd3	Mm.273108		4.0536	2.99992	-3.50025	0.888027
1449945_PM_at	Ppargc1b	Mm.415302		7.56809	6.51483	-3.49885	0.858916
1435958_PM_at	Ccpg1 /// LOC100135765	Mm.268475		5.82124	4.76971	-3.4931	1.46422
1427473_PM_at	Gstm3	Mm.440885		4.20291	3.1522	-3.49038	0.542089
1428706_PM_at	Cenpv	Mm.390409		8.19101	7.14272	-3.48236	0.413053
1427008_PM_at	Rnf43	Mm.440230		4.58523	3.53699	-3.48218	0.72824
1436796_PM_at	Matr3	Mm.215034		7.02939	5.98133	-3.4816	0.795244
1421088_PM_at	Gpc4	Mm.1528		6.00882	4.96118	-3.48016	0.346123
1455120_PM_at	Hpdl	Mm.279897		4.18724	3.13963	-3.48006	2.48528
1447701_PM_x_at	Idh3a	Mm.279195		4.75098	3.70481	-3.47529	1.49385
1433977_PM_at	Hs3st3b1	Mm.274426		5.83369	4.78844	-3.47225	0.722913
1444657_PM_at	N4bp2	Mm.332398		4.28011	3.23494	-3.47199	1.28746
1427221_PM_at	Slc6a20a	Mm.440867		3.67898	2.63381	-3.47197	0.679702
1441991_PM_at	BC039632	Mm.425491		3.70433	2.65936	-3.47132	1.80168
1425619_PM_s_at	Dsg2	Mm.345891		8.4783	7.4341	-3.46876	0.704009
1424999_PM_at	1700022C21Rik	Mm.26684		6.2468	5.2034	-3.46611	0.587468
1433329_PM_at	4930573C08Rik	---		4.88399	3.84065	-3.46589	1.06432
1426904_PM_s_at	Dnajc10 /// LOC100047007	Mm.21762		10.5165	9.47382	-3.46371	1.09732
1437424_PM_at	Syde2	Mm.268854		6.68464	5.64219	-3.46297	0.52358
1456385_PM_x_at	Ubxn10	Mm.292226		4.23812	3.19695	-3.45868	2.29006
1435711_PM_at	AI480526	---		4.5631	3.52261	-3.45643	0.695265
1428740_PM_a_at	Pigt	Mm.28228		6.42481	5.3848	-3.45484	0.618453
1451252_PM_at	Irf2bp1	Mm.274237		6.29644	5.25954	-3.44451	1.20094
1425445_PM_a_at	Cldn18	Mm.386784		9.82442	8.78798	-3.44296	0.471396
1438915_PM_at	6720401G13Rik	Mm.336056		5.258	4.22429	-3.43392	0.50913
1449001_PM_at	Ivd	Mm.6635		6.77008	5.73852	-3.42679	0.762296
1451687_PM_a_at	Hnf1b	Mm.7226		5.33875	4.30791	-3.42437	0.656449
1435987_PM_x_at	1110059G02Rik	---		4.0016	2.97163	-3.42146	2.04251
1448960_PM_at	Cxxc5	Mm.94560		6.96555	5.93596	-3.42024	0.368436
1426632_PM_at	Kctd14	Mm.334033		5.16251	4.13428	-3.41571	0.565348
1434474_PM_at	Abca5	Mm.41942		6.99133	5.96388	-3.41312	0.452947
1455878_PM_at	2700023E23Rik	Mm.46547		6.23986	5.21297	-3.41125	0.380386
1417307_PM_at	Dmd	Mm.275608		5.70895	4.68248	-3.40986	1.08828
1439275_PM_s_at	9530010C24Rik	---		6.33071	5.30645	-3.40254	0.4749
1453144_PM_at	4933439C20Rik	Mm.247625		4.98524	3.96185	-3.39965	0.438362
1459301_PM_at	---	---		5.08038	4.0608	-3.38696	0.784053
1460242_PM_at	Cd55	Mm.101591		5.48571	4.46818	-3.38015	0.711714
1429452_PM_x_at	4933439C20Rik	Mm.247625		5.92234	4.90698	-3.37298	0.525575
1460185_PM_at	Krt85 /// LOC100044179	---		4.37305	3.35823	-3.37114	1.37936
1432023_PM_a_at	Slc17a9	Mm.87189		5.17022	4.1568	-3.36652	1.25608
1441945_PM_s_at	Abhd14a	Mm.268925		8.01933	7.00951	-3.35456	1.10127
1449233_PM_at	Bhlha15	Mm.386767		5.62512	4.61928	-3.34132	0.769192
1435630_PM_s_at	Acat2	Mm.439711		9.74397	8.7384	-3.34041	1.32165
1460568_PM_at	Trim46	Mm.331156		4.87667	3.87168	-3.3385	1.11372
1427263_PM_at	Xist	Mm.274770		8.19487	7.1903	-3.33711	0.458714
1454566_PM_at	4933439C20Rik /// D030013I16Rik /// Pisd-ps1	Mm.335641		4.88856	3.88477	-3.33453	1.88923
1436556_PM_at	Tmem139	Mm.28174		5.94303	4.93968	-3.33306	0.595381
1427417_PM_at	Scml4	Mm.98731		4.40823	3.40501	-3.33261	1.94484
1431214_PM_at	LOC433762	---		5.72937	4.72644	-3.33165	0.479778
1438445_PM_at	LOC100044683 /// Lrrc8e	Mm.25479		4.89392	3.89154	-3.32981	1.6248
1428715_PM_at	Gfpt1	Mm.19893		11.1251	10.1234	-3.32774	1.22499
1440220_PM_at	---	Mm.380807		7.19514	6.19359	-3.32709	1.14037
1439096_PM_at	Ddo	Mm.252862		3.99429	2.99322	-3.32548	0.798105
1434155_PM_a_at	2310061I04Rik	Mm.260159		8.40291	7.40268	-3.32269	0.683241
1424544_PM_at	Nrbp2	Mm.101946		5.79335	4.79353	-3.32134	0.894209
1453041_PM_at	Ano9	Mm.235813		4.35817	3.35924	-3.31835	1.50197
1418734_PM_at	BE136769	---		3.36733	2.36895	-3.31655	0.687775
1424029_PM_at	Tspyl4	Mm.478268		4.87691	3.87883	-3.31554	0.732548
1448156_PM_at	Tff1	Mm.2854		13.0994	12.1015	-3.31517	0.823375
1441198_PM_at	Zfp39	Mm.127646		3.93534	2.93813	-3.31266	1.48327
1441856_PM_x_at	Tysnd1	Mm.71514		3.85059	2.85369	-3.31164	1.19469
1432464_PM_a_at	2310057J16Rik	Mm.390010		7.31839	6.32259	-3.30796	0.365467
1435336_PM_at	Celsr2	Mm.39728		4.80845	3.81275	-3.30767	1.25662
1422500_PM_at	Idh3a	Mm.279195		6.16219	5.16666	-3.30709	1.95036
1448659_PM_at	Casp7	Mm.35687		7.81675	6.82177	-3.30525	0.594015
1439610_PM_at	Rab27b	Mm.246753		7.87594	6.88235	-3.30062	0.41886
1457623_PM_x_at	Trp53	Mm.222		4.03318	3.03998	-3.29932	1.3949
1455251_PM_at	Itga1	Mm.317280		5.78748	4.79527	-3.29605	0.359368
1452586_PM_at	Anapc13	Mm.2000		9.7871	8.79496	-3.29582	1.51857
1428795_PM_at	1110021L09Rik	Mm.294271		6.84637	5.85447	-3.29502	0.350198
1428736_PM_at	Gramd3	Mm.24356		7.25272	6.26236	-3.2899	1.62655
1416579_PM_a_at	Epcam	Mm.4259		11.2412	10.2518	-3.28666	0.782172
1448188_PM_at	Ucp2	Mm.171378		9.23087	8.24258	-3.28304	0.531463
1422481_PM_at	Krt1	Mm.183137		4.58579	3.59925	-3.27721	0.899598
1417900_PM_a_at	Vldlr	Mm.4141		6.92591	5.94011	-3.27475	0.38309
1417782_PM_at	Lass4	Mm.35511		4.15906	3.17375	-3.27312	1.07483
1424689_PM_at	Prss32	Mm.244143		4.55562	3.57194	-3.26771	1.07365
1443413_PM_s_at	Trpm5	Mm.286668		3.73793	2.75669	-3.25961	2.05544
1421476_PM_a_at	Cant1	Mm.177551		4.30609	3.32854	-3.24735	0.959729
1436187_PM_at	1110054M08Rik	Mm.361995		6.18107	5.20438	-3.24449	1.46003
1425394_PM_at	BC023105	Mm.329462		3.36923	2.39381	-3.24026	1.26341
1417569_PM_at	Ncald	Mm.283370		6.29637	5.32214	-3.23634	1.24257
1424905_PM_a_at	Slc39a11	Mm.341021		9.4589	8.48492	-3.23547	1.83351
1450955_PM_s_at	Sort1	Mm.157119		4.79672	3.82287	-3.23508	2.24176
1441924_PM_x_at	Edn3	Mm.9478		4.99307	4.01926	-3.23493	0.595724
1441901_PM_x_at	Fahd2a	Mm.288676		5.14548	4.17266	-3.23163	0.782873
1437620_PM_x_at	Aldh18a1	Mm.233117		4.28155	3.30972	-3.22834	2.01976
1435125_PM_at	---	Mm.427936		3.78354	2.81197	-3.22751	0.953841
1434409_PM_at	Armcx6	Mm.113272		4.57543	3.6039	-3.22735	0.985023
1438365_PM_x_at	Laptm4b	Mm.197518		9.56356	8.59205	-3.22728	0.527461
1450992_PM_a_at	Meis1	Mm.356578		5.82658	4.85554	-3.22573	0.758827
1448172_PM_at	Mdh1	Mm.212703		10.6809	9.71051	-3.22355	2.56053
1448485_PM_at	Ggt1	Mm.4559		4.66231	3.69195	-3.22347	1.06631
1424670_PM_s_at	Zfyve21	Mm.390497		8.05976	7.08941	-3.22342	1.29278
1442039_PM_at	Tox	Mm.475139		4.32278	3.35338	-3.22028	1.09868
1435289_PM_at	Engase	Mm.473963		4.31894	3.35003	-3.21864	1.30297
1440312_PM_at	Elovl7	Mm.286127		6.9126	5.94378	-3.21836	0.528407
1454883_PM_at	Gsdmc2 /// LOC100045250	Mm.273185		3.44282	2.47407	-3.21811	1.28242
1439476_PM_at	Dsg2	Mm.345891		9.15794	8.18957	-3.21687	0.514078
1455009_PM_at	Cpd	Mm.276736		10.2459	9.27795	-3.21547	1.55082
1449579_PM_at	Sh3yl1	Mm.218624		7.54103	6.57454	-3.21059	0.367354
1430079_PM_at	5033406O09Rik	---		3.94747	2.98407	-3.20035	0.630678
1439847_PM_s_at	Klf12	Mm.458816		4.26698	3.30491	-3.19594	0.707726
1438878_PM_at	6430537K16Rik	---		5.65301	4.69176	-3.19323	0.426736
1450708_PM_at	Scg2	Mm.5038		4.43029	3.46935	-3.19217	0.365271
1416635_PM_at	Smpdl3a	Mm.2379		9.91241	8.95226	-3.18956	0.541582
1438916_PM_x_at	6720401G13Rik	Mm.336056		5.33659	4.37784	-3.18491	0.764368
1455275_PM_at	E530001K10Rik	Mm.45103		4.01601	3.05827	-3.18154	2.07643
1437960_PM_at	Capn13	Mm.81496		3.90204	2.94458	-3.18061	1.08544
1421195_PM_at	Cckar	Mm.3521		3.70795	2.75132	-3.17786	2.20068
1447791_PM_s_at	Gna14	Mm.313181		4.52053	3.56465	-3.17538	0.643465
1429081_PM_at	Gcc2	Mm.25531		9.18763	8.23208	-3.17427	1.10661
1417028_PM_a_at	Trim2	Mm.44876		8.46397	7.50852	-3.17395	0.397296
1417232_PM_at	Cldn2	Mm.117068		5.92519	4.96991	-3.17335	0.377114
1424033_PM_at	Sfrs7	Mm.292016		6.30086	5.34623	-3.1712	0.989396
1455581_PM_x_at	9530028C05	---		6.26095	5.30677	-3.16974	0.641865
1447680_PM_at	Anp32e	---		3.47976	2.5256	-3.16966	1.5215
1416147_PM_at	Hspa4	Mm.239865		7.06901	6.11511	-3.16877	0.441137
1429381_PM_x_at	Igh /// Igh-2 /// Igh-VJ558 /// LOC544903	Mm.303767		5.08961	4.13665	-3.16569	1.07668
1429055_PM_at	4930506M07Rik	Mm.37338		7.15665	6.2044	-3.16332	0.26025
1417346_PM_at	Pycard	Mm.24163		9.25381	8.30332	-3.15747	0.343351
1441963_PM_at	RP23-100C5.8	Mm.440130		6.02654	5.07745	-3.1528	0.723467
1432363_PM_at	100041434	Mm.52981		5.78811	4.84403	-3.13619	0.400695
1424817_PM_at	Spef1	Mm.252722		5.58509	4.64114	-3.13575	1.19908
1450435_PM_at	L1cam	Mm.260568		6.19659	5.25267	-3.13563	0.850358
1437720_PM_at	Lgtn	Mm.276294		4.55634	3.61381	-3.13103	1.03004
1456011_PM_x_at	Acaa1a	Mm.205266		5.28964	4.34718	-3.13076	0.764056
1439173_PM_at	Hook1	Mm.49994		4.46818	3.52577	-3.13061	0.787749
1434216_PM_a_at	Nudt19	Mm.410206		8.00389	7.0615	-3.13053	0.5526
1416838_PM_at	Mut	Mm.259884		8.16344	7.22108	-3.13043	1.46498
1423938_PM_at	Llgl2 /// LOC100047332	Mm.290450		7.37113	6.42943	-3.12825	0.616842
1419414_PM_at	Gng13	Mm.171123		4.11843	3.17755	-3.12552	1.16507
1420940_PM_x_at	Rgs5	Mm.20954		5.09009	4.15196	-3.11639	0.217161
1444278_PM_at	---	---		4.94661	4.00851	-3.1163	1.533
1418213_PM_at	Krt23	Mm.290657		8.46914	7.53118	-3.11585	0.427674
1437264_PM_at	BC051142	Mm.73205		4.10246	3.16496	-3.11432	1.14888
1434196_PM_at	Dnaja4	Mm.28437		4.35095	3.4137	-3.11348	0.695002
1425157_PM_x_at	Tspan33	Mm.225289		4.49935	3.5624	-3.11247	1.66126
1417382_PM_at	Entpd5	Mm.10211		7.67684	6.74035	-3.11096	0.677336
1451912_PM_a_at	Fgfrl1 /// LOC100046239	Mm.35691		6.6642	5.7289	-3.10698	0.551528
1428167_PM_a_at	Mpzl1	Mm.46438		7.58123	6.64596	-3.10692	0.459118
1438414_PM_at	Fkrp	Mm.39703		3.77661	2.84259	-3.10274	1.13449
1452230_PM_at	Dnajc10 /// LOC100047007	Mm.21762		9.20302	8.2692	-3.10207	0.971186
1445574_PM_at	---	Mm.25466		5.18521	4.25187	-3.10049	1.10039
1448470_PM_at	Fbp1	Mm.423078		3.62479	2.69153	-3.1002	0.713513
1420965_PM_a_at	Enc1	Mm.241073		10.1696	9.23646	-3.0999	0.9144
1421097_PM_at	Endog	Mm.474473		7.49952	6.56663	-3.09902	2.03079
1456603_PM_at	Fam101b	Mm.34131		8.69534	7.76385	-3.09435	0.764117
1450880_PM_at	Mrpl16	Mm.203928		9.1743	8.24509	-3.08676	1.25102
1418439_PM_at	D10Ertd322e	Mm.30008		10.4437	9.51508	-3.08493	1.50482
1416020_PM_a_at	Atp5g1 /// ENSMUSG00000058357	Mm.371547		11.03	10.1027	-3.08048	1.44111
1450185_PM_a_at	Kcnj15	Mm.272239		4.01814	3.09158	-3.07795	1.62081
1433727_PM_at	Glb1l2	Mm.293696		4.11831	3.19179	-3.07783	1.5889
1457721_PM_at	Ppara	Mm.212789		4.2279	3.30514	-3.06533	1.58275
1422492_PM_at	Cpox	Mm.291519		6.35129	5.4288	-3.06443	0.843134
1418453_PM_a_at	Atp1b1	Mm.4550		10.0267	9.10433	-3.06416	0.532251
1427955_PM_a_at	Deb1	Mm.24848		9.19515	8.27294	-3.06352	0.930873
1417538_PM_at	LOC100046775 /// Slc35a1	Mm.281885		8.30903	7.38738	-3.06164	1.10711
1447530_PM_at	F8a	Mm.165807		4.69866	3.7778	-3.05904	0.833937
1435628_PM_x_at	629242 /// BC005512 /// F630007L15Rik	---		5.20329	4.28502	-3.05043	0.900684
1438615_PM_x_at	2010317E24Rik	Mm.250293		5.17139	4.25424	-3.04672	0.647318
1445710_PM_x_at	Duxbl	Mm.440101		5.3012	4.38593	-3.04048	1.07462
1435939_PM_s_at	Hepacam2	Mm.206911		3.90118	2.98797	-3.03361	0.53101
1454161_PM_s_at	0610007P14Rik	Mm.143795		8.81784	7.90499	-3.03241	1.37901
1417520_PM_at	Nfe2l3	Mm.42138		6.2133	5.30065	-3.03175	0.319544
1429764_PM_at	Fam101b	Mm.34131		9.13026	8.21844	-3.029	0.959957
1451230_PM_a_at	Wbp5	Mm.512		11.7076	10.7972	-3.02431	0.551748
1435507_PM_x_at	Prss2	Mm.276926		5.00425	4.0959	-3.01745	0.259989
1422142_PM_at	Nphs1	Mm.437830		4.15588	3.24824	-3.01511	1.07248
1435152_PM_at	Leng8	Mm.22831		5.28685	4.38057	-3.01061	0.714852
1417480_PM_at	Fbxo9	Mm.28584		8.82376	7.91769	-3.00988	1.38753
1456619_PM_at	Liph	Mm.33192		4.63878	3.73838	-2.99108	0.727262
1441768_PM_at	9430051O21Rik	---		5.98224	5.08238	-2.98925	0.830763
1431805_PM_a_at	Rhpn2	Mm.286600		6.90622	6.00803	-2.98372	0.267471
1434777_PM_at	Mycl1	Mm.1055		4.24771	3.34965	-2.98329	1.19736
1444254_PM_at	Tns4	Mm.262067		5.04747	4.14951	-2.98297	0.65557
1448871_PM_at	Mapk13	Mm.27970		7.88925	6.99139	-2.98263	2.81513
1423708_PM_a_at	Farsb	Mm.28922		8.6088	7.71104	-2.98229	0.798428
1452848_PM_at	Tmem181	Mm.381893		7.03486	6.13721	-2.98193	0.412604
1447767_PM_at	Cdkl4	Mm.329216		3.70254	2.80567	-2.97935	1.60766
1429540_PM_at	Cnfn	Mm.34382		3.75274	2.85593	-2.97915	0.577922
1417348_PM_at	2310039H08Rik	Mm.358702		9.00075	8.10512	-2.97522	0.731324
1420385_PM_at	Gna14	Mm.313181		4.88977	3.99479	-2.97306	0.573039
1447980_PM_s_at	Sgsm1	Mm.200203		5.2633	4.36856	-2.97225	0.847659
1437341_PM_x_at	Cnp	Mm.15711		8.90259	8.00794	-2.97194	1.00428
1434493_PM_at	1810022K09Rik	Mm.389020		5.43374	4.53969	-2.96997	0.45521
1425318_PM_a_at	Tmem116	Mm.358781		4.00246	3.10876	-2.96878	0.804435
1437403_PM_at	Samd5	Mm.101115		8.30608	7.41261	-2.96804	0.492844
1418989_PM_at	Ctse	Mm.230249		12.8954	12.0023	-2.96704	0.740426
1447754_PM_x_at	Thap4	Mm.272356		8.07946	7.18905	-2.95788	0.649742
1427386_PM_at	Arhgef16	Mm.38481		7.55689	6.66705	-2.95597	0.645164
1424794_PM_at	Rnf186	Mm.252312		5.5541	4.66466	-2.95464	0.443141
1425242_PM_at	1810006K21Rik	Mm.375100		5.78081	4.89253	-2.95078	1.09137
1450704_PM_at	Ihh	---		5.83685	4.94891	-2.94966	0.423818
1443070_PM_at	---	Mm.441690		4.21106	3.32313	-2.94964	1.37494
1449490_PM_at	Mbd4	Mm.259308		4.77209	3.88479	-2.94756	0.598128
1425177_PM_at	Shmt1	Mm.364956		8.02893	7.14178	-2.94705	0.375793
1449259_PM_at	Rab3d	Mm.260157		7.27921	6.39215	-2.94674	0.455952
1422479_PM_at	Acss2	Mm.255026		7.3421	6.45534	-2.94575	0.831527
1441662_PM_at	Cyp4x1	Mm.215544		3.45093	2.56452	-2.94461	1.55381
1418217_PM_at	Nme7	Mm.219428		7.99647	7.11056	-2.94292	0.708019
1439146_PM_s_at	Lck	Mm.293753		4.91059	4.02726	-2.93437	0.592719
1434516_PM_at	Pstk	Mm.272948		7.39329	6.51086	-2.93136	0.515279
1456739_PM_x_at	Armcx2	Mm.285969		5.86918	4.98721	-2.92984	0.260993
1416397_PM_at	Mesdc1	Mm.272998		5.29954	4.41786	-2.92888	2.56009
1446293_PM_at	---	---		4.41203	3.5343	-2.91576	0.549148
1429267_PM_at	Acot11	Mm.222956		6.63097	5.75327	-2.91565	0.9717
1424650_PM_at	Pdia5	Mm.71015		8.34885	7.47209	-2.91254	0.54084
1451055_PM_at	Slc45a2	Mm.138278		3.85663	2.98034	-2.91096	1.34949
1455692_PM_x_at	1700097N02Rik	Mm.372315		3.55183	2.676	-2.90943	1.19288
1420518_PM_a_at	Igsf9	Mm.214530		4.99319	4.119	-2.90399	0.495441
1416368_PM_at	Gsta4	Mm.2662		12.1568	11.2848	-2.89682	0.362428
1424933_PM_at	Myo5c	Mm.41339		7.17413	6.30243	-2.89572	0.26931
1451838_PM_a_at	Tc2n	Mm.390521		4.51387	3.64287	-2.8934	0.249863
1439341_PM_at	AK220484	Mm.261535		4.73728	3.86634	-2.8932	0.558279
1418496_PM_at	Foxa1	Mm.4578		10.2549	9.38422	-2.89221	0.557911
1421127_PM_at	Tmem42	Mm.195309		7.61711	6.74668	-2.89151	1.56617
1431877_PM_a_at	Grhl2	Mm.244612		4.00708	3.13688	-2.89072	0.934337
1459233_PM_at	Clasp1	Mm.138740		4.04937	3.18054	-2.88617	2.74122
1447979_PM_at	Sgsm1	Mm.200203		4.39464	3.52679	-2.88291	0.552968
1425057_PM_at	Pbld	Mm.261389		3.53971	2.67228	-2.88153	1.11686
1439117_PM_at	Clmn	Mm.244078		6.90947	6.04261	-2.87964	0.277283
1421180_PM_at	Lix1	Mm.268018		4.35538	3.48915	-2.87755	1.92992
1420793_PM_at	Mup4	---		3.4096	2.54339	-2.87751	1.23722
1447760_PM_x_at	Ehf	Mm.10724		3.821	2.95681	-2.87078	1.06491
1457333_PM_at	Sdk2	Mm.130504		3.72461	2.86087	-2.86926	1.06723
1452696_PM_a_at	4933439C10Rik	Mm.440257		4.68758	3.82652	-2.86038	3.05996
1427852_PM_x_at	Igh-VJ558	---		3.90686	3.04592	-2.85996	0.618096
1435103_PM_x_at	Farsb	Mm.28922		9.53532	8.67485	-2.85842	0.717518
1427750_PM_at	Igk-V1	Mm.389773		4.1814	3.32095	-2.85834	0.539563
1449048_PM_s_at	Rab4a	Mm.9221		7.76098	6.90076	-2.85758	0.44305
1460433_PM_at	Entpd6	Mm.275524		6.38549	5.52644	-2.8537	0.94161
1418018_PM_at	Cpd	Mm.276736		9.7753	8.91668	-2.85226	0.894132
1436500_PM_at	EG383815 /// EG547267 /// EG668041 /// LOC677113 /// Rps24	Mm.429854		4.32561	3.46724	-2.85143	0.309209
1424556_PM_at	Pycr1	Mm.127731		6.10741	5.24939	-2.85028	0.555366
1439526_PM_at	---	Mm.459181		6.32622	5.46874	-2.84849	0.444375
1434756_PM_at	5430421B17	---		5.28152	4.42488	-2.84571	0.543688
1452934_PM_at	Tmc5	Mm.478020		7.37247	6.51596	-2.84525	0.293664
1449533_PM_at	Tmem100	Mm.212428		5.8982	5.04217	-2.84368	0.224791
1460631_PM_at	Ogt	Mm.474838		8.58008	7.72433	-2.84273	1.22106
1442963_PM_at	Plcg1	Mm.44463		3.76555	2.91133	-2.83766	1.95551
1430265_PM_at	Appbp2	---		4.5384	3.68418	-2.83765	1.30771
1437870_PM_at	Slco4c1	Mm.11662		3.79091	2.93756	-2.83478	0.660536
1420362_PM_a_at	Bik	Mm.267006		4.19609	3.34303	-2.83383	0.658067
1425178_PM_s_at	Shmt1	Mm.364956		7.13127	6.27834	-2.83337	1.04027
1459889_PM_at	Clca3	Mm.33483		3.67683	2.82398	-2.83313	0.980598
1454840_PM_at	Mccc2	Mm.137327		7.33748	6.48652	-2.82682	0.675196
1416330_PM_at	Cd81	Mm.806		10.7254	9.87501	-2.82493	0.556722
1419473_PM_a_at	Cck	Mm.2619		3.98075	3.13081	-2.82345	0.303485
1426502_PM_s_at	Gpt	Mm.30130		7.45854	6.60902	-2.82204	0.685103
1419262_PM_at	Acad8	Mm.289244		5.94334	5.09387	-2.82189	1.20996
1430443_PM_at	Anxa10	Mm.42179		8.09632	7.24743	-2.81996	0.186058
1433705_PM_at	Zfp213	Mm.268582		5.46268	4.614	-2.81925	0.791709
1444456_PM_at	9030425P06Rik	---		6.54991	5.70142	-2.81861	0.540445
1425298_PM_a_at	Naip1	Mm.6898		4.67572	3.82967	-2.8105	0.537577
1447807_PM_s_at	Plekhh1	Mm.478321		8.46977	7.62385	-2.81006	0.331131
1432944_PM_at	2900046L07Rik	---		4.25587	3.41059	-2.80797	0.769627
1428622_PM_at	Depdc6	Mm.295397		8.49495	7.64973	-2.80775	2.35746
1436444_PM_at	6030405A18Rik	Mm.51187		3.67936	2.83451	-2.80655	0.646395
1446657_PM_at	---	Mm.22969		4.9335	4.08879	-2.80607	0.92211
1420630_PM_at	8430419L09Rik	Mm.34182		6.81832	5.97406	-2.80457	0.33006
1424364_PM_a_at	1110020P15Rik	Mm.269736		10.6793	9.83588	-2.80188	1.5083
1434875_PM_a_at	Hmgn3	Mm.244426		6.8022	5.9594	-2.79972	0.654759
1454969_PM_at	Lypd6	Mm.130607		3.85697	3.01464	-2.79816	0.830905
1419814_PM_s_at	S100a1	Mm.24662		10.123	9.28088	-2.79738	0.644699
1447816_PM_x_at	Oxnad1	Mm.202257		7.39279	6.55083	-2.79691	0.886066
1446254_PM_at	---	---		4.82896	3.98721	-2.79622	0.503916
1428223_PM_at	Mfsd2	Mm.331842		5.92292	5.08137	-2.79559	0.781677
1451776_PM_s_at	Hopx	Mm.181852		6.3775	5.53627	-2.79452	0.305654
1422666_PM_at	Cblc	Mm.81698		6.4972	5.65645	-2.79291	0.41995
1416630_PM_at	Id3	Mm.110		9.53651	8.69703	-2.78867	0.654705
1460517_PM_at	9130409J20Rik	Mm.340077		5.034	4.19508	-2.78681	0.598032
1456646_PM_at	Pex10	Mm.133114		5.35585	4.51707	-2.78637	3.37954
1451348_PM_at	Depdc6	Mm.295397		7.27498	6.43639	-2.78575	1.15831
1439007_PM_at	Alg6	Mm.32408		5.03418	4.19645	-2.78288	0.583224
1440286_PM_at	Fbxl16	Mm.152289		4.82549	3.98824	-2.78128	0.630296
1453622_PM_s_at	Mllt3	Mm.288898		7.36659	6.52954	-2.7806	0.305674
1422375_PM_a_at	Art1	Mm.261071		4.33646	3.4996	-2.77999	0.650139
1424376_PM_at	Cdc42ep1	Mm.307488		7.63875	6.80193	-2.77984	0.45994
1458006_PM_at	---	---		4.11632	3.2812	-2.7742	1.48986
1435736_PM_x_at	Rabl4	Mm.30191		5.32763	4.4937	-2.77028	0.951916
1438563_PM_s_at	Mrps24	Mm.7328		9.67379	8.84007	-2.76957	1.1124
1415891_PM_at	Suclg1	Mm.29845		9.53525	8.70291	-2.76498	1.02615
1419864_PM_x_at	---	Mm.398804		3.8037	2.97164	-2.76403	0.422521
1448660_PM_at	Arhgdig	Mm.1383		7.0718	6.24053	-2.76143	0.256388
1422212_PM_at	Foxh1	Mm.42011		5.08273	4.25352	-2.75458	0.735939
1434422_PM_at	1700066M21Rik	Mm.432181		6.50856	5.68032	-2.75133	0.891935
1438665_PM_at	Smpd3	Mm.23298		7.20099	6.37392	-2.74747	0.485704
1426241_PM_a_at	Scmh1	Mm.427014		6.92028	6.09327	-2.74727	0.562654
1420842_PM_at	Ptprf	Mm.29855		8.81829	7.99298	-2.74162	0.45056
1439860_PM_at	Eef2k	Mm.25997		4.53613	3.71141	-2.73966	1.37616
1449118_PM_at	Dbt	Mm.3636		7.63485	6.8112	-2.73608	0.689507
1434851_PM_s_at	Crb3	Mm.391027		8.08548	7.26199	-2.73559	0.347129
1455066_PM_s_at	Mia3	Mm.41152		9.59657	8.77386	-2.73301	1.39571
1454075_PM_s_at	Nudt13	Mm.317636		6.11506	5.2941	-2.72716	1.69602
1417273_PM_at	Pdk4	Mm.235547		5.55384	4.73302	-2.72669	1.01707
1417892_PM_a_at	Sirt3	Mm.244216		5.83176	5.01206	-2.72297	0.943044
1419566_PM_at	Fank1	Mm.87448		5.36743	4.54813	-2.72164	1.79366
1421024_PM_at	Agpat1	Mm.478275		5.37281	4.55403	-2.71994	1.62927
1424809_PM_at	Crb3	Mm.391027		7.12146	6.30413	-2.7151	0.399752
1443778_PM_at	Sox4	Mm.240627		3.81336	2.99617	-2.71465	0.714396
1454637_PM_at	Klhl8	Mm.179871		5.0774	4.26037	-2.71411	1.77422
1456470_PM_x_at	Tubb2c /// Tubb2c-ps2	Mm.227260		5.58189	4.7653	-2.71266	0.662462
1451255_PM_at	Lsr	Mm.4067		9.1502	8.3342	-2.7107	0.619667
1419547_PM_at	Fahd1	Mm.347964		5.51753	4.70166	-2.71026	0.579878
1436413_PM_at	Frk	Mm.332432		5.653	4.83753	-2.70893	0.333948
1430118_PM_at	2700046A07Rik	Mm.262195		3.44112	2.62607	-2.70755	1.77933
1440354_PM_at	Elovl7	Mm.286127		4.84781	4.03322	-2.70601	0.387934
1444111_PM_at	---	Mm.440438		4.35762	3.54405	-2.70261	0.560723
1422231_PM_a_at	Tnfrsf25	Mm.101198		3.533	2.71965	-2.70188	0.933076
1430300_PM_at	Sco1	Mm.129731		5.01738	4.20572	-2.69625	0.872795
1421455_PM_at	Sntb1	Mm.309425		3.72908	2.91757	-2.69579	0.637596
1443792_PM_at	Tsga14	Mm.65389		4.36287	3.55146	-2.69543	1.17328
1439412_PM_at	---	---		3.93482	3.12348	-2.69522	1.07438
1455744_PM_at	---	Mm.458985		6.95725	6.14749	-2.68996	0.315087
1445688_PM_at	---	---		4.94965	4.1411	-2.68593	0.812962
1434803_PM_a_at	Sycn	Mm.25210		3.56598	2.75765	-2.68519	0.326074
1416967_PM_at	Sox2	Mm.65396		7.69622	6.88818	-2.68425	0.175714
1439045_PM_x_at	Tc2n	Mm.390521		4.9522	4.14487	-2.68188	0.196352
1422917_PM_at	Epha1	Mm.133330		4.73024	3.92318	-2.681	1.1339
1417080_PM_a_at	Ecsit	Mm.425568		6.00438	5.19781	-2.67936	0.530479
1449964_PM_a_at	Mlycd	Mm.423037		6.10714	5.30179	-2.67529	0.792857
1440326_PM_at	---	---		3.54789	2.744	-2.67045	0.583542
1457349_PM_at	---	---		5.05471	4.25148	-2.66829	0.687375
1430488_PM_at	1700066B19Rik	Mm.379225		4.88847	4.0855	-2.66741	0.945209
1449988_PM_at	Gimap1	Mm.252599		4.60067	3.79842	-2.66502	1.28766
1450532_PM_at	2310002J15Rik	Mm.46431		4.56141	3.76215	-2.6551	0.596877
1460520_PM_at	Mocs1	Mm.22256		4.19678	3.39786	-2.65398	0.705576
1417585_PM_at	Nup210	Mm.28162		6.38458	5.58611	-2.65247	1.5725
1433530_PM_at	2210411K19Rik	---		6.3753	5.57878	-2.64598	1.0225
1426570_PM_a_at	Frk	Mm.332432		6.79484	5.99901	-2.64368	0.231137
1433844_PM_a_at	Dusp9	Mm.16479		4.94375	4.14937	-2.63885	0.76498
1417898_PM_a_at	Gzma	Mm.15510		3.68752	2.89356	-2.63749	0.79769
1431841_PM_at	4930434E21Rik	Mm.136919		3.51025	2.71838	-2.63052	0.673058
1447900_PM_x_at	Entpd4 /// LOC100048085	Mm.477543		4.33687	3.54506	-2.63035	0.521398
1448495_PM_at	Tsta3	Mm.22596		9.63993	8.84999	-2.62412	0.689877
1442004_PM_at	Trim65	Mm.439976		4.10101	3.31173	-2.62192	2.40252
1451244_PM_a_at	Zfp422	Mm.18810		7.43369	6.64503	-2.61988	0.355401
1455199_PM_at	AI429214	Mm.373292		3.79769	3.00912	-2.61957	0.993432
1435840_PM_x_at	LOC625360	Mm.327506		3.7313	2.94296	-2.6188	1.22421
1453011_PM_at	Bdh2	Mm.45121		4.56136	3.77427	-2.61468	1.21035
1451935_PM_a_at	Spint2	Mm.295230		11.337	10.5506	-2.61223	0.491217
1455262_PM_at	Thsd4	Mm.28791		5.15759	4.37156	-2.61111	0.626335
1424097_PM_at	Elovl7	Mm.286127		8.90364	8.11934	-2.6054	0.3068
1459054_PM_at	Casz1	Mm.233879		5.44187	4.65881	-2.60127	0.696663
1433587_PM_at	Rgmb	Mm.293466		4.0832	3.30034	-2.60062	0.73549
1451339_PM_at	Suox	Mm.23352		7.24725	6.46465	-2.59974	0.337955
1416628_PM_at	Tmem223	Mm.440071		8.24867	7.46663	-2.59789	0.408134
1450090_PM_at	Zfp101	Mm.4417		4.79617	4.01434	-2.59719	0.462565
1450966_PM_at	Crot	Mm.28197		9.20136	8.42144	-2.59084	0.330042
1429885_PM_at	4930431P19Rik	---		3.7961	3.01625	-2.59061	0.790726
1449315_PM_at	Odz3	Mm.42191		5.39265	4.61374	-2.58749	0.435273
1428151_PM_x_at	Ccbl1	Mm.216089		5.12987	4.35117	-2.5868	0.861455
1453568_PM_at	Dapl1	Mm.275769		4.49728	3.72024	-2.58128	0.442062
1416441_PM_at	Pgcp	Mm.158251		7.81082	7.034	-2.58056	0.211337
1432332_PM_a_at	Nudt19	Mm.410206		7.83326	7.05787	-2.57579	0.74768
1431889_PM_x_at	Psg21	Mm.326858		3.47424	2.69917	-2.57474	0.93496
1418287_PM_a_at	Dmbt1	Mm.4138		10.9769	10.2021	-2.57366	0.513226
1434428_PM_at	D330028D13Rik	Mm.35199		5.9426	5.16821	-2.57245	0.862491
1440800_PM_at	---	---		4.17327	3.39933	-2.57097	0.558519
1443670_PM_at	Odf3b	Mm.247273		4.84647	4.07267	-2.57051	0.990687
1455774_PM_at	Jund	Mm.419851		4.16613	3.3928	-2.56894	0.505748
1435339_PM_at	Kctd15	Mm.214380		5.75504	4.98204	-2.56786	0.30221
1433992_PM_at	Shroom2	Mm.40796		6.45131	5.67913	-2.56513	0.448146
1440587_PM_at	---	Mm.375362		5.57423	4.80329	-2.56102	0.520183
1421477_PM_at	Cplx2	Mm.268902		5.31034	4.54125	-2.55486	0.473356
1424430_PM_at	Mterfd2	Mm.52809		5.13722	4.36841	-2.55392	0.791323
1425464_PM_at	Gata6	Mm.329287		8.84189	8.07777	-2.53837	0.259781
1424886_PM_at	Ptprd	Mm.184021		4.88343	4.11956	-2.53752	0.355239
1447841_PM_x_at	St3gal6	Mm.212742		6.75433	5.99225	-2.53159	0.723875
1431890_PM_a_at	Mllt3	Mm.288898		6.5483	5.78658	-2.53039	0.397686
1429652_PM_at	Prrc1	Mm.29889		8.2783	7.51674	-2.52986	1.18898
1418083_PM_at	0610009B22Rik	Mm.35693		8.73544	7.97413	-2.52902	0.632084
1437873_PM_at	Zfp799	Mm.30675		3.46804	2.70706	-2.52792	0.804693
1429115_PM_at	2010003O02Rik	---		8.27622	7.51529	-2.52775	1.45637
1452646_PM_at	Trp53inp2	Mm.293605		9.26791	8.50722	-2.52695	0.983075
1447861_PM_x_at	Meis2	Mm.247566		4.25825	3.49812	-2.52511	0.701038
1426015_PM_s_at	Asph	Mm.222206		8.64434	7.88441	-2.52443	1.07536
1437908_PM_a_at	Ergic1	Mm.30496		8.99569	8.23582	-2.52424	0.736048
1426601_PM_at	Slc37a1	Mm.311395		7.18311	6.42379	-2.52241	0.473445
1452508_PM_x_at	Ptms	Mm.142187		6.21231	5.45342	-2.52096	1.13243
1439882_PM_at	Sec23ip	Mm.297105		6.25311	5.4943	-2.5207	0.57145
1430717_PM_at	Fam83e	Mm.322591		7.06457	6.30592	-2.52018	0.252558
1448130_PM_at	Fdft1	Mm.474432		9.16805	8.41001	-2.51813	0.580456
1434044_PM_at	Repin1	Mm.219183		5.73809	4.98101	-2.51498	0.502034
1425586_PM_a_at	Mlph	Mm.105208		5.77631	5.02027	-2.51151	0.378131
1451091_PM_at	Txndc5	Mm.28622		10.5216	9.76555	-2.51144	0.722064
1426439_PM_at	Ddx3y	Mm.446787		4.85242	4.09668	-2.51054	0.185776
1451550_PM_at	Ephb3	Mm.6972		7.5481	6.7933	-2.5074	0.750453
1424148_PM_a_at	Stap2	Mm.204991		8.18913	7.43499	-2.5052	0.386014
1457700_PM_at	Cyp4f39	Mm.130900		3.5857	2.83166	-2.50486	0.814475
1433889_PM_at	Sox9	Mm.286407		4.16406	3.41008	-2.50469	1.43488
1417084_PM_at	Eif4ebp2	Mm.259516		6.28014	5.52658	-2.50327	1.7027
1449443_PM_at	Decr1	Mm.393293		4.83636	4.08349	-2.50097	0.780788
1433891_PM_at	Lgr4	Mm.277351		9.55192	8.79965	-2.499	0.447112
1459741_PM_x_at	Ucp2	Mm.171378		8.67329	7.92167	-2.49683	0.426402
1425482_PM_s_at	Ankmy2	Mm.130422		6.09222	5.34105	-2.49535	0.481649
1430685_PM_at	Fam131b	Mm.234314		4.16376	3.41312	-2.49355	0.695148
1416259_PM_at	Pex12	Mm.102205		5.9568	5.20642	-2.4927	0.844792
1424579_PM_at	Slc35a3	---		8.07943	7.33085	-2.48671	1.02007
1433332_PM_at	C030004M13Rik	---		4.12048	3.37212	-2.486	0.623039
1424164_PM_at	Mrpl50	Mm.30052		8.89059	8.14309	-2.48314	0.482179
1454159_PM_a_at	Igfbp2	Mm.141936		4.9203	4.17294	-2.48268	0.44711
1452790_PM_x_at	Ndufa3	Mm.17851		11.3677	10.6215	-2.4786	1.87968
1419298_PM_at	Pon3	Mm.9122		6.36365	5.61807	-2.47676	0.179543
1452976_PM_a_at	Slc9a3r2	Mm.21587		4.61318	3.8676	-2.47675	0.662468
1438545_PM_at	EG433326 /// EG433923 /// EG623402 /// EG667030 /// Slc25a5	Mm.389141		8.59144	7.84601	-2.47628	1.20068
1423709_PM_s_at	Farsb	Mm.28922		9.39859	8.65416	-2.47294	0.714311
1416610_PM_a_at	Clcn3	Mm.259751		9.12197	8.37847	-2.46984	1.53004
1425807_PM_at	BC021891	Mm.216458		4.11384	3.37079	-2.46836	0.956404
1449291_PM_a_at	Dcbld1	Mm.62982		6.51347	5.77083	-2.46699	0.418154
1434661_PM_at	Syngr1	Mm.230301		6.08542	5.34375	-2.46377	1.17221
1436364_PM_x_at	Nfix	Mm.9394		8.9563	8.21484	-2.46309	0.995953
1438177_PM_x_at	Entpd4 /// LOC100048085	Mm.477543		9.27757	8.5366	-2.46145	1.09261
1451093_PM_at	Polr2e	Mm.18579		4.28105	3.54057	-2.45981	0.952061
1417896_PM_at	Tjp3	Mm.27984		7.38481	6.64515	-2.45709	0.407289
1449296_PM_a_at	Cnp	Mm.15711		5.74787	5.00832	-2.45674	0.670485
1438285_PM_at	2210015D19Rik	Mm.260203		4.1614	3.4224	-2.45488	1.21953
1438968_PM_x_at	Spint2	Mm.295230		11.6157	10.8775	-2.45215	0.487015
1449211_PM_at	Bpnt1	Mm.227549		8.936	8.19811	-2.45121	0.385622
1418109_PM_at	Gspt2	Mm.20826		4.37916	3.64154	-2.45033	1.86302
1449000_PM_at	D10Jhu81e	Mm.268691		9.0521	8.31464	-2.44978	0.791411
1450460_PM_at	Aqp3	Mm.34043		5.87611	5.13966	-2.44642	0.319777
1458563_PM_at	Zfp668	Mm.207872		4.23645	3.50011	-2.44606	0.536039
1455186_PM_a_at	1190003J15Rik	Mm.272359		7.70094	6.96474	-2.44559	0.553273
1438187_PM_at	Slc25a29	Mm.266264		4.38926	3.65338	-2.44454	2.34346
1453483_PM_at	1700023E05Rik	Mm.151092		4.31624	3.58111	-2.44207	0.506371
1449281_PM_at	Nrtn	Mm.8074		5.60017	4.86505	-2.44199	1.43063
1418369_PM_at	Prim1	Mm.2903		7.03429	6.30043	-2.43783	0.355342
1427961_PM_s_at	Ugt2b34	Mm.281844		10.8537	10.1201	-2.43696	0.249819
1451261_PM_s_at	Stap2	Mm.204991		7.63042	6.89747	-2.43482	0.341713
1420998_PM_at	Etv5	Mm.155708		4.46644	3.73428	-2.43219	0.678561
1428305_PM_at	Pcsk2	Mm.294493		3.87267	3.14082	-2.43113	0.273404
1425053_PM_at	Isoc1	Mm.182574		7.0109	6.28049	-2.42638	0.329525
1420123_PM_at	Tcta	Mm.24670		7.40074	6.67071	-2.42511	1.25542
1437289_PM_at	Impad1	Mm.218889		8.3468	7.61748	-2.42276	0.414555
1438325_PM_at	Evi1	Mm.56965		9.88903	9.15985	-2.42228	0.35497
1422515_PM_at	Pate4	Mm.390143		3.18225	2.45316	-2.42197	0.702778
1454770_PM_at	Cckbr	Mm.44513		3.93712	3.20844	-2.42063	1.16888
1457869_PM_at	LOC100041694	---		3.75809	3.02973	-2.41957	1.55078
1434091_PM_at	Faah	Mm.256025		4.53129	3.80412	-2.41561	1.112
1422030_PM_at	Atp6v0a4	Mm.471742		3.49569	2.76882	-2.4146	0.993595
1440431_PM_at	---	---		4.1793	3.45304	-2.41257	0.906929
1430642_PM_at	2900001G08Rik	---		4.04648	3.32174	-2.40756	0.705527
1428512_PM_at	Bhlhb9	Mm.440847		4.15727	3.43349	-2.40435	0.428606
1439308_PM_at	Got1l1	Mm.272794		6.14925	5.42604	-2.40245	0.335478
1417285_PM_a_at	Ndufa5	Mm.275780		9.26534	8.54234	-2.40175	0.926056
1418286_PM_a_at	Efnb1	Mm.3374		6.16318	5.44041	-2.401	0.380791
1419687_PM_at	Macrod1	Mm.439977		7.05084	6.32872	-2.39882	0.85795
1438905_PM_x_at	C030046I01Rik	Mm.300416		4.79703	4.07501	-2.3985	0.714754
1441364_PM_at	---	---		3.86083	3.13883	-2.39842	1.02785
1429768_PM_at	Dtna	Mm.94371		3.25817	2.53718	-2.39509	0.772915
1456767_PM_at	Lrfn3	Mm.23157		4.27071	3.55001	-2.39412	0.464559
1428140_PM_at	Oxct1	Mm.13445		8.61996	7.89937	-2.39373	0.462972
1438366_PM_x_at	Clcn3	Mm.259751		10.0604	9.33996	-2.39329	0.973938
1434895_PM_s_at	Ppp1r13b	Mm.313076		8.38835	7.66791	-2.39326	1.73439
1434996_PM_at	Slc25a16	Mm.37457		7.70101	6.98073	-2.39272	0.9139
1423828_PM_at	Fasn	Mm.236443		8.46961	7.74941	-2.39245	0.660807
1448486_PM_at	Mut	Mm.259884		8.45866	7.73946	-2.38915	1.49805
1424828_PM_a_at	Fh1	Mm.41502		10.4512	9.73244	-2.38768	3.86126
1457677_PM_at	C920016K16Rik	Mm.246667		4.33704	3.61832	-2.38753	1.63909
1446501_PM_at	Bhlha9	Mm.131585		4.01827	3.30024	-2.38523	0.963143
1415896_PM_x_at	Snrpn /// Snurf	Mm.274995		8.24062	7.52479	-2.37795	1.36986
1422396_PM_s_at	Ascl2	Mm.196417		3.44946	2.73589	-2.37045	1.16417
1417682_PM_a_at	Prss2	Mm.276926		4.93957	4.22619	-2.3698	0.131618
1451453_PM_at	Dapk2	Mm.335252		4.06276	3.35132	-2.36335	0.438748
1421258_PM_a_at	Pklr	Mm.383180		5.04874	4.33767	-2.3621	0.668976
1417469_PM_at	Nit1	Mm.12915		4.49901	3.78828	-2.36101	1.06087
1419079_PM_at	Scnn1g	Mm.35247		4.53717	3.82699	-2.35914	0.652145
1418102_PM_at	Hes1	Mm.390859		7.365	6.65485	-2.35908	0.380871
1419114_PM_at	Alg14	Mm.269881		7.98973	7.27994	-2.35787	0.792404
1416367_PM_at	Fmc1	Mm.158971		8.45527	7.74587	-2.35659	1.17066
1441069_PM_at	Zdhhc23	Mm.327852		5.43252	4.724	-2.35366	0.71053
1451520_PM_at	Spg20	Mm.235523		7.36305	6.65533	-2.35101	1.05348
1450738_PM_at	Kif21a	Mm.41379		5.53427	4.82662	-2.35078	0.393807
1431786_PM_s_at	1190003J15Rik	Mm.272359		7.63572	6.92953	-2.34591	0.444974
1424634_PM_at	Tceal1	Mm.40713		4.71748	4.01222	-2.34283	0.524046
1450531_PM_at	H2-Bl	Mm.477808		4.07085	3.36593	-2.3417	1.41868
1422072_PM_a_at	Gstm6	Mm.458154		4.67481	3.96997	-2.34143	0.210916
1419456_PM_at	Dcxr	Mm.231091		8.42214	7.71826	-2.33823	0.521088
1448930_PM_at	3010026O09Rik	Mm.390357		4.14371	3.43992	-2.33795	0.823241
1448292_PM_at	Uqcr	Mm.379119		10.8516	10.1481	-2.33706	1.02854
1455213_PM_at	LOC100034363 /// Tmsb15b1-Tmsb15b2	Mm.381904		4.15646	3.45303	-2.33677	0.810247
1429240_PM_at	Stard4	Mm.127058		7.06037	6.35731	-2.33549	0.81597
1428731_PM_at	Usp54	Mm.301173		6.23684	5.53403	-2.33468	0.526626
1452692_PM_a_at	Ndufv2	Mm.2206		10.7453	10.0436	-2.3309	0.846143
1422607_PM_at	Etv1	Mm.4866		5.39482	4.69389	-2.32844	0.288116
1458974_PM_at	---	Mm.453309		4.11489	3.41451	-2.3266	0.789734
1421634_PM_at	Capn8	Mm.189201		3.77382	3.07349	-2.32646	0.343229
1439725_PM_at	Ptprt	Mm.235807		4.26357	3.56372	-2.32484	0.696453
1426114_PM_at	Hnrnpab	Mm.280842		9.90346	9.20414	-2.32308	1.27314
1446780_PM_at	---	---		5.07546	4.37656	-2.3217	0.867243
1441952_PM_x_at	Lynx1	Mm.257067		5.23617	4.53767	-2.32037	0.629957
1438019_PM_at	Ippk	Mm.390586		7.72089	7.02269	-2.31936	0.558547
1447516_PM_at	---	Mm.384224		4.43808	3.74007	-2.31876	1.35254
1434309_PM_at	Fntb	Mm.151174		5.46411	4.76627	-2.31816	1.04493
1416910_PM_at	Dnajc15	Mm.248046		8.72401	8.02782	-2.31269	0.798284
1419051_PM_at	Ovol1	Mm.280225		3.98698	3.29183	-2.30923	0.492188
1424960_PM_at	Epn3	Mm.248620		4.61085	3.91615	-2.30774	1.22782
1441010_PM_at	---	Mm.213614		4.2918	3.59728	-2.30716	0.649431
1417441_PM_at	Dnajc12	Mm.32550		7.14762	6.45357	-2.30558	0.486849
1448806_PM_at	Mmp24	Mm.389325		3.98821	3.29416	-2.30556	0.584174
1447693_PM_s_at	Neo1	Mm.42249		6.36869	5.67518	-2.30379	0.186204
1451737_PM_at	Pik3r1	Mm.259333		6.36951	5.67617	-2.30324	0.212268
1454440_PM_at	4930421C12Rik	---		3.66165	2.96836	-2.30304	0.58585
1424906_PM_at	Pqlc3	Mm.379451		8.17057	7.47838	-2.29938	1.00323
1452889_PM_at	2310007H09Rik	Mm.276721		5.0711	4.37909	-2.29881	1.07039
1419434_PM_at	Slc2a10	Mm.34147		4.65764	3.96582	-2.29818	0.388243
1452026_PM_a_at	Pla2g12a	Mm.151951		7.28198	6.59032	-2.29762	0.466458
1434547_PM_at	Cpd	Mm.276736		9.2963	8.60605	-2.29296	0.898926
1444566_PM_at	Ucp2	Mm.171378		5.28627	4.59661	-2.29102	0.378356
1429510_PM_at	2810410L24Rik	Mm.269766		5.07344	4.38426	-2.28941	1.16237
1438188_PM_x_at	Slc25a29	Mm.266264		4.45508	3.76594	-2.28927	1.52677
1435231_PM_at	Coq4	Mm.245948		6.18067	5.49254	-2.28593	0.5862
1456433_PM_at	Rcbtb1	Mm.234195		7.72311	7.0351	-2.28552	0.748549
1460418_PM_x_at	H2-T18	---		4.43655	3.74892	-2.28428	0.505051
1418713_PM_at	Pcbd1	Mm.39473		9.716	9.02853	-2.28373	0.234817
1438360_PM_x_at	EG383528 /// EG433326 /// Slc25a5	Mm.389141		9.29221	8.60506	-2.28267	1.10787
1433618_PM_at	C330006A16Rik	Mm.389259		6.91149	6.22574	-2.27801	2.20776
1420771_PM_at	Sprr2d	Mm.87820		3.90522	3.22045	-2.27475	0.48844
1452109_PM_at	Il17re	Mm.131781		6.19989	5.51575	-2.27267	1.30571
1438708_PM_x_at	Ywhab	Mm.477730		4.91658	4.23291	-2.2711	1.2992
1435470_PM_at	LOC547150	---		5.59197	4.9098	-2.2661	0.34436
1439839_PM_at	D130051D11Rik	---		5.7059	5.0243	-2.26424	0.217942
1418258_PM_s_at	Dynll2	Mm.246436		9.11174	8.43031	-2.26365	0.969963
1442123_PM_at	2010012P19Rik	---		3.57127	2.89023	-2.26235	0.673754
1428412_PM_at	Tm9sf3	Mm.246440		9.77005	9.08911	-2.26201	0.933763
1421037_PM_at	Npas2	Mm.2380		4.43078	3.75041	-2.26015	0.383832
1441339_PM_at	Chd9	Mm.100615		4.37034	3.69108	-2.25646	0.708935
1424858_PM_at	L2hgdh	Mm.103362		6.16415	5.48577	-2.25351	0.527428
1450058_PM_at	Asph	Mm.222206		6.14425	5.46649	-2.25145	1.03422
1437729_PM_at	EG665189	Mm.142380		8.47656	7.79934	-2.24965	0.595784
1439155_PM_at	Mettl1	Mm.251593		6.71676	6.04064	-2.246	0.68881
1419343_PM_at	Slc15a1	Mm.155618		3.39574	2.72032	-2.24372	0.326149
1451608_PM_a_at	Tspan33	Mm.225289		6.02811	5.35525	-2.2352	0.384
1424837_PM_at	Rnf113a1	Mm.307182		4.3283	3.6562	-2.23265	0.637173
1451211_PM_a_at	Lgtn	Mm.276294		7.50723	6.83551	-2.23139	0.553723
1442351_PM_a_at	BC029214	Mm.261780		3.86314	3.19275	-2.22698	1.50406
1460423_PM_x_at	Igk-V1	Mm.389773		3.12884	2.45856	-2.22661	0.953299
1435064_PM_a_at	Tmem27	Mm.143766		3.14117	2.47107	-2.22602	0.649609
1439347_PM_at	Tns4	Mm.262067		6.60186	5.93379	-2.21926	0.854917
1428145_PM_at	Acaa2	Mm.245724		8.54761	7.8798	-2.21842	1.25498
1425483_PM_at	Tox	Mm.475139		4.01615	3.34887	-2.21666	0.402885
1443671_PM_x_at	Odf3b	Mm.247273		3.94057	3.2741	-2.21398	1.78398
1438548_PM_x_at	Rhbdd3	Mm.260866		5.88139	5.21501	-2.21368	1.53824
1436075_PM_at	Sfrp5	Mm.470071		4.04566	3.37946	-2.21306	2.13901
1419999_PM_at	Igbp1	Mm.7454		3.68203	3.01707	-2.20895	1.27091
1417210_PM_at	Eif2s3y	Mm.250909		5.06568	4.40182	-2.20527	0.109162
1436731_PM_at	Zfp385b	Mm.126649		4.88709	4.224	-2.20272	0.409935
1417278_PM_a_at	Nkd1	Mm.30219		3.91854	3.25684	-2.19812	2.99105
1456517_PM_at	Tmem44	Mm.241459		3.79592	3.13511	-2.19517	0.97305
1435962_PM_at	EG216036 /// EG624159 /// EG668387 /// LOC100043734 /// LOC236932 /// LOC623245 /// LOC639593 /// LOC675985 /// OTTMUSG00000000379 /// OTTMUSG00000005704 /// OTTMUSG00000013244 /// OTTMUSG00000015767 /// Rps6	Mm.390690		3.72511	3.0648	-2.1935	1.13987
1436514_PM_at	Gpc4	Mm.1528		5.79988	5.14015	-2.19158	0.338421
1417214_PM_at	Rab27b	Mm.246753		9.52296	8.86326	-2.19149	0.201915
1429448_PM_s_at	Tet1	Mm.17774		3.64097	2.98168	-2.19013	0.858922
1438232_PM_at	Foxp2	Mm.332919		3.9997	3.34079	-2.18885	0.54562
1424694_PM_at	2010011I20Rik	Mm.30013		6.56501	5.9069	-2.18619	0.85412
1451609_PM_at	Tspan33	Mm.225289		3.92813	3.27035	-2.18511	0.508796
1426088_PM_at	100042862	Mm.464383		13.1798	12.523	-2.18206	0.878946
1415905_PM_at	Reg1	Mm.142731		5.45314	4.79895	-2.17316	0.193999
1457757_PM_at	Tox2	Mm.207709		3.37184	2.71795	-2.17218	1.18897
1434211_PM_at	Sh3bgrl2	Mm.478367		6.30263	5.6489	-2.17163	0.669398
1457215_PM_at	OTTMUSG00000010446	Mm.381362		2.93105	2.27762	-2.17064	0.901597
1429277_PM_at	---	---		3.80747	3.15465	-2.16862	0.94555
1455462_PM_at	Adcy2	Mm.390617		4.59107	3.93864	-2.1673	0.75944
1447921_PM_at	---	Mm.441378		3.866	3.21367	-2.16699	0.823243
1418455_PM_at	Copz2	Mm.22144		6.91849	6.26706	-2.16399	0.373413
1423278_PM_at	Ptprk	Mm.332303		6.79665	6.14571	-2.16235	0.235211
1438238_PM_at	2010315B03Rik	---		5.03976	4.38996	-2.15858	0.27034
1418520_PM_at	Tgoln1	Mm.246563		7.78755	7.13777	-2.15853	0.816623
1459904_PM_at	BC030870	---		4.8845	4.23474	-2.15844	0.288173
1453545_PM_at	5730492I20Rik	---		3.25514	2.60572	-2.15734	0.469931
1429207_PM_at	5730408K05Rik	Mm.475113		6.50957	5.86065	-2.15565	0.791091
1431930_PM_x_at	Crls1	Mm.357342		8.41526	7.76643	-2.15536	0.399324
1429361_PM_at	Pmch	Mm.391436		3.60791	2.95912	-2.15523	0.865009
1428996_PM_at	4833426J09Rik	Mm.290750		5.27024	4.62269	-2.15114	1.55199
1455542_PM_at	C630043F03Rik	---		4.35113	3.70391	-2.15002	0.50143
1429146_PM_at	Svip	Mm.386823		6.9052	6.25833	-2.14888	0.756323
1434399_PM_at	Galnt6 /// LOC100047499	Mm.22969		7.67947	7.03316	-2.147	0.166517
1422531_PM_at	Syt5	Mm.358663		4.44938	3.80338	-2.14598	0.82165
1428958_PM_at	Paqr8	Mm.40780		7.17102	6.52563	-2.14396	0.281888
1420037_PM_at	Atp5a1	Mm.276137		7.21644	6.57229	-2.13981	0.487734
1435069_PM_at	BC064078	Mm.172429		5.93927	5.29638	-2.13563	0.483225
1422432_PM_at	Dbi	Mm.2785		11.1655	10.523	-2.13445	1.21935
1441091_PM_at	Elovl7	Mm.286127		4.39802	3.75577	-2.1335	0.376324
1427085_PM_at	2810432D09Rik	Mm.425182		6.89039	6.24873	-2.13156	0.94615
1417286_PM_at	Ndufa5	Mm.275780		8.68999	8.04842	-2.13123	0.958036
1452590_PM_a_at	ENSMUSG00000043248 /// Plac9	Mm.439926		6.98902	6.3479	-2.12975	0.141763
1452392_PM_a_at	Wipi1	Mm.35817		4.39242	3.75248	-2.12582	0.538838
1437721_PM_at	Coro1c	Mm.260158		3.51988	2.88033	-2.12454	0.536146
1447223_PM_at	---	Mm.39221		5.18102	4.54157	-2.12421	0.755441
1449220_PM_at	Gimap3 /// LOC100044538	Mm.333050		4.07879	3.43944	-2.12387	0.44878
1450521_PM_a_at	Tcrg-V4	Mm.246559		3.9175	3.27817	-2.1238	1.33072
1451334_PM_at	1810009O10Rik	Mm.478042		6.5094	5.87082	-2.12132	0.888138
1436279_PM_at	---	Mm.296006		3.27711	2.63957	-2.11784	0.259483
1434698_PM_at	Mia3	Mm.41152		8.25972	7.62266	-2.11627	0.816315
1418712_PM_at	Cdc42ep5	Mm.34268		9.25894	8.62262	-2.11381	0.237542
1425753_PM_a_at	Ung	Mm.1393		6.50265	5.86658	-2.11297	0.555871
1416123_PM_at	Ccnd2	Mm.333406		7.68404	7.04829	-2.11194	0.754786
1449036_PM_at	Rnf128	Mm.27764		9.31587	8.68071	-2.10997	0.320178
1438827_PM_at	Gls	Mm.440465		3.87996	3.24609	-2.10566	0.338254
1424392_PM_at	Adhfe1	Mm.28514		4.33038	3.6972	-2.10338	0.901346
1431907_PM_at	4933404M02Rik	Mm.423014		3.14726	2.51493	-2.10053	1.6179
1448796_PM_s_at	LOC100046166 /// Tbrg4	Mm.247761		5.78642	5.15415	-2.10036	0.685789
1416955_PM_at	Slc25a10	Mm.3991		5.27571	4.64374	-2.09935	0.906604
1435642_PM_at	Prr18	Mm.442510		4.01829	3.38814	-2.09331	1.36586
1416159_PM_at	Nr2f2	Mm.158143		6.7638	6.13367	-2.09325	0.269716
1428780_PM_at	Tha1	Mm.3200		4.12944	3.49975	-2.09178	0.9267
1424383_PM_at	Tmem51	Mm.27587		9.08402	8.45527	-2.08867	1.47131
1424743_PM_at	Jmjd8	Mm.477999		5.45009	4.82155	-2.08796	2.08854
1426927_PM_at	Ap3b2	Mm.322894		3.81589	3.18784	-2.08633	0.532517
1417466_PM_at	Rgs5	Mm.20954		8.15942	7.53209	-2.08393	0.112275
1453135_PM_at	Fndc5	Mm.44075		3.57568	2.94844	-2.08364	1.52746
1444181_PM_at	Gimap5	Mm.455917		4.08855	3.46197	-2.08145	0.771318
1445255_PM_at	Rapgef5	Mm.227642		3.42861	2.80204	-2.0814	0.681188
1430017_PM_at	1600016N20Rik	Mm.334314		5.01282	4.38641	-2.08088	0.585849
1416709_PM_a_at	Ngrn	Mm.21175		7.81008	7.18468	-2.07752	1.35931
1419383_PM_at	S100b	Mm.235998		4.4653	3.841	-2.0739	0.475563
1455029_PM_at	Kif21a	Mm.41379		5.2962	4.67259	-2.0716	0.506665
1452705_PM_at	Pdxdc1	Mm.171484		9.17483	8.55133	-2.07121	0.696584
1426715_PM_s_at	Slc46a1	Mm.131618		5.19032	4.56753	-2.06885	0.627706
1454639_PM_x_at	2210411K19Rik /// Rpl41	Mm.290786		7.16985	6.54739	-2.06779	2.62503
1428307_PM_at	Zdhhc13	Mm.279116		8.69085	8.0685	-2.06739	1.92905
1425361_PM_at	Zfp397	Mm.218343		4.10343	3.48109	-2.06737	2.04506
1456371_PM_a_at	Shroom1	Mm.274370		3.86477	3.24261	-2.06675	0.534999
1443260_PM_at	Meis1	Mm.356578		3.94191	3.31996	-2.06606	0.716912
1428245_PM_at	G6pc3	Mm.22385		6.82193	6.20016	-2.06546	1.3486
1422524_PM_at	Abcb6	Mm.28663		6.98801	6.36718	-2.06235	1.53287
1453166_PM_at	Ccdc109a	Mm.296470		7.81385	7.19437	-2.05787	0.312339
1442907_PM_at	---	Mm.118737		3.85205	3.23279	-2.05714	2.26831
1417498_PM_at	Serpinf2	Mm.279733		5.54355	4.92474	-2.05566	0.788703
1446643_PM_at	5330409N07Rik	---		4.94393	4.32512	-2.05564	0.716904
1436750_PM_a_at	Oxct1	Mm.13445		8.62902	8.01084	-2.05354	0.720905
1426873_PM_s_at	Jup	Mm.299774		7.59651	6.97872	-2.05227	0.735455
1424118_PM_a_at	Spc25	Mm.272969		6.55323	5.93571	-2.05136	0.241724
1453651_PM_a_at	Brp44l	Mm.288510		9.96997	9.35255	-2.05102	0.999345
1428556_PM_at	Pigy	Mm.44201		8.30888	7.69154	-2.05078	0.865593
1434739_PM_at	Fmr1nb	Mm.284945		3.72046	3.10344	-2.04967	0.557688
1456210_PM_at	5430407P10Rik	Mm.133542		5.35855	4.74198	-2.0482	0.315475
1419271_PM_at	Pax6	Mm.3608		3.58579	2.96923	-2.04819	0.419089
1451646_PM_at	Pdik1l	Mm.22778		3.84479	3.22826	-2.04807	0.491137
1460571_PM_at	Dicer1	Mm.21135		5.52796	4.91186	-2.04666	2.27213
1422126_PM_a_at	Nudt13	Mm.317636		5.57972	4.96426	-2.04451	0.782775
1450737_PM_at	Polr3k	Mm.306482		3.68495	3.06983	-2.04338	1.19212
1428689_PM_at	Tysnd1	Mm.71514		6.73724	6.12213	-2.04333	0.988383
1442823_PM_at	Shank2	Mm.323725		4.0398	3.42535	-2.04116	1.58547
1428830_PM_at	Atm	Mm.5088		6.7387	6.12475	-2.0395	1.22487
1442137_PM_at	2010000I03Rik	---		5.36849	4.75497	-2.03809	0.486013
1449972_PM_s_at	BC018101 /// Zfp97	Mm.441077		5.45664	4.84381	-2.03577	0.260559
1420124_PM_s_at	Tcta	Mm.24670		7.2769	6.66414	-2.03553	1.6522
1459757_PM_x_at	Cnot10	Mm.283708		4.78964	4.17707	-2.03491	0.482808
1429169_PM_at	Rbm3	Mm.128512		4.45616	3.84381	-2.03419	0.763952
1436776_PM_x_at	Slc7a4	Mm.298878		3.33439	2.72311	-2.03063	3.46026
1449690_PM_x_at	---	---		3.2707	2.65959	-2.03005	0.700062
1443822_PM_s_at	Cisd1	Mm.254114		5.73484	5.12458	-2.02722	0.353114
1451455_PM_at	Thnsl2	Mm.37547		5.68612	5.07681	-2.02406	1.77455
1450617_PM_at	---	---		3.4533	2.84411	-2.0237	0.864547
1418560_PM_at	Pdha1	Mm.34775		10.272	9.66307	-2.02282	1.02481
1446618_PM_at	LOC432971	---		5.28134	4.67276	-2.02167	0.306459
1428564_PM_at	Zfp579	Mm.76400		5.46836	4.86001	-2.02091	0.409646
1418710_PM_at	Cd59a	Mm.247265		7.02152	6.41318	-2.02086	0.724062
1438245_PM_at	---	---		4.78891	4.18086	-2.01992	0.271575
1436913_PM_at	Cdc14a	Mm.17647		7.7495	7.14155	-2.01957	0.731349
1445919_PM_at	AA409261	---		6.06717	5.45926	-2.01943	0.422817
1423804_PM_a_at	Idi1	Mm.29847		7.75786	7.15016	-2.01871	0.363902
1451627_PM_a_at	Slc1a2	Mm.439713		3.88221	3.27497	-2.0172	1.6308
1434771_PM_at	0610011F06Rik	Mm.35098		7.36024	6.75343	-2.0158	0.235468
1419479_PM_at	Sectm1b	Mm.116986		3.61558	3.00878	-2.01575	0.451121
1452626_PM_a_at	1810014F10Rik	Mm.41915		8.0802	7.47357	-2.0152	0.638113
1457306_PM_at	---	Mm.395370		4.58499	3.9789	-2.01338	0.774935
1415995_PM_at	Casp6	Mm.281379		10.0935	9.4879	-2.01177	0.622296
1440501_PM_at	AU041480	---		3.72722	3.12193	-2.01071	1.14345
1460377_PM_a_at	Tmem8	Mm.304656		5.56208	4.95705	-2.00986	0.299992
1456370_PM_s_at	0610037L13Rik	Mm.274853		4.41241	3.80742	-2.00974	0.854587
1435452_PM_at	LOC100047579 /// Tmem20	Mm.262085		8.59598	7.99164	-2.00757	0.59447
1431194_PM_at	6030468B19Rik	Mm.159981		4.41576	3.81265	-2.0035	0.727545
1421836_PM_at	Mtap7	Mm.20928		7.14884	6.54625	-2.00174	0.664951
1427576_PM_at	EG637227 /// Igk-C /// Igk-V19-14 /// Igk-V28 /// Igkv6-25 /// LOC100047628 /// LOC676175	Mm.426557		3.589	2.98661	-2.0011	0.556775
1419011_PM_at	Cryba2	Mm.86656		3.6698	3.0678	-1.99981	1.10193
1422826_PM_at	Igfals	Mm.3135		3.39436	2.79254	-1.9992	0.539557
1430287_PM_s_at	Hemk1	Mm.259467		5.56416	4.96259	-1.99838	0.53835
1422406_PM_at	Ifna9	Mm.377092		3.80274	3.20126	-1.99808	1.07946
1448619_PM_at	Dhcr7	Mm.249342		7.06129	6.4602	-1.99678	0.927813
1433932_PM_x_at	C030046I01Rik	Mm.300416		7.68417	7.08347	-1.99549	1.66907
1436460_PM_at	Tmem194	Mm.251075		5.07295	4.47239	-1.99501	1.51267
1429257_PM_at	---	Mm.289645		4.52718	3.927	-1.99375	0.605586
1452557_PM_a_at	---	---		3.34526	2.74513	-1.99358	0.916196
1454800_PM_at	Morn2	Mm.45208		5.69086	5.09074	-1.99357	0.404569
1438546_PM_x_at	EG433326 /// EG433923 /// EG623402 /// EG667030 /// Slc25a5	Mm.389141		10.2992	9.6999	-1.99094	1.24592
1416997_PM_a_at	Hap1	Mm.281700		4.32641	3.72794	-1.98807	0.505976
1457560_PM_at	---	---		3.53917	2.94096	-1.98721	0.612275
1458880_PM_at	---	Mm.389547		3.76298	3.16497	-1.98654	0.700831
1427960_PM_at	Ugt2b34	Mm.281844		9.74901	9.15111	-1.98618	0.167956
1448856_PM_a_at	Msra	Mm.26713		6.97545	6.37762	-1.98597	0.69436
1449059_PM_a_at	Oxct1	Mm.13445		9.40611	8.8083	-1.98588	0.558976
1454925_PM_x_at	Mdh1	Mm.212703		10.85	10.2525	-1.9846	1.32254
1417402_PM_at	1190017O12Rik	Mm.21698		8.243	7.64574	-1.98405	0.574401
1434295_PM_at	Rasgrp1	Mm.42150		6.07091	5.47415	-1.98242	0.197265
1435033_PM_at	Arhgef4	Mm.41604		4.00379	3.40723	-1.98174	1.43004
1417001_PM_a_at	D4Wsu53e	Mm.331964		9.22078	8.62435	-1.98128	1.3791
1452959_PM_a_at	Capn10	Mm.294315		4.05484	3.45848	-1.98107	0.742883
1423746_PM_at	Txndc5	Mm.28622		9.20584	8.61001	-1.9793	0.503413
1449452_PM_a_at	Gp2	Mm.46403		3.55431	2.95852	-1.97915	0.264383
1460684_PM_at	Tm7sf2	Mm.478278		7.77386	7.17923	-1.97533	0.554489
1424715_PM_at	Retsat	Mm.305108		7.44527	6.85087	-1.97454	0.39742
1453645_PM_at	2700046A07Rik	Mm.262195		3.57047	2.97743	-1.97005	1.92962
1443636_PM_at	---	---		5.98536	5.39247	-1.96955	0.35267
1421312_PM_a_at	Kifc2	Mm.378950		4.46467	3.87178	-1.96953	0.637973
1436810_PM_x_at	2900010M23Rik	Mm.272389		6.48758	5.89488	-1.96892	0.584381
1427259_PM_at	Trim24	Mm.41063		3.69851	3.10634	-1.96715	0.672089
1432131_PM_at	4930404N11Rik	Mm.440450		4.02455	3.43258	-1.96648	1.70387
1452682_PM_at	Fam122b	Mm.28559		4.90046	4.30861	-1.96608	0.311826
1425791_PM_at	Pon2	Mm.126984		3.6357	3.0441	-1.96527	0.590048
1431211_PM_s_at	Them5	Mm.180200		3.73932	3.14783	-1.96489	0.543896
1426778_PM_at	Dag1	Mm.7524		9.17762	8.58672	-1.96294	0.825313
1428647_PM_at	LOC676870 /// Pbx1	Mm.43358		9.11147	8.52077	-1.96227	0.238594
1418890_PM_a_at	Rab3d	Mm.260157		7.57061	6.98004	-1.96183	0.330612
1421754_PM_at	AY036118	---		8.57746	7.98697	-1.96157	0.613851
1426913_PM_at	Lss	Mm.55075		5.03794	4.44749	-1.96141	0.388887
1425514_PM_at	Pik3r1	Mm.259333		8.18773	7.59755	-1.96051	0.295865
1429648_PM_at	Slc35a3	---		10.4413	9.85151	-1.95935	0.947189
1437422_PM_at	Sema5a	Mm.260374		4.06168	3.47416	-1.9517	0.671646
1459857_PM_at	Usp32	Mm.178524		7.08223	6.49521	-1.95004	0.479797
1453044_PM_at	C030014I23Rik	---		4.25678	3.66984	-1.94976	0.656167
1418928_PM_a_at	Fam119a	Mm.46394		6.14766	5.56093	-1.9491	0.482517
1457430_PM_at	---	---		4.06376	3.47705	-1.94901	0.721748
1450539_PM_at	Krtap5-1	Mm.389993		4.13886	3.55224	-1.94871	0.328845
1448209_PM_a_at	Slc22a17	Mm.27435		5.71897	5.133	-1.94654	0.727855
1434813_PM_x_at	Wars	Mm.38433		8.86188	8.27616	-1.94572	0.670671
1437227_PM_at	Urm1	Mm.20273		5.04112	4.45558	-1.94513	1.51452
1439369_PM_x_at	Slc9a3r2	Mm.21587		6.77286	6.18819	-1.94222	0.530296
1452005_PM_at	Dlat	Mm.285076		5.42605	4.84219	-1.93956	0.715199
1423765_PM_at	Athl1	Mm.260139		5.98906	5.40563	-1.93809	0.495321
1428490_PM_at	C1galt1	Mm.102752		9.49104	8.90801	-1.93678	0.543107
1433651_PM_at	Wtip	Mm.422738		7.03534	6.4535	-1.93282	0.24595
1433646_PM_at	Mrps27	Mm.30208		5.4165	4.83494	-1.93191	0.301653
1434191_PM_at	Tmem195	Mm.211255		6.71263	6.1311	-1.9318	0.300838
1419013_PM_at	Gpatch1	Mm.358705		6.35947	5.77857	-1.92969	0.738614
1436834_PM_x_at	Mdh1	Mm.212703		10.8243	10.2435	-1.92933	1.1275
1457811_PM_at	---	---		4.22132	3.64181	-1.92509	0.926937
1452287_PM_at	---	Mm.391995		3.76509	3.18607	-1.92347	0.580188
1422158_PM_at	Clstn2	Mm.440903		3.01682	2.43796	-1.92292	1.28171
1443007_PM_at	---	Mm.472173		3.74521	3.16642	-1.92271	0.462447
1452076_PM_at	Spryd4	Mm.29694		6.62492	6.04617	-1.92258	0.617696
1438323_PM_at	Lim2	Mm.458333		4.01666	3.43798	-1.92232	0.855329
1449428_PM_at	Cldn18	Mm.386784		10.0699	9.4917	-1.92074	0.258993
1423334_PM_at	Ergic1	Mm.30496		7.04525	6.46707	-1.92068	0.388864
1429264_PM_at	C030044B11Rik	Mm.426304		7.15703	6.57893	-1.92038	0.722992
1429156_PM_at	2610036L11Rik	Mm.251779		6.41359	5.83582	-1.91931	0.33092
1416674_PM_at	Ptpru	Mm.4860		4.44671	3.86926	-1.91827	0.586468
1447919_PM_x_at	Ndufab1	Mm.3014		9.00417	8.42765	-1.91518	0.634788
1455515_PM_at	1810041L15Rik	Mm.275387		4.05022	3.47383	-1.9147	0.5532
1450494_PM_x_at	Ceacam1	Mm.322502		7.92711	7.35094	-1.914	0.433591
1434342_PM_at	S100b	Mm.235998		4.28409	3.70797	-1.91383	0.509212
1451122_PM_at	Idi1	Mm.29847		9.02597	8.45022	-1.91259	0.590338
1455111_PM_at	Yipf6	Mm.212290		7.92456	7.3496	-1.90999	0.546727
1445873_PM_at	Tfdp2	Mm.17977		3.94842	3.3737	-1.90919	0.556778
1431522_PM_at	A930001A20Rik	---		3.51825	2.94391	-1.90792	0.552378
1450825_PM_at	Acer1	Mm.218784		3.64694	3.07347	-1.90502	0.547543
1427096_PM_s_at	Ssr4	Mm.831		4.18859	3.61559	-1.90344	0.888937
1433557_PM_at	Cbx7	Mm.323442		5.65192	5.07929	-1.90221	0.373702
1433422_PM_at	Nr4a2	Mm.3507		4.04703	3.47463	-1.90149	0.676203
1417881_PM_at	Slc39a3	Mm.5353		4.73008	4.15841	-1.89906	0.681487
1425914_PM_a_at	Armcx1	Mm.458522		5.29513	4.72346	-1.89904	1.42969
1435353_PM_a_at	4933439C20Rik /// Pisd-ps1	Mm.247625		7.25848	6.68744	-1.89696	0.406194
1429254_PM_at	Aqp11	Mm.29756		5.15095	4.58011	-1.89628	0.426509
1437780_PM_at	Fancb	Mm.336317		4.19987	3.62917	-1.89581	0.333633
1435445_PM_at	Ccnt2	Mm.268672		5.29313	4.72262	-1.8952	1.1099
1429069_PM_at	Stub1	Mm.277599		6.17935	5.60977	-1.89211	0.762236
1458190_PM_at	Arhgap4	Mm.246654		3.75304	3.18356	-1.89177	0.346442
1435047_PM_at	Rab3c	Mm.151600		3.92576	3.3565	-1.89103	1.03018
1426341_PM_at	Slc1a3	Mm.204834		3.64475	3.0755	-1.89101	0.801768
1440851_PM_at	4933407N01Rik	Mm.294641		4.95847	4.38926	-1.89089	0.299849
1434504_PM_at	Zfyve28	Mm.113388		3.85514	3.28614	-1.89018	0.332962
1429953_PM_at	2210011C24Rik	Mm.41017		4.01287	3.44387	-1.89017	0.323695
1416205_PM_at	Glb1	Mm.290516		7.23688	6.66802	-1.88972	0.570759
1439760_PM_x_at	Upk1b	Mm.476929		4.42825	3.85949	-1.88938	0.751395
1428207_PM_at	Bcl7a	Mm.151960		5.48124	4.9131	-1.88731	0.635335
1425284_PM_a_at	Rab27a	Mm.34867		3.40561	2.83887	-1.88265	0.383638
1429879_PM_at	0610037L13Rik	Mm.274853		3.57867	3.01198	-1.88251	0.6601
1427560_PM_at	Six5	Mm.3410		4.13853	3.57202	-1.88189	1.50568
1416142_PM_at	Rps6	Mm.379007		7.81461	7.24829	-1.88127	0.315374
1419173_PM_at	Acy1	Mm.7165		6.40042	5.83466	-1.87939	0.277455
1424534_PM_at	Mmd2	Mm.48712		3.76006	3.19491	-1.87739	0.609734
1420841_PM_at	Ptprf	Mm.29855		5.6792	5.11488	-1.87464	0.569609
1445558_PM_at	5930430L01Rik	---		5.34684	4.78508	-1.86613	0.441334
1423871_PM_at	Tmem63a	Mm.185518		8.9256	8.36402	-1.86553	1.03342
1418185_PM_at	Ndufaf3	Mm.29471		7.27672	6.71547	-1.86445	0.668866
1447899_PM_x_at	Epcam	Mm.4259		7.33175	6.77222	-1.85872	0.880662
1426572_PM_at	Me2	Mm.36817		7.69263	7.13337	-1.85781	1.15243
1430542_PM_a_at	EG433923 /// EG667030 /// Slc25a5	Mm.658		12.5507	11.9916	-1.8574	2.14015
1433486_PM_at	Clcn3	Mm.259751		9.18177	8.62416	-1.85233	0.753758
1441347_PM_at	---	---		4.09497	3.53783	-1.85078	0.779778
1456327_PM_at	---	Mm.395950		4.22637	3.66943	-1.85011	0.403805
1427847_PM_at	Runx1	Mm.448569		3.82708	3.27048	-1.84897	0.397634
1457913_PM_at	5730601F06Rik	Mm.428682		3.79832	3.24236	-1.84687	0.469209
1421594_PM_a_at	Sytl2	Mm.26751		7.48445	6.92887	-1.84561	0.163943
1429649_PM_at	Slc35a3	---		7.08397	6.52858	-1.84497	0.269442
1449749_PM_s_at	Tfb1m	Mm.226554		6.30716	5.75207	-1.84399	0.487825
1458321_PM_at	Pik3cd	Mm.229108		3.13242	2.57733	-1.84397	0.56603
1423979_PM_a_at	Slc25a29	Mm.266264		4.30888	3.75416	-1.84274	0.815515
1442466_PM_a_at	Hisppd2a	Mm.386076		3.94145	3.38678	-1.84258	0.310399
1443871_PM_at	---	---		3.64848	3.09389	-1.84232	0.925525
1455539_PM_at	ENSMUSG00000055849	---		6.7267	6.17239	-1.84138	0.741886
1418720_PM_at	Cops7b	Mm.12973		5.51867	4.96449	-1.84096	1.37055
1426689_PM_s_at	Sdha	Mm.158231		9.54067	8.9868	-1.83994	1.45961
1426409_PM_at	LOC100048460 /// Lzts2	Mm.28204		7.0629	6.50996	-1.83683	0.367443
1424653_PM_at	Tspan15	Mm.416781		7.25887	6.70763	-1.83116	0.151995
1439135_PM_at	---	Mm.25318		3.82791	3.27674	-1.83096	0.541458
1416665_PM_at	Coq7	Mm.20634		8.57869	8.02811	-1.82899	0.54038
1418643_PM_at	Tspan13	Mm.254663		10.8284	10.2785	-1.82673	1.79088
1449686_PM_s_at	Scp2	Mm.379011		10.3909	9.84126	-1.82599	1.09922
1458326_PM_at	Polr2e	Mm.18579		3.71462	3.16548	-1.82418	0.71392
1443464_PM_at	---	Mm.450490		3.49185	2.94374	-1.82079	1.7011
1452592_PM_at	Mgst2	Mm.24679		10.9094	10.3632	-1.81435	0.185915
1458850_PM_at	---	---		3.9172	3.37163	-1.81236	1.74081
1426146_PM_a_at	Chpt1	Mm.288897		5.52095	4.97565	-1.81144	0.673241
1417593_PM_at	Tusc2	Mm.476802		5.85992	5.31487	-1.81059	0.429057
1439666_PM_at	Odf3b	Mm.247273		4.16966	3.6248	-1.81	1.1994
1451671_PM_at	Gorasp1	Mm.104789		6.82024	6.27609	-1.80761	1.06851
1424919_PM_at	Erbb2	Mm.290822		6.27242	5.73064	-1.79975	0.230455
1429071_PM_at	Me3	Mm.334011		3.43562	2.89417	-1.79867	0.694891
1417067_PM_s_at	Cabc1	Mm.38330		4.49928	3.95836	-1.79692	0.444656
1451540_PM_at	Mpi	Mm.247218		7.03575	6.49487	-1.79679	1.30181
1423073_PM_at	Cmpk1	Mm.294159		11.8481	11.3076	-1.79539	1.10028
1460042_PM_at	Slc23a3	Mm.68157		3.47393	2.93391	-1.79391	1.04882
1416954_PM_at	Slc25a10	Mm.3991		8.06537	7.5255	-1.79339	0.842805
1429259_PM_a_at	1190007I07Rik /// 1810014B01Rik	Mm.334867		8.04498	7.50514	-1.79333	0.41433
1433762_PM_at	C630043F03Rik	---		3.10316	2.56384	-1.79157	0.341331
1442921_PM_at	---	Mm.437634		3.181	2.6421	-1.79019	0.396493
1434296_PM_at	BC049349	Mm.334607		5.31285	4.77464	-1.78788	0.943141
1435161_PM_at	Sepsecs	Mm.244719		6.29132	5.75363	-1.78616	1.51329
1416148_PM_at	Laptm4b	Mm.197518		8.76957	8.23201	-1.78576	0.316002
1436166_PM_at	Stox2	Mm.23973		4.39122	3.85375	-1.78544	0.501118
1439859_PM_at	9630033F20Rik	Mm.101836		5.2959	4.75851	-1.78516	0.456097
1424259_PM_at	Lmf1	Mm.12787		5.38298	4.84623	-1.78303	0.684234
1459691_PM_at	---	---		4.75234	4.2158	-1.78234	0.182683
1449019_PM_at	Akap1	Mm.2969		7.63273	7.09637	-1.78175	0.31231
1441891_PM_x_at	Elovl7	Mm.286127		7.80743	7.27149	-1.78038	0.208554
1428326_PM_s_at	Hrsp12	Mm.143977		8.34226	7.80644	-1.77997	0.170633
1443973_PM_at	Dact2	Mm.79993		3.76323	3.22758	-1.77939	1.07944
1437612_PM_at	---	---		3.40334	2.86818	-1.77776	0.801248
1431917_PM_at	Pigq	Mm.362054		3.70791	3.17321	-1.77621	0.579194
1433991_PM_x_at	Dbi	Mm.2785		10.935	10.4007	-1.77491	1.29578
1439418_PM_x_at	Tmem43	Mm.38801		3.24724	2.71304	-1.77459	0.47456
1447576_PM_at	2010001K21Rik	---		4.03355	3.49944	-1.77429	0.377733
1447762_PM_x_at	Car12	Mm.277921		3.30692	2.77319	-1.773	1.35416
1427956_PM_at	Pcgf1	Mm.12261		4.40953	3.87606	-1.77215	0.347962
1443710_PM_s_at	Spats1	Mm.44257		3.38685	2.85341	-1.77204	0.402812
1455381_PM_at	4921513D23Rik	Mm.379361		6.91841	6.38507	-1.77172	0.50583
1417012_PM_at	Sdc2	Mm.234266		6.43123	5.89842	-1.76996	0.115056
1455644_PM_at	Vps53	Mm.46397		6.07355	5.54102	-1.76902	0.952757
1459972_PM_x_at	Sez6	Mm.229330		3.63933	3.10687	-1.76878	1.04041
1440374_PM_at	---	Mm.5145		3.7919	3.25986	-1.7674	1.16826
1437893_PM_at	Plb1	Mm.160067		3.85053	3.31882	-1.76631	0.768442
1421946_PM_at	Crp	Mm.28767		3.38021	2.84907	-1.76439	0.651496
1428782_PM_a_at	Uqcrc1	Mm.335460		9.93694	9.40702	-1.76038	3.02538
1419057_PM_at	Slc5a1	Mm.25237		3.34175	2.81183	-1.76035	1.27068
1457141_PM_at	---	Mm.478403		3.95342	3.42364	-1.7599	0.748058
1450865_PM_s_at	Mrps24	Mm.7328		9.29606	8.76679	-1.75821	0.689558
1432718_PM_at	---	---		3.11921	2.59157	-1.75279	0.53493
1416167_PM_at	Prdx4	Mm.247542		10.0427	9.51648	-1.74799	0.879529
1421019_PM_at	1700021F05Rik	Mm.209953		7.46308	6.93689	-1.74795	0.741374
1440733_PM_at	LOC100049166	Mm.422727		3.39977	2.8748	-1.74391	0.372869
1455350_PM_at	Tmem62	Mm.315212		5.55704	5.03214	-1.7437	0.78369
1450133_PM_at	Ugt2a3	---		3.28874	2.76385	-1.74366	1.48538
1415919_PM_at	Npdc1	Mm.1131		8.25275	7.72828	-1.74224	0.293421
1460564_PM_at	Zfp280b	Mm.80609		5.62223	5.09866	-1.73924	0.412828
1428604_PM_at	2610305D13Rik	Mm.422608		3.37686	2.85343	-1.73879	0.522436
1449877_PM_s_at	Kifc1 /// LOC100044746	Mm.478001		5.43611	4.91292	-1.73802	0.322655
1448680_PM_at	LOC100046946 /// Serpina1c	Mm.439694		3.60605	3.0842	-1.73354	0.307085
1417097_PM_at	Mecr	Mm.192706		6.39569	5.87407	-1.73278	0.71463
1427476_PM_a_at	Trim32	Mm.22786		6.56588	6.0453	-1.72933	0.360979
1424445_PM_at	Tm4sf5	Mm.24400		6.22542	5.70508	-1.72855	0.163787
1440355_PM_at	Kctd12b	Mm.271572		4.40043	3.88083	-1.72606	0.336103
1423253_PM_at	Mpz	Mm.9986		3.67657	3.15753	-1.72421	3.37458
1427372_PM_at	Cyp27b1	Mm.6216		3.20798	2.68931	-1.72296	1.97624
1443590_PM_at	---	---		5.1741	4.65592	-1.72138	0.798572
1421014_PM_a_at	Clybl	Mm.34608		6.53635	6.01818	-1.72131	0.641414
1422425_PM_at	Sprr2k	Mm.57085		4.54726	4.0291	-1.72127	0.363293
1418814_PM_s_at	Ndufa12	Mm.27886		10.2462	9.72808	-1.72106	1.54751
1424182_PM_at	Acat1	Mm.293233		7.15367	6.63588	-1.72006	0.94279
1425173_PM_s_at	Golph3l	Mm.245830		7.47623	6.9585	-1.71986	0.554737
1433799_PM_at	Rdh13	Mm.413106		6.05952	5.5418	-1.71985	0.505702
1436374_PM_x_at	F11r	Mm.294882		3.91819	3.40049	-1.71978	1.11975
1420211_PM_at	---	---		3.64805	3.13042	-1.71953	0.236728
1452017_PM_at	Sox15	Mm.347499		3.77245	3.25487	-1.71935	0.745649
1457662_PM_x_at	Tpk1	Mm.320979		4.21107	3.69368	-1.71874	0.293041
1437892_PM_at	Zkscan3	Mm.296071		5.13131	4.61429	-1.71753	1.27838
1426569_PM_a_at	Frk	Mm.332432		6.7468	6.22989	-1.71713	0.132685
1435940_PM_at	Dclk1	Mm.393242		3.78226	3.26552	-1.71658	0.608483
1439966_PM_x_at	Sfxn2	Mm.296837		4.37624	3.86114	-1.7111	0.477247
1425208_PM_at	Lbh	Mm.478306		4.92451	4.40962	-1.71044	0.544491
1455777_PM_x_at	Hsd17b4	Mm.277857		9.31791	8.8031	-1.71016	1.42055
1428322_PM_a_at	Ndufb10	Mm.1129		9.7548	9.24069	-1.70785	0.663483
1431788_PM_at	Fabp12	Mm.47052		3.60482	3.09197	-1.70365	0.364992
1429977_PM_at	9030425L15Rik	---		3.79215	3.27957	-1.70273	1.6057
1448499_PM_a_at	Ephx2	Mm.15295		7.93764	7.42558	-1.70104	0.115321
1443692_PM_at	BC057022	Mm.194212		3.48676	2.97473	-1.70094	0.243329
1452966_PM_at	Bcl11b	Mm.392694		3.6756	3.16419	-1.69888	1.12283
1456249_PM_x_at	Syp	Mm.223674		3.70274	3.19157	-1.69808	0.293031
1435041_PM_at	EG433297 /// ENSMUSG00000060467 /// Myl6 /// OTTMUSG00000004549	Mm.337074		5.88303	5.372	-1.69763	1.05249
1456640_PM_at	Sh3rf2	Mm.45472		4.57999	4.06958	-1.69556	0.331386
1435441_PM_at	Ablim2	Mm.254446		4.35192	3.84161	-1.69521	0.494782
1416775_PM_at	Atp5sl	Mm.159956		6.24305	5.73358	-1.69244	0.751072
1455192_PM_at	Tmem198	Mm.44401		3.98398	3.47553	-1.68903	0.838827
1441772_PM_at	P2rx4	Mm.290884		3.44834	2.94097	-1.68545	1.11319
1449088_PM_at	Fbp2	Mm.391871		8.35099	7.84369	-1.6852	0.17054
1431636_PM_at	4930558K02Rik	---		3.22664	2.71938	-1.68508	0.909048
1455011_PM_at	Stard4	Mm.127058		7.18132	6.67421	-1.68456	0.765064
1428836_PM_at	2300009A05Rik	Mm.113942		6.52678	6.02018	-1.68287	1.24711
1433610_PM_at	AA986860	Mm.268547		6.92261	6.41613	-1.6825	0.220557
1425635_PM_at	Tnk1	Mm.358793		4.39293	3.88657	-1.68209	1.11287
1434917_PM_at	Cobl	Mm.22847		5.2847	4.77876	-1.68072	0.301064
1438072_PM_at	---	Mm.443352		5.87466	5.36877	-1.68054	0.292149
1456045_PM_at	1700106N22Rik	Mm.260753		4.06014	3.55433	-1.68026	0.476124
1452356_PM_at	Iqcc	Mm.441132		3.84945	3.34397	-1.67915	0.572721
1447624_PM_s_at	Stox2	Mm.23973		6.17502	5.67008	-1.6774	0.268437
1420727_PM_a_at	Tmlhe	Mm.394228		5.36648	4.86209	-1.67557	0.778228
1430246_PM_at	4933406C10Rik	Mm.50114		3.48714	2.98312	-1.67433	0.992671
1449537_PM_at	Msh5	Mm.24192		4.76906	4.26524	-1.67366	0.326479
1452139_PM_at	Slc35c1	Mm.478030		7.56796	7.06419	-1.67351	0.372761
1451807_PM_at	Nr1i2	Mm.8509		3.51209	3.00834	-1.67344	0.775391
1416265_PM_at	Capn10	Mm.294315		5.1106	4.60694	-1.67313	1.04009
1421944_PM_a_at	Asgr1	Mm.6559		3.28773	2.78416	-1.67281	0.776634
1439502_PM_at	Tecpr2	Mm.35583		6.52462	6.02261	-1.66764	0.639902
1454866_PM_s_at	Clic6	Mm.44747		9.22154	8.72002	-1.66601	0.16706
1444409_PM_at	Rph3al	Mm.425697		6.81444	6.31305	-1.66558	0.388619
1457696_PM_at	Rilp	Mm.41416		5.62668	5.12586	-1.6637	0.816874
1443206_PM_at	---	---		5.12874	4.62888	-1.66051	0.218677
1425492_PM_at	Bmpr1a	Mm.237825		8.71876	8.21902	-1.66008	0.432451
1417591_PM_at	Ptges2	Mm.28048		6.5394	6.03983	-1.65952	0.504063
1437269_PM_at	Ttc38	Mm.151748		5.45828	4.95884	-1.6591	0.694322
1437337_PM_x_at	Fuk	Mm.102591		7.62419	7.12545	-1.6568	0.216377
1438009_PM_at	Hist1h2ad	Mm.250564		11.1801	10.6815	-1.65631	0.500977
1416376_PM_at	Tmem97	Mm.29431		7.61495	7.11641	-1.65613	0.711269
1428766_PM_at	Rnmtl1	Mm.24886		5.56372	5.06544	-1.65523	1.01719
1428797_PM_at	Setd6	Mm.261321		7.35047	6.85258	-1.65397	0.249999
1451886_PM_at	Speg	Mm.275397		4.12881	3.63112	-1.6533	0.627136
1428989_PM_at	0710001D07Rik	---		4.47822	3.98057	-1.65315	1.27982
1415976_PM_a_at	Carhsp1	Mm.142095		7.95299	7.45634	-1.64982	0.721348
1455085_PM_at	1700086L19Rik	Mm.287421		3.94229	3.44577	-1.64941	0.147543
1432474_PM_a_at	Krtcap3	Mm.389609		8.36153	7.86515	-1.64894	0.212159
1457953_PM_at	---	Mm.390686		3.5624	3.06614	-1.64855	0.467135
1418537_PM_at	Isoc2b	Mm.41385		5.76647	5.27031	-1.64821	0.51152
1430292_PM_a_at	1810030N24Rik	Mm.28071		7.78815	7.29239	-1.64688	0.570024
1435578_PM_s_at	Dab1	Mm.289682		3.47154	2.97699	-1.64284	0.526064
1431144_PM_at	Srrd	Mm.172947		3.90102	3.40687	-1.64153	0.397772
1442303_PM_at	---	Mm.325729		3.84553	3.35166	-1.6406	0.758563
1440979_PM_at	Igf2r	Mm.26553		3.77607	3.28237	-1.64004	0.363043
1423482_PM_at	Uros	Mm.3160		7.15855	6.66535	-1.63835	1.60646
1450251_PM_a_at	Lnx1	Mm.440403		4.37135	3.8784	-1.63754	0.605484
1456176_PM_x_at	Slc25a39	Mm.44226		10.3965	9.90377	-1.63694	0.617773
1423767_PM_at	Dpy30	Mm.28536		9.87287	9.38077	-1.63472	0.371924
1442779_PM_at	1700071K01Rik	Mm.435528		3.236	2.74449	-1.63276	0.574403
1454622_PM_at	Slc38a5	Mm.6055		3.32969	2.8385	-1.6317	0.44187
1420045_PM_at	---	---		3.71211	3.22127	-1.63054	0.565973
1421666_PM_a_at	Aanat	Mm.418559		4.20051	3.70969	-1.63048	2.30151
1447902_PM_at	1810013A23Rik	Mm.459860		4.75242	4.26175	-1.62995	0.712686
1417050_PM_at	C1qtnf4	Mm.258993		3.69796	3.20737	-1.62972	1.35241
1456213_PM_x_at	Qars	Mm.272427		7.02035	6.53022	-1.62817	1.27679
1440890_PM_a_at	Zfp809	Mm.290849		6.27085	5.78117	-1.62668	0.296544
1434197_PM_at	Atrn	Mm.119936		6.50309	6.01377	-1.62551	0.454357
1437698_PM_at	Myo5b	Mm.260098		4.55982	4.07063	-1.62503	0.386159
1435342_PM_at	Kcnk6	Mm.24877		7.61892	7.13006	-1.62396	0.132867
1437197_PM_at	Sorbs2	Mm.211096		8.03692	7.54851	-1.62245	0.175281
1457072_PM_at	Bcl11a	Mm.53687		3.05873	2.57032	-1.62245	2.25291
1452786_PM_at	Trmu	Mm.158211		4.92654	4.43829	-1.62193	0.403189
1430125_PM_s_at	Pqlc1	Mm.29247		9.02248	8.53449	-1.62106	0.475883
1435942_PM_at	Kcnq2	Mm.40615		3.72714	3.23952	-1.61985	0.232871
1418128_PM_at	Adcy6	Mm.157091		7.67661	7.18921	-1.61912	0.189986
1415698_PM_at	Golm1	Mm.171335		11.5088	11.0217	-1.61798	0.347605
1437377_PM_a_at	Polrmt	Mm.39001		6.95427	6.46758	-1.61676	0.608453
1419570_PM_at	Slc28a3	Mm.18188		3.13549	2.64926	-1.61523	0.732843
1432541_PM_at	4930408O17Rik	---		3.19756	2.71164	-1.61419	1.22693
1454926_PM_at	Sphkap	Mm.154303		3.50607	3.02062	-1.61263	0.565251
1450991_PM_at	Dnajb7	Mm.440590		3.63377	3.14848	-1.61211	0.852312
1438477_PM_a_at	Mcee	Mm.10093		7.82657	7.34133	-1.61195	0.521254
1415932_PM_x_at	Atp9a	Mm.330819		6.63527	6.15007	-1.61179	0.15403
1421860_PM_at	Clstn1	Mm.38993		4.90838	4.42326	-1.61152	0.851082
1429682_PM_at	Fam46c	Mm.226900		5.90076	5.41591	-1.61064	0.146908
1419475_PM_a_at	Ehf	Mm.10724		6.62274	6.13854	-1.60849	0.307065
1417619_PM_at	Gadd45gip1	Mm.255539		8.00763	7.52361	-1.60786	0.215435
1436630_PM_at	---	Mm.478403		3.80644	3.32263	-1.60718	0.956933
1418725_PM_at	Dnajc5b	Mm.45615		3.51392	3.03014	-1.6071	0.679584
1421063_PM_s_at	LOC100044139 /// Snrpn /// Snurf	Mm.274995		3.54234	3.05904	-1.60549	0.529535
1440963_PM_at	Cbfa2t3	Mm.194339		3.83519	3.35217	-1.60454	0.410725
1451363_PM_a_at	Dennd2d	Mm.476881		6.75249	6.26955	-1.60429	0.290681
1436481_PM_at	---	---		5.62483	5.14243	-1.6025	0.145297
1444632_PM_at	BC064078	Mm.172429		3.75551	3.27332	-1.60178	0.615207
1423467_PM_at	Ms4a4b	Mm.33957		2.91922	2.43749	-1.60027	0.228115
1433819_PM_s_at	Agpat3	Mm.141230		4.76492	4.28321	-1.60021	0.361019
1416337_PM_at	Uqcrb	Mm.379136		10.2589	9.77743	-1.59941	0.77105
1454367_PM_at	---	---		3.89927	3.41946	-1.59389	0.603384
1460704_PM_at	Rfng	Mm.871		6.5151	6.03539	-1.59355	0.932477
1436847_PM_s_at	Cdca8	Mm.28038		7.6541	7.1744	-1.59353	0.48563
1454470_PM_at	4930404F17Rik	---		3.80354	3.32462	-1.59093	0.448286
1456172_PM_at	---	---		6.15057	5.6721	-1.58943	0.355923
1423836_PM_at	Zfp503	Mm.292401		8.3434	7.86538	-1.58795	0.783947
1425341_PM_at	Kcnk3	Mm.439936		3.98342	3.50559	-1.58733	0.61782
1438922_PM_x_at	EG383528 /// EG433326 /// Slc25a5	Mm.389141		8.45981	7.98231	-1.58622	0.97565
1428789_PM_at	Ralgps2	Mm.28376		6.60799	6.13137	-1.5833	0.672787
1453157_PM_at	1700022A21Rik	---		3.39025	2.91411	-1.58172	0.820872
1420843_PM_at	Ptprf	Mm.29855		9.35695	8.88286	-1.5749	0.198105
1427119_PM_at	Spink4	Mm.25246		8.56267	8.08929	-1.57253	0.23753
1439880_PM_at	D630023F18Rik	Mm.348057		3.29129	2.81845	-1.57074	1.13024
1439288_PM_at	Pnmal1	Mm.275673		3.37022	2.89784	-1.56922	0.679727
1420731_PM_a_at	Csrp2	Mm.2020		9.4088	8.93657	-1.56869	0.232509
1419987_PM_at	---	---		3.4731	3.0011	-1.56796	0.380899
1437142_PM_a_at	Pigo	Mm.143738		6.93896	6.46751	-1.56615	0.707345
1430869_PM_a_at	Habp4	Mm.40989		4.39644	3.92655	-1.56096	0.393688
1431190_PM_x_at	Fahd2a	Mm.288676		5.69145	5.22279	-1.55687	0.955325
1420584_PM_at	Pla2g2c	Mm.5189		4.14507	3.67667	-1.556	1.31196
1439361_PM_at	---	Mm.450079		3.15295	2.68488	-1.55487	0.826779
1444873_PM_at	---	---		3.78679	3.31875	-1.5548	0.502461
1428375_PM_at	4932415G12Rik	Mm.116284		4.68335	4.21571	-1.55349	0.478103
1428179_PM_at	Ndufv2	Mm.2206		11.0056	10.538	-1.55333	0.838143
1426743_PM_at	Appl2	Mm.282985		10.0979	9.63056	-1.55237	1.31098
1453192_PM_at	Fam101a	Mm.296138		4.71593	4.24868	-1.55216	0.509863
1419808_PM_at	Cog4	Mm.272930		5.47004	5.0029	-1.55181	0.585326
1422589_PM_at	Rab3a	Mm.5083		4.83168	4.36484	-1.55081	0.46049
1444085_PM_at	Pdss2	Mm.363225		6.52347	6.05677	-1.55037	0.300495
1431777_PM_a_at	Hmgn3	Mm.244426		5.31384	4.84725	-1.54999	0.164693
1430544_PM_at	C2cd2	Mm.1465		4.54512	4.07862	-1.54967	0.347379
1448147_PM_at	Tnfrsf19	Mm.281356		4.28856	3.82258	-1.54794	0.237888
1454921_PM_at	Gm561	Mm.27391		7.77695	7.31102	-1.54777	0.292602
1437350_PM_at	RP23-143A14.5	---		4.87245	4.40663	-1.54741	0.73609
1424122_PM_s_at	Commd1	Mm.259903		8.67256	8.20706	-1.54638	0.923414
1450356_PM_at	Trhr2	Mm.154808		3.88163	3.41632	-1.54574	0.458977
1417399_PM_at	Gas6	Mm.3982		8.70813	8.24299	-1.54514	0.119484
1457218_PM_at	Strbp	Mm.237095		6.87188	6.4082	-1.54031	0.298512
1450217_PM_at	Ccl28	Mm.143745		4.33063	3.86744	-1.53869	2.14273
1439444_PM_x_at	Tmed10	Mm.379159		8.47704	8.01412	-1.53779	1.29079
1435495_PM_at	Adora1	Mm.298908		3.96696	3.50409	-1.53763	0.511247
1424941_PM_at	BC016579	Mm.97511		4.56153	4.09964	-1.53435	0.290259
1416128_PM_at	100042266 /// EG434428 /// EG636070 /// LOC100044416 /// LOC100045728 /// Tuba1a /// Tuba1b /// Tuba1c	Mm.439690		6.13028	5.66849	-1.53404	0.593458
1417823_PM_at	Gcat	Mm.237085		6.34389	5.88228	-1.53341	0.191564
1422904_PM_at	Fmo2	Mm.10929		4.43404	3.97246	-1.53334	0.606258
1438769_PM_a_at	Thyn1	Mm.16925		7.35612	6.89468	-1.53286	0.380607
1425660_PM_at	Btbd3	Mm.153405		5.4309	4.96966	-1.53221	0.190728
1418980_PM_a_at	Cnp	Mm.15711		5.1986	4.7377	-1.53105	0.282249
1417901_PM_a_at	Ica1	Mm.275683		7.41787	6.95731	-1.52994	0.303014
1424100_PM_s_at	Cend1	Mm.87027		4.05318	3.59305	-1.52851	0.452868
1453034_PM_at	Zfp251	Mm.38195		4.59126	4.13163	-1.52684	0.431693
1441342_PM_at	Dpp4	Mm.1151		3.67537	3.21587	-1.52644	0.713816
1440791_PM_x_at	Tcea2	Mm.24245		4.83874	4.37973	-1.52481	0.686637
1430934_PM_at	Naaladl2	Mm.448351		4.02541	3.56667	-1.52388	0.486278
1417635_PM_at	Spa17	Mm.8637		4.19237	3.73375	-1.5235	0.285518
1429670_PM_a_at	Cep97	Mm.178427		4.09321	3.63472	-1.52307	1.05822
1428516_PM_a_at	Alkbh7	Mm.196150		7.25782	6.79945	-1.52268	0.622286
1434387_PM_at	Itfg3	Mm.28844		8.98801	8.53007	-1.52125	0.625847
1448750_PM_at	Hand1	Mm.4746		3.59667	3.13912	-1.51996	0.513321
1432589_PM_at	---	---		3.92803	3.47095	-1.51839	0.858503
1452227_PM_at	2310045A20Rik	Mm.235020		9.23761	8.78171	-1.51447	0.168585
1426438_PM_at	Ddx3y	Mm.446787		4.56342	4.108	-1.51287	0.083992
1426507_PM_at	Il1f5	Mm.29261		4.0659	3.61086	-1.51162	0.409539
1434801_PM_x_at	Slc25a5	Mm.371544		11.8938	11.4399	-1.50771	2.68337
1419074_PM_at	Chac2	Mm.32656		7.19659	6.74385	-1.50396	0.161799
1449792_PM_at	---	---		3.68347	3.23093	-1.50329	0.507214
1424030_PM_at	Grhl1 /// LOC100043996	Mm.263068		5.35373	4.90126	-1.50307	0.262184
1419367_PM_at	Decr1	Mm.393293		8.58366	8.13125	-1.50287	0.457408
1434623_PM_at	2810422J05Rik /// EG383341 /// EG665823 /// OTTMUSG00000004411 /// Uba52	Mm.297372		3.0435	2.59109	-1.50286	1.23779
1420363_PM_at	Bik	Mm.267006		3.77716	3.32483	-1.5026	0.771333
1444790_PM_at	1810005K13Rik	Mm.272341		3.52767	3.07544	-1.50228	1.17997
1447918_PM_x_at	Igl /// Igl	Mm.326349 /// Mm.456234		3.8774	3.42546	-1.50131	0.795305
1452855_PM_at	Ly6k	Mm.273319		6.35988	5.90796	-1.50126	0.0873384
1424877_PM_a_at	Alad /// LOC100046072	Mm.6988		8.00132	7.54969	-1.50027	0.390227
1436489_PM_x_at	C85492	Mm.402151		5.57802	5.12656	-1.49973	0.726126
1423125_PM_at	Dclk1	Mm.393242		3.34909	2.89826	-1.49762	0.392735
1455687_PM_at	Ick	Mm.288719		7.55739	7.10691	-1.49646	0.203459
[truncated: 43,039 more rows]

## Sheet: Supplementary Table 2
Supplementary Table 2: Genetic alterations reported in NALCN within the TCGA and COSMIC databases
Mutation type	number of tumours	% of alterations
Missense substitution	1563	66.0888
Synonymous substitution	580	24.5243
Nonsense substitution	130	5.49683
Frameshift deletion	49	2.07188
splice_region	26	1.09937
Frameshift insertion	15	0.634249
Inframe insertion	2	0.0845666
inframe deletion	0	0

## Sheet: Supplementary Table 3
Supplementary Table 3: In silico modeling of electrophysiologically validated NALCN mutations
publication	Disease	Mutation	electrophysiological effect	Predicted gate radius (Å)	wild-type gate_radius (Å)	NALCN gate radius % of wild-type	predicted effect on gate radius
Chua H.E. et al 2020	Cancer	R146Q	LOF	0.6093	0.61617	98.885	LOF
Chua H.E. et al 2020	Cancer	R152Q	LOF	0.40526	0.61617	65.7708	LOF
Kschonsak M et al 2020	CLIFAHDD syndrome	E327K	GOF	0.78038	0.61617	126.65	GOF
Kschonsak M et al 2020	CLIFAHDD syndrome	A319V	GOF	0.7783	0.61617	126.313	GOF
Kschonsak M et al 2020	CLIFAHDD syndrome	T1165P	GOF	0.66982	0.61617	108.707	GOF
Kschonsak M et al 2020	CLIFAHDD syndrome	R1181Q	GOF	0.66993	0.61617	108.725	GOF
Kschonsak M et al 2020	CLIFAHDD syndrome	I1446M	GOF	0.67011	0.61617	108.754	GOF
Kschonsak M et al 2020	CLIFAHDD syndrome	V1006A	GOF	0.67034	0.61617	108.791	GOF
Kschonsak M et al 2020	CLIFAHDD syndrome	F317C	GOF	0.67037	0.61617	108.796	GOF
Kschonsak M et al 2020	CLIFAHDD syndrome	L590F	GOF	0.68208	0.61617	110.697	GOF
Kschonsak M et al 2020	CLIFAHDD syndrome	V595F	GOF	0.71162	0.61617	115.491	GOF
Kschonsak M et al 2020	CLIFAHDD syndrome	V1020F	GOF	0.7156	0.61617	116.137	GOF
Kschonsak M et al 2020	CLIFAHDD syndrome	S524N	GOF	0.73188	0.61617	118.779	GOF
Kschonsak M et al 2020	CLIFAHDD syndrome	Y578C	GOF	0.73273	0.61617	118.917	GOF
Kschonsak M et al 2020	CLIFAHDD syndrome	L509S	GOF	0.7671	0.61617	124.495	GOF
Kschonsak M et al 2020	CLIFAHDD syndrome	R1181G	GOF	0.76738	0.61617	124.54	GOF
Kschonsak M et al 2020	CLIFAHDD syndrome	L312V	GOF	0.77721	0.61617	126.136	GOF
Kschonsak M et al 2020	CLIFAHDD syndrome	V597I	GOF	0.77902	0.61617	126.429	GOF
Kschonsak M et al 2020	CLIFAHDD syndrome	Q177P	GOF	0.77956	0.61617	126.517	GOF
Kschonsak M et al 2020	CLIFAHDD syndrome	I1017T	GOF	0.77963	0.61617	126.528	GOF
Kschonsak M et al 2020	CLIFAHDD syndrome	Y578S	GOF	0.77968	0.61617	126.537	GOF
Kschonsak M et al 2020	CLIFAHDD syndrome	Y582S	GOF	0.77974	0.61617	126.546	GOF
Kschonsak M et al 2020	CLIFAHDD syndrome	F512V	GOF	0.77981	0.61617	126.558	GOF
Kschonsak M et al 2020	CLIFAHDD syndrome	V313G	GOF	0.77988	0.61617	126.569	GOF

## Sheet: Supplementary Table 4
Supplementary Table 4: Disease Stage, NALCN mutation and predicted NALCN pore size in human cancers
Sample ID	Cancer Type	NALCN mutation	Predicted filter_radius (A)	wild-type filter_radius (A)	NALCN filter radius % of wild-type	Predicted gate_radius (A)	wild-type gate_radius (A)	NALCN gate radius % of wild-type	Disease Stage	Count
pfg018T	Stomach Adenocarcinoma	L588M	0.44281	1.0279	43.0791	0.44281	0.61617	71.8649	STAGE III	0
587220	Colorectal Adenocarcinoma	P573S	0.45636	1.0279	44.3973	0.45636	0.61617	74.064	NA	1
coadread_dfci_2016_3058	Colorectal Adenocarcinoma	R855Q	0.66229	1.0279	64.4314	0.66229	0.61617	107.485	STAGE III	2
coadread_dfci_2016_3603	Colorectal Adenocarcinoma	R855Q	0.66229	1.0279	64.4314	0.66229	0.61617	107.485	STAGE IV	2
GC_353T-GC_353N	Stomach Adenocarcinoma	K1213Q	0.67861	1.0279	66.0191	0.37819	0.61617	61.3775	NA	3
Gp5D	Colorectal Adenocarcinoma	T71A	0.68094	1.0279	66.2457	0.16801	0.61617	27.2668	NA	4
HCT8	Colorectal Adenocarcinoma	P225S	0.68204	1.0279	66.3528	0.67022	0.61617	108.772	NA	5
5-PT046-T1	Skin Cancer, Non-Melanoma	P225S	0.68204	1.0279	66.3528	0.67022	0.61617	108.772	NA	5
GCYC_366_T	Stomach Adenocarcinoma	D1527G	0.73369	1.0279	71.3776	0.07631	0.61617	12.3846	NA	6
TCGA-CD-8527-01	Stomach Adenocarcinoma	D416N	0.7356	1.0279	71.5634	0.67056	0.61617	108.827	STAGE II	7
11CO070	Colorectal Adenocarcinoma	D416N	0.7356	1.0279	71.5634	0.67056	0.61617	108.827	STAGE III	7
Pt4	Cutaneous Melanoma	D416N	0.7356	1.0279	71.5634	0.67056	0.61617	108.827	STAGE IV	7
LP6008202-DNA_B03	Esophageal Adenocarcinoma	C1348W	0.73727	1.0279	71.7258	0.73727	0.61617	119.654	STAGE III	8
587342	Colorectal Adenocarcinoma	R297S	0.74156	1.0279	72.1432	0.74156	0.61617	120.35	NA	9
coadread_dfci_2016_2641	Colorectal Adenocarcinoma	V1386I	0.76691	1.0279	74.6094	0.61709	0.61617	100.149	STAGE II	10
sysucc-1030T	Colorectal Adenocarcinoma	A1091V	0.76732	1.0279	74.6493	0.76716	0.61617	124.505	STAGE III	11
TCGA-CK-5914-01	Colorectal Adenocarcinoma	V1229F	0.76993	1.0279	74.9032	0.03539	0.61617	5.74354	STAGE III	12
TCGA-44-A479-01	Lung Adenocarcinoma	D134Y	0.77086	1.0279	74.9937	0.77086	0.61617	125.105	STAGE I	13
coadread_dfci_2016_2441	Colorectal Adenocarcinoma	D134Y	0.77086	1.0279	74.9937	0.77086	0.61617	125.105	STAGE I	13
TCGA-3L-AA1B-01	Colorectal Adenocarcinoma	D134Y	0.77086	1.0279	74.9937	0.77086	0.61617	125.105	STAGE I	13
TCGA-AA-3811-01	Colorectal Adenocarcinoma	T272I	0.78829	1.0279	76.6894	0.77969	0.61617	126.538	STAGE III	14
TCGA-WE-A8K6-06	Cutaneous Melanoma	T272I	0.78829	1.0279	76.6894	0.77969	0.61617	126.538	STAGE III	14
94128	Stomach Adenocarcinoma	R43H	0.80355	1.0279	78.1739	0.73429	0.61617	119.17	NA	15
TCGA-BR-7851-01	Stomach Adenocarcinoma	R43H	0.80355	1.0279	78.1739	0.73429	0.61617	119.17	STAGE III	15
TCGA-06-0129-01	Glioblastoma Multiforme	R43H	0.80355	1.0279	78.1739	0.73429	0.61617	119.17	STAGE IV	15
587376	Colorectal Adenocarcinoma	A1157V	0.83079	1.0279	80.824	0.76674	0.61617	124.436	NA	16
GCTK_450_T	Stomach Adenocarcinoma	V1036I	0.83214	1.0279	80.9553	0.73302	0.61617	118.964	NA	17
TCGA-HU-A4GN-01	Stomach Adenocarcinoma	M520V	0.83543	1.0279	81.2754	0.77898	0.61617	126.423	STAGE II	18
ESCC-F103	Esophageal Squamous Cell Carcinoma	M520V	0.83543	1.0279	81.2754	0.77898	0.61617	126.423	STAGE III	18
ESO-632	Esophageal Adenocarcinoma	R1500S	0.83552	1.0279	81.2842	0.50323	0.61617	81.6706	STAGE II	19
TCGA-AZ-6598-01	Colorectal Adenocarcinoma	V320A	0.83589	1.0279	81.3202	0.77854	0.61617	126.351	STAGE II	20
sysucc-1397T	Colorectal Adenocarcinoma	V53D	0.83607	1.0279	81.3377	0.77892	0.61617	126.413	STAGE III	21
MKN-74	Stomach Adenocarcinoma	W1085L	0.83642	1.0279	81.3717	0.61715	0.61617	100.159	NA	22
TCGA-BR-4184-01	Stomach Adenocarcinoma	E1458K	0.8436	1.0279	82.0702	0.61609	0.61617	99.987	STAGE III	23
587228	Colorectal Adenocarcinoma	N1274H	0.88481	1.0279	86.0794	0.05137	0.61617	8.33698	NA	24
TCGA-HU-A4H8-01	Stomach Adenocarcinoma	V1542M	0.88483	1.0279	86.0813	0.77956	0.61617	126.517	STAGE I	25
WGC067167	Colorectal Adenocarcinoma	V1542M	0.88483	1.0279	86.0813	0.77956	0.61617	126.517	STAGE II	25
TCGA-AH-6544-01	Colorectal Adenocarcinoma	Y1300S	0.88485	1.0279	86.0833	0.77981	0.61617	126.558	STAGE IV	26
2785969	Stomach Adenocarcinoma	R1174I	0.88526	1.0279	86.1232	0.77924	0.61617	126.465	STAGE II	27
2785970	Stomach Adenocarcinoma	R1174I	0.88526	1.0279	86.1232	0.77924	0.61617	126.465	STAGE II	27
2785971	Stomach Adenocarcinoma	R1174I	0.88526	1.0279	86.1232	0.77924	0.61617	126.465	STAGE II	27
LS411	Colorectal Adenocarcinoma	H1523Q	0.88531	1.0279	86.128	0.05047	0.61617	8.19092	NA	28
GCYC_157_T	Stomach Adenocarcinoma	F332C	0.88545	1.0279	86.1416	0.67019	0.61617	108.767	NA	29
HT55	Colorectal Adenocarcinoma	Q549H	0.88672	1.0279	86.2652	0.67517	0.61617	109.575	NA	30
TCGA-CD-8530-01	Stomach Adenocarcinoma	L999V	0.88673	1.0279	86.2662	0.73451	0.61617	119.206	STAGE II	31
coadread_dfci_2016_4430	Colorectal Adenocarcinoma	F540S	0.8871	1.0279	86.3022	0.61599	0.61617	99.9708	STAGE IV	32
TCGA-A6-5665-01	Colorectal Adenocarcinoma	A1421V	0.88747	1.0279	86.3382	0.61682	0.61617	100.105	STAGE II	33
TCGA-AX-A0J0-01	Uterine Endometrioid Carcinoma	R1384Q	0.88754	1.0279	86.345	0.77791	0.61617	126.249	STAGE I	34
TCGA-SJ-A6ZI-01	Uterine Endometrioid Carcinoma	R1384Q	0.88754	1.0279	86.345	0.77791	0.61617	126.249	STAGE I	34
coadread_dfci_2016_2944	Colorectal Adenocarcinoma	R1384Q	0.88754	1.0279	86.345	0.77791	0.61617	126.249	STAGE II	34
CSCC-31-T	Cutaneous Squamous Cell Carcinoma	R1384Q	0.88754	1.0279	86.345	0.77791	0.61617	126.249	STAGE III	34
587304	Colorectal Adenocarcinoma	H569Q	0.88951	1.0279	86.5366	0.78008	0.61617	126.601	NA	35
GCTK_500_T	Stomach Adenocarcinoma	A1435S	0.89932	1.0279	87.491	0.78038	0.61617	126.65	NA	36
KYSE50	Esophageal Squamous Cell Carcinoma	M55I	0.90003	1.0279	87.5601	0.7708	0.61617	125.095	NA	37
ESCC_55	Esophageal Squamous Cell Carcinoma	M55I	0.90003	1.0279	87.5601	0.7708	0.61617	125.095	STAGE IV	37
ILMN12	Colorectal Adenocarcinoma	R1495Q	0.9693	1.0279	94.2991	0.77958	0.61617	126.52	STAGE III	38
TCGA-CQ-A4CI-01	Head and Neck Squamous Cell Carcinoma	R1495Q	0.9693	1.0279	94.2991	0.77958	0.61617	126.52	STAGE III	38
YUISKIA	Cutaneous Melanoma	R1495Q	0.9693	1.0279	94.2991	0.77958	0.61617	126.52	STAGE III	38
coadread_dfci_2016_224049	Colorectal Adenocarcinoma	C245F	0.98367	1.0279	95.6971	0.6169	0.61617	100.118	NA	39
71	Stomach Adenocarcinoma	F110V	0.98452	1.0279	95.7797	0.73243	0.61617	118.868	NA	40
ESCC-F76	Esophageal Squamous Cell Carcinoma	V510F	0.9909	1.0279	96.4004	0.73544	0.61617	119.357	STAGE III	41
TCGA-EI-6513-01	Colorectal Adenocarcinoma	C970Y	0.99157	1.0279	96.4656	0.77955	0.61617	126.515	STAGE III	42
TCGA-HU-8238-01	Stomach Adenocarcinoma	E454K	0.99312	1.0279	96.6164	0.76548	0.61617	124.232	STAGE III	43
TCGA-EO-A3B0-01	Uterine Endometrioid Carcinoma	E454K	0.99312	1.0279	96.6164	0.76548	0.61617	124.232	STAGE III	43
FU97	Stomach Adenocarcinoma	V273I	0.99361	1.0279	96.6641	0.78049	0.61617	126.668	NA	44
TCGA-AJ-A3OK-01	Uterine Serous Carcinoma/Uterine Papillary Serous Carcinoma	V273I	0.99361	1.0279	96.6641	0.78049	0.61617	126.668	STAGE I	44
coadread_dfci_2016_2257	Colorectal Adenocarcinoma	R1556G	0.9949	1.0279	96.7896	0.66976	0.61617	108.697	STAGE II	45
TCGA-XK-AAIV-01	Prostate Adenocarcinoma	S174L	0.99569	1.0279	96.8664	0.77212	0.61617	125.31	STAGE III	46
TCGA-AG-A02G-01	Colorectal Adenocarcinoma	S174L	0.99569	1.0279	96.8664	0.77212	0.61617	125.31	STAGE IV	46
ESO-0459	Esophageal Adenocarcinoma	S1068A	0.99612	1.0279	96.9083	0.60169	0.61617	97.65	STAGE III	47
ESO-0459	Stomach Adenocarcinoma	S1068A	0.99612	1.0279	96.9083	0.60169	0.61617	97.65	STAGE III	47
TCGA-AZ-4315-01	Colorectal Adenocarcinoma	V385I	0.99614	1.0279	96.9102	0.70717	0.61617	114.769	STAGE II	48
TCGA-BR-4201-01	Stomach Adenocarcinoma	S384F	0.99637	1.0279	96.9326	0.77198	0.61617	125.287	STAGE II	49
TCGA-AA-3558-01	Colorectal Adenocarcinoma	A401V	0.99638	1.0279	96.9336	0.24188	0.61617	39.2554	STAGE I	50
TCGA-33-A4WN-01	Lung Squamous Cell Carcinoma	S902F	0.9965	1.0279	96.9452	0.76882	0.61617	124.774	STAGE I	51
coadread_dfci_2016_116	Colorectal Adenocarcinoma	S902F	0.9965	1.0279	96.9452	0.76882	0.61617	124.774	STAGE II	51
587222	Colorectal Adenocarcinoma	R1495W	0.99662	1.0279	96.9569	0.78011	0.61617	126.606	NA	52
TCGA-AD-A5EJ-01	Colorectal Adenocarcinoma	R1495W	0.99662	1.0279	96.9569	0.78011	0.61617	126.606	STAGE II	52
CRC-02T	Colorectal Adenocarcinoma	R1495W	0.99662	1.0279	96.9569	0.78011	0.61617	126.606	STAGE II	52
TCGA-CG-5733-01	Stomach Adenocarcinoma	R1495W	0.99662	1.0279	96.9569	0.78011	0.61617	126.606	STAGE III	52
TCGA-CZ-5465-01	Renal Clear Cell Carcinoma	R1495W	0.99662	1.0279	96.9569	0.78011	0.61617	126.606	STAGE III	52
TCGA-06-5416-01	Glioblastoma Multiforme	R1495W	0.99662	1.0279	96.9569	0.78011	0.61617	126.606	STAGE IV	52
T407	Colorectal Adenocarcinoma	A276V	0.99704	1.0279	96.9978	0.7796	0.61617	126.524	NA	53
C91	Colorectal Adenocarcinoma	R1540W	0.9972	1.0279	97.0133	0.60909	0.61617	98.851	NA	54
97-201I_PROSTATE	Prostate Adenocarcinoma	R1540W	0.9972	1.0279	97.0133	0.60909	0.61617	98.851	STAGE IV	54
GCTK_483_T	Stomach Adenocarcinoma	L517F	0.99735	1.0279	97.0279	0.77818	0.61617	126.293	NA	55
T68	Colorectal Adenocarcinoma	R295H	0.99742	1.0279	97.0347	0.61675	0.61617	100.094	NA	56
coadread_dfci_2016_68	Colorectal Adenocarcinoma	R295H	0.99742	1.0279	97.0347	0.61675	0.61617	100.094	STAGE I	56
TCGA-AA-A022-01	Colorectal Adenocarcinoma	R295H	0.99742	1.0279	97.0347	0.61675	0.61617	100.094	STAGE II	56
0054_CRUK_PC_0054_T1_DNA	Prostate Adenocarcinoma	R382W	0.99745	1.0279	97.0376	0.77968	0.61617	126.537	STAGE I	57
TCGA-AA-A022-01	Colorectal Adenocarcinoma	R382W	0.99745	1.0279	97.0376	0.77968	0.61617	126.537	STAGE II	57
TCGA-A6-3809-01	Colorectal Adenocarcinoma	R382W	0.99745	1.0279	97.0376	0.77968	0.61617	126.537	STAGE II	57
coadread_dfci_2016_354	Colorectal Adenocarcinoma	H876R	0.99746	1.0279	97.0386	0.6169	0.61617	100.118	STAGE II	58
TCGA-BR-6706-01	Stomach Adenocarcinoma	F300S	0.99755	1.0279	97.0474	0.77947	0.61617	126.502	STAGE III	59
587342	Colorectal Adenocarcinoma	R164M	0.99755	1.0279	97.0474	0.61643	0.61617	100.042	NA	60
LP6005500-DNA_B03	Esophageal Adenocarcinoma	E257G	0.99759	1.0279	97.0513	0.60959	0.61617	98.9321	STAGE III	61
MSU1-c	Colorectal Adenocarcinoma	R995H	0.99771	1.0279	97.0629	0.76687	0.61617	124.458	STAGE II	62
TCGA-BR-8080-01	Stomach Adenocarcinoma	G1526S	0.99777	1.0279	97.0688	0.05238	0.61617	8.5009	STAGE III	63
T13	Colorectal Adenocarcinoma	D291V	0.99779	1.0279	97.0707	0.66861	0.61617	108.511	NA	64
TCGA-BR-8680-01	Stomach Adenocarcinoma	V1239A	0.99784	1.0279	97.0756	0.77972	0.61617	126.543	STAGE IV	65
pfg025T	Stomach Adenocarcinoma	E1552K	0.99785	1.0279	97.0766	0.66874	0.61617	108.532	STAGE III	66
TCGA-EE-A2A1-06	Cutaneous Melanoma	E1552K	0.99785	1.0279	97.0766	0.66874	0.61617	108.532	STAGE IV	66
TCGA-HU-A4HB-01	Stomach Adenocarcinoma	N1475K	0.99794	1.0279	97.0853	0.77938	0.61617	126.488	STAGE I	67
LS174T	Colorectal Adenocarcinoma	M55T	0.99796	1.0279	97.0873	0.77561	0.61617	125.876	NA	68
TCGA-BR-7704-01	Stomach Adenocarcinoma	L1553P	0.99804	1.0279	97.095	0.7717	0.61617	125.241	STAGE II	69
SS6003308	Esophageal Adenocarcinoma	Y1349H	0.99825	1.0279	97.1155	0.77955	0.61617	126.515	STAGE III	70
SS6003309	Esophageal Adenocarcinoma	Y1349H	0.99825	1.0279	97.1155	0.77955	0.61617	126.515	STAGE III	70
GCYC_187_T	Stomach Adenocarcinoma	E323K	0.99831	1.0279	97.1213	0.77981	0.61617	126.558	NA	71
TCGA-EE-A2A2-06	Cutaneous Melanoma	E323K	0.99831	1.0279	97.1213	0.77981	0.61617	126.558	STAGE IV	71
TCGA-D7-6817-01	Stomach Adenocarcinoma	A1044V	0.99838	1.0279	97.1281	0.77978	0.61617	126.553	STAGE III	72
WCMC21014_2_N	Prostate Neuroendocrine Carcinoma	T1281M	0.99845	1.0279	97.1349	0.67055	0.61617	108.825	NA	73
TCGA-EO-A22R-01	Uterine Endometrioid Carcinoma	T1281M	0.99845	1.0279	97.1349	0.67055	0.61617	108.825	STAGE I	73
11CO051	Colorectal Adenocarcinoma	T1281M	0.99845	1.0279	97.1349	0.67055	0.61617	108.825	STAGE II	73
coadread_dfci_2016_3701	Colorectal Adenocarcinoma	T1281M	0.99845	1.0279	97.1349	0.67055	0.61617	108.825	STAGE II	73
TCGA-AP-A056-01	Uterine Endometrioid Carcinoma	T1281M	0.99845	1.0279	97.1349	0.67055	0.61617	108.825	STAGE II	73
TCGA-AX-A06F-01	Uterine Endometrioid Carcinoma	T1281M	0.99845	1.0279	97.1349	0.67055	0.61617	108.825	STAGE IV	73
LUAD-FH5PJ	Lung Adenocarcinoma	V1007A	0.99861	1.0279	97.1505	0.67035	0.61617	108.793	STAGE I	74
coadread_dfci_2016_2564	Colorectal Adenocarcinoma	V1007A	0.99861	1.0279	97.1505	0.67035	0.61617	108.793	STAGE II	74
ESO-152	Esophageal Adenocarcinoma	L253H	1.00017	1.0279	97.3023	0.77898	0.61617	126.423	STAGE I	75
417	Esophageal Squamous Cell Carcinoma	L564V	1.00509	1.0279	97.7809	0.77991	0.61617	126.574	STAGE II	76
HCC-JP-442-T	Hepatocellular Carcinoma	L564V	1.00509	1.0279	97.7809	0.77991	0.61617	126.574	STAGE II	76
TCGA-A5-A1OF-01	Uterine Mixed Endometrial Carcinoma	F1427L	1.01214	1.0279	98.4668	0.61688	0.61617	100.115	STAGE I	77
TCGA-CA-6718-01	Colorectal Adenocarcinoma	F1427L	1.01214	1.0279	98.4668	0.61688	0.61617	100.115	STAGE II	77
HCC2998	Colorectal Adenocarcinoma	V949A	1.013	1.0279	98.5504	0.61621	0.61617	100.006	NA	78
ILMN11	Colorectal Adenocarcinoma	Q279H	1.01837	1.0279	99.0729	0.61657	0.61617	100.065	STAGE III	79
sysucc-936T	Colorectal Adenocarcinoma	T539M	1.02022	1.0279	99.2528	0.74119	0.61617	120.29	STAGE I	80
ICGC_0088	Pancreatic Adenocarcinoma	T539M	1.02022	1.0279	99.2528	0.74119	0.61617	120.29	STAGE II	80
ihch_smmu_59	Intrahepatic Cholangiocarcinoma	T539M	1.02022	1.0279	99.2528	0.74119	0.61617	120.29	STAGE IV	80
5-VS037-T3	Skin Cancer, Non-Melanoma	R159Q	1.02025	1.0279	99.2558	0.78042	0.61617	126.657	NA	81
11CO070	Colorectal Adenocarcinoma	R159Q	1.02025	1.0279	99.2558	0.78042	0.61617	126.657	STAGE III	81
TCGA-BR-4184-01	Stomach Adenocarcinoma	R159Q	1.02025	1.0279	99.2558	0.78042	0.61617	126.657	STAGE III	81
TCGA-EO-A22X-01	Uterine Endometrioid Carcinoma	R159Q	1.02025	1.0279	99.2558	0.78042	0.61617	126.657	STAGE III	81
Pt4	Cutaneous Melanoma	R159Q	1.02025	1.0279	99.2558	0.78042	0.61617	126.657	STAGE IV	81
coadread_dfci_2016_2448	Colorectal Adenocarcinoma	K452E	1.02161	1.0279	99.3881	0.08592	0.61617	13.9442	STAGE II	82
587278	Colorectal Adenocarcinoma	R1127H	1.02172	1.0279	99.3988	0.74962	0.61617	121.658	NA	83
TCGA-AA-A02E-01	Colorectal Adenocarcinoma	V1490I	1.02212	1.0279	99.4377	0.6695	0.61617	108.655	STAGE IV	84
TCGA-AX-A0J0-01	Uterine Endometrioid Carcinoma	G555R	1.02518	1.0279	99.7354	0.77932	0.61617	126.478	STAGE I	85
TCGA-AH-6549-01	Colorectal Adenocarcinoma	G555R	1.02518	1.0279	99.7354	0.77932	0.61617	126.478	STAGE III	85
HCC2998	Colorectal Adenocarcinoma	E62K	1.02566	1.0279	99.7821	0.23854	0.61617	38.7133	NA	86
TCGA-XF-AAN1-01	Bladder Urothelial Carcinoma	E62K	1.02566	1.0279	99.7821	0.23854	0.61617	38.7133	STAGE III	86
TCGA-AX-A05Z-01	Uterine Endometrioid Carcinoma	E62K	1.02566	1.0279	99.7821	0.23854	0.61617	38.7133	STAGE III	86
TCGA-CG-4306-01	Stomach Adenocarcinoma	L1461F	1.02577	1.0279	99.7928	0.16899	0.61617	27.4259	STAGE IV	87
TCGA-D5-6539-01	Colorectal Adenocarcinoma	L942S	1.02591	1.0279	99.8064	0.7789	0.61617	126.41	STAGE I	88
66	Stomach Adenocarcinoma	R166I	1.02598	1.0279	99.8132	0.16694	0.61617	27.0932	NA	89
TCGA-AN-A046-01	Breast Invasive Ductal Carcinoma	R166I	1.02598	1.0279	99.8132	0.16694	0.61617	27.0932	STAGE II	89
pfg277T	Stomach Adenocarcinoma	P65S	1.02602	1.0279	99.8171	0.64825	0.61617	105.206	STAGE IV	90
TCGA-D5-5537-01	Colorectal Adenocarcinoma	D952N	1.02603	1.0279	99.8181	0.73512	0.61617	119.305	STAGE II	91
ILMN25	Colorectal Adenocarcinoma	I322F	1.02604	1.0279	99.819	0.92196	0.61617	149.628	STAGE II	92
TCGA-RD-A8NB-01	Stomach Adenocarcinoma	F154S	1.0261	1.0279	99.8249	0.77913	0.61617	126.447	STAGE III	93
C113	Colorectal Adenocarcinoma	K1163N	1.02618	1.0279	99.8327	0.73937	0.61617	119.994	NA	94
3T59	Esophageal Adenocarcinoma	L305V	1.02656	1.0279	99.8696	0.61517	0.61617	99.8377	STAGE III	95
3N59-VS-3T59	Esophageal Squamous Cell Carcinoma	L305V	1.02656	1.0279	99.8696	0.61517	0.61617	99.8377	STAGE III	95
TCGA-BS-A0UF-01	Uterine Endometrioid Carcinoma	R152Q	1.02656	1.0279	99.8696	0.40526	0.61617	65.7708	STAGE I	96
TCGA-HF-A5NB-01	Stomach Adenocarcinoma	R152Q	1.02656	1.0279	99.8696	0.40526	0.61617	65.7708	STAGE III	96
TCGA-BR-8080-01	Stomach Adenocarcinoma	W1085R	1.02658	1.0279	99.8716	0.64834	0.61617	105.221	STAGE III	97
TCGA-HU-A4GN-01	Stomach Adenocarcinoma	R143Q	1.02664	1.0279	99.8774	0.73393	0.61617	119.112	STAGE II	98
pfg180T	Stomach Adenocarcinoma	R143Q	1.02664	1.0279	99.8774	0.73393	0.61617	119.112	STAGE IV	98
39845	Colorectal Adenocarcinoma	A1444P	1.0267	1.0279	99.8833	0.77886	0.61617	126.403	NA	99
coadread_dfci_2016_2271	Colorectal Adenocarcinoma	R989Q	1.02671	1.0279	99.8842	0.77855	0.61617	126.353	STAGE II	100
TCGA-DM-A28G-01	Colorectal Adenocarcinoma	R989Q	1.02671	1.0279	99.8842	0.77855	0.61617	126.353	STAGE II	100
509LT	Colorectal Adenocarcinoma	R143W	1.02682	1.0279	99.8949	0.09045	0.61617	14.6794	STAGE IV	101
MEL-IPI_Pat45-Tumor-SM-4DK26	Cutaneous Melanoma	R1193C	1.02701	1.0279	99.9134	0.73679	0.61617	119.576	NA	102
TCGA-AD-6901-01	Colorectal Adenocarcinoma	R1193C	1.02701	1.0279	99.9134	0.73679	0.61617	119.576	STAGE II	102
Pat45	Cutaneous Melanoma	R1193C	1.02701	1.0279	99.9134	0.73679	0.61617	119.576	STAGE IV	102
205	Stomach Adenocarcinoma	D1466G	1.02702	1.0279	99.9144	0.76597	0.61617	124.311	NA	103
C91	Colorectal Adenocarcinoma	M520I	1.02705	1.0279	99.9173	0.66994	0.61617	108.726	NA	104
TCGA-B0-5713-01	Renal Clear Cell Carcinoma	V1285I	1.02706	1.0279	99.9183	0.77908	0.61617	126.439	STAGE III	105
ESO-0029	Esophageal Adenocarcinoma	S52P	1.02707	1.0279	99.9193	0.66961	0.61617	108.673	STAGE I	106
TCGA-CA-6717-01	Colorectal Adenocarcinoma	I51S	1.0271	1.0279	99.9222	0.77969	0.61617	126.538	STAGE II	107
sysucc-311T	Colorectal Adenocarcinoma	E1518K	1.02712	1.0279	99.9241	0.60905	0.61617	98.8445	STAGE II	108
TCGA-CA-6717-01	Colorectal Adenocarcinoma	E1518K	1.02712	1.0279	99.9241	0.60905	0.61617	98.8445	STAGE II	108
RW7213	Colorectal Adenocarcinoma	E532K	1.02714	1.0279	99.9261	0.77966	0.61617	126.533	NA	109
92177	Stomach Adenocarcinoma	L1279M	1.02716	1.0279	99.928	0.60916	0.61617	98.8623	NA	110
coadread_dfci_2016_3529	Colorectal Adenocarcinoma	V1329I	1.02717	1.0279	99.929	0.7801	0.61617	126.605	STAGE I	111
TCGA-AG-A036-01	Colorectal Adenocarcinoma	T57R	1.02718	1.0279	99.93	0.67032	0.61617	108.788	STAGE III	112
T19	Colorectal Adenocarcinoma	A1378P	1.02719	1.0279	99.9309	0.78036	0.61617	126.647	NA	113
WGC074440	Colorectal Adenocarcinoma	S121C	1.0272	1.0279	99.9319	0.77984	0.61617	126.562	STAGE II	114
ESCC-D5	Esophageal Squamous Cell Carcinoma	K498T	1.02721	1.0279	99.9329	0.77968	0.61617	126.537	STAGE I	115
264	Stomach Adenocarcinoma	R1094Q	1.02723	1.0279	99.9348	0.76785	0.61617	124.617	NA	116
TCGA-D7-6525-01	Stomach Adenocarcinoma	V120A	1.02725	1.0279	99.9368	0.77772	0.61617	126.218	STAGE III	117
454	Esophageal Squamous Cell Carcinoma	A88T	1.02732	1.0279	99.9436	0.66963	0.61617	108.676	STAGE III	118
TCGA-D5-6530-01	Colorectal Adenocarcinoma	A401T	1.02734	1.0279	99.9455	0.77769	0.61617	126.214	STAGE I	119
ESCC_249	Esophageal Squamous Cell Carcinoma	L1548F	1.0274	1.0279	99.9514	0.6709	0.61617	108.882	STAGE III	120
TCGA-55-5899-01	Lung Adenocarcinoma	G1303D	1.02741	1.0279	99.9523	0.55616	0.61617	90.2608	STAGE I	121
WGC067123	Colorectal Adenocarcinoma	G1303D	1.02741	1.0279	99.9523	0.55616	0.61617	90.2608	STAGE III	121
NCI-N87	Stomach Adenocarcinoma	M150R	1.02744	1.0279	99.9552	0.73497	0.61617	119.28	NA	122
MEL-IPI_Pat110-Tumor-SM-4CU6X	Cutaneous Melanoma	D1277N	1.02748	1.0279	99.9591	0.77956	0.61617	126.517	NA	123
5-VS013-T1	Skin Cancer, Non-Melanoma	D1277N	1.02748	1.0279	99.9591	0.77956	0.61617	126.517	NA	123
5-VS021-T1	Skin Cancer, Non-Melanoma	D1277N	1.02748	1.0279	99.9591	0.77956	0.61617	126.517	NA	123
5-VS037-T7	Skin Cancer, Non-Melanoma	D1277N	1.02748	1.0279	99.9591	0.77956	0.61617	126.517	NA	123
TCGA-A5-A1OF-01	Uterine Mixed Endometrial Carcinoma	D1277N	1.02748	1.0279	99.9591	0.77956	0.61617	126.517	STAGE I	123
MM18T	Uterine Carcinosarcoma/Uterine Malignant Mixed Mullerian Tumor	D1277N	1.02748	1.0279	99.9591	0.77956	0.61617	126.517	STAGE I	123
TCGA-B7-5816-01	Stomach Adenocarcinoma	D1277N	1.02748	1.0279	99.9591	0.77956	0.61617	126.517	STAGE II	123
Pat110	Cutaneous Melanoma	D1277N	1.02748	1.0279	99.9591	0.77956	0.61617	126.517	STAGE IV	123
coadread_dfci_2016_1222	Colorectal Adenocarcinoma	E432D	1.02752	1.0279	99.963	0.77901	0.61617	126.428	STAGE II	124
ESO-250	Esophageal Adenocarcinoma	L1442P	1.02752	1.0279	99.963	0.67098	0.61617	108.895	STAGE I	125
HUB-02-B2-106	Colorectal Adenocarcinoma	P1082A	1.02752	1.0279	99.963	0.73295	0.61617	118.953	NA	126
IGC-09-1121	Lung Adenocarcinoma	T1165M	1.02755	1.0279	99.966	0.40517	0.61617	65.7562	NA	127
92177	Stomach Adenocarcinoma	T1165M	1.02755	1.0279	99.966	0.40517	0.61617	65.7562	NA	127
TCGA-A5-A0G2-01	Uterine Serous Carcinoma/Uterine Papillary Serous Carcinoma	T1165M	1.02755	1.0279	99.966	0.40517	0.61617	65.7562	STAGE II	127
coadread_dfci_2016_3304	Colorectal Adenocarcinoma	G1316V	1.02758	1.0279	99.9689	-0.27819	0.61617	-45.1483	STAGE I	128
CG50	Colorectal Adenocarcinoma	R1273I	1.0276	1.0279	99.9708	0.78017	0.61617	126.616	STAGE II	129
TCGA-CA-6717-01	Colorectal Adenocarcinoma	R1273I	1.0276	1.0279	99.9708	0.78017	0.61617	126.616	STAGE II	129
TCGA-VQ-A91K-01	Stomach Adenocarcinoma	F1311L	1.02762	1.0279	99.9728	0.29577	0.61617	48.0014	STAGE III	130
GCYC_053_T	Stomach Adenocarcinoma	E906D	1.02762	1.0279	99.9728	0.76569	0.61617	124.266	NA	131
CG52	Colorectal Adenocarcinoma	E128G	1.02762	1.0279	99.9728	0.77891	0.61617	126.412	STAGE II	132
TCGA-HU-A4H5-01	Stomach Adenocarcinoma	R1481S	1.02765	1.0279	99.9757	0.21756	0.61617	35.3084	STAGE I	133
coadread_dfci_2016_1222	Colorectal Adenocarcinoma	T204A	1.02766	1.0279	99.9767	0.77828	0.61617	126.309	STAGE II	134
LS174T	Colorectal Adenocarcinoma	T552A	1.02767	1.0279	99.9776	0.73129	0.61617	118.683	NA	135
190	Stomach Adenocarcinoma	F389L	1.0277	1.0279	99.9805	0.72951	0.61617	118.394	NA	136
CHG-14-15016T	Hepatocellular Carcinoma	F389L	1.0277	1.0279	99.9805	0.72951	0.61617	118.394	STAGE I	136
TCGA-A6-2686-01	Colorectal Adenocarcinoma	D1527N	1.02772	1.0279	99.9825	0.61708	0.61617	100.148	STAGE II	137
Sample41	Cutaneous Melanoma	D1527N	1.02772	1.0279	99.9825	0.61708	0.61617	100.148	STAGE IV	137
coadread_dfci_2016_112	Colorectal Adenocarcinoma	P908L	1.02772	1.0279	99.9825	0.65998	0.61617	107.11	STAGE III	138
CCK81	Colorectal Adenocarcinoma	A1166V	1.02778	1.0279	99.9883	0.61718	0.61617	100.164	NA	139
GCTK_394_T	Stomach Adenocarcinoma	I577T	1.02781	1.0279	99.9912	0.78019	0.61617	126.619	NA	140
T214901	Colorectal Adenocarcinoma	G954S	1.02782	1.0279	99.9922	0.77181	0.61617	125.259	STAGE I	141
MO_1073	Colorectal Adenocarcinoma	G954S	1.02782	1.0279	99.9922	0.77181	0.61617	125.259	STAGE III	141
TCGA-2Y-A9H3-01	Hepatocellular Carcinoma	G1013S	1.02783	1.0279	99.9932	0.74182	0.61617	120.392	STAGE II	142
TCGA-KK-A59V-01	Prostate Adenocarcinoma	G1013S	1.02783	1.0279	99.9932	0.74182	0.61617	120.392	STAGE III	142
coadread_dfci_2016_3602	Colorectal Adenocarcinoma	G1013S	1.02783	1.0279	99.9932	0.74182	0.61617	120.392	STAGE IV	142
pfg277T	Stomach Adenocarcinoma	P65L	1.02784	1.0279	99.9942	0.77993	0.61617	126.577	STAGE IV	143
CG50	Colorectal Adenocarcinoma	E1016D	1.02786	1.0279	99.9961	0.32701	0.61617	53.0714	STAGE II	144
218	Esophageal Squamous Cell Carcinoma	N1070K	1.02787	1.0279	99.9971	0.61129	0.61617	99.208	STAGE III	145
TCGA-AA-3845-01	Colorectal Adenocarcinoma	S980L	1.02791	1.0279	100.001	0.77917	0.61617	126.454	STAGE II	147
TCGA-AX-A05Z-01	Uterine Endometrioid Carcinoma	S980L	1.02791	1.0279	100.001	0.77917	0.61617	126.454	STAGE III	147
TCGA-DF-A2KN-01	Uterine Endometrioid Carcinoma	A1217T	1.02796	1.0279	100.006	0.77968	0.61617	126.537	STAGE I	148
TCGA-D7-A4YV-01	Stomach Adenocarcinoma	A1217T	1.02796	1.0279	100.006	0.77968	0.61617	126.537	STAGE II	148
coadread_dfci_2016_3249	Colorectal Adenocarcinoma	V1503A	1.028	1.0279	100.01	0.78005	0.61617	126.597	STAGE I	149
TCGA-AA-A01I-01	Colorectal Adenocarcinoma	T1320M	1.02802	1.0279	100.012	0.77847	0.61617	126.34	STAGE I	150
coadread_dfci_2016_3421	Colorectal Adenocarcinoma	T1320M	1.02802	1.0279	100.012	0.77847	0.61617	126.34	STAGE II	150
TCGA-44-4112-01	Lung Adenocarcinoma	A223D	1.02804	1.0279	100.014	0.77964	0.61617	126.53	STAGE I	151
coadread_dfci_2016_3641	Colorectal Adenocarcinoma	A223D	1.02804	1.0279	100.014	0.77964	0.61617	126.53	STAGE I	151
HUB-02-B2-066	Colorectal Adenocarcinoma	A310T	1.02808	1.0279	100.018	0.0949	0.61617	15.4016	NA	152
TCGA-CF-A1HR-01	Bladder Urothelial Carcinoma	A310T	1.02808	1.0279	100.018	0.0949	0.61617	15.4016	STAGE III	152
TCGA-AX-A1CE-01	Uterine Endometrioid Carcinoma	R1127C	1.02811	1.0279	100.02	0.78029	0.61617	126.636	STAGE I	153
PGM43	Stomach Adenocarcinoma	R1127C	1.02811	1.0279	100.02	0.78029	0.61617	126.636	STAGE II	153
coadread_dfci_2016_344	Colorectal Adenocarcinoma	R1127C	1.02811	1.0279	100.02	0.78029	0.61617	126.636	STAGE III	153
79	Stomach Adenocarcinoma	D1504Y	1.02813	1.0279	100.022	0.24134	0.61617	39.1678	NA	154
587222	Colorectal Adenocarcinoma	E128A	1.02814	1.0279	100.023	0.76728	0.61617	124.524	NA	155
TCGA-F5-6814-01	Colorectal Adenocarcinoma	D1277A	1.02814	1.0279	100.023	0.73372	0.61617	119.078	STAGE II	156
TCGA-D7-6818-01	Stomach Adenocarcinoma	K1491T	1.02817	1.0279	100.026	0.66972	0.61617	108.691	STAGE III	157
coadread_dfci_2016_683	Colorectal Adenocarcinoma	V511A	1.02817	1.0279	100.026	0.77934	0.61617	126.481	STAGE IV	158
CG49	Colorectal Adenocarcinoma	Q553L	1.02817	1.0279	100.026	0.78033	0.61617	126.642	STAGE II	159
TCGA-IN-A6RI-01	Stomach Adenocarcinoma	F1250S	1.02818	1.0279	100.027	0.60627	0.61617	98.3933	STAGE I	160
Angio-ASCProject_loC8UQUk-Tumor-SM-DACX3	Angiosarcoma	S1374L	1.02823	1.0279	100.032	0.61512	0.61617	99.8296	NA	161
RP-1447_ASCProject_loC8UQUk_T2_v3_Exome	Angiosarcoma	S1374L	1.02823	1.0279	100.032	0.61512	0.61617	99.8296	NA	161
5-PT005-T1	Skin Cancer, Non-Melanoma	S1374L	1.02823	1.0279	100.032	0.61512	0.61617	99.8296	NA	161
TCGA-CA-6717-01	Colorectal Adenocarcinoma	S1374L	1.02823	1.0279	100.032	0.61512	0.61617	99.8296	STAGE II	161
5-2A	Colorectal Adenocarcinoma	T1149A	1.02826	1.0279	100.035	0.66976	0.61617	108.697	NA	162
TCGA-AA-3977-01	Colorectal Adenocarcinoma	D211Y	1.02826	1.0279	100.035	0.60725	0.61617	98.5523	STAGE II	163
TCGA-AA-3977-01	Colorectal Adenocarcinoma	D211Y	1.02826	1.0279	100.035	0.60725	0.61617	98.5523	STAGE II	163
coadread_dfci_2016_93	Colorectal Adenocarcinoma	D1099N	1.02828	1.0279	100.037	0.4456	0.61617	72.3177	STAGE III	164
coadread_dfci_2016_2269	Colorectal Adenocarcinoma	M1425L	1.02829	1.0279	100.038	0.7794	0.61617	126.491	STAGE I	165
coadread_dfci_2016_3503	Colorectal Adenocarcinoma	R43C	1.0283	1.0279	100.039	0.74609	0.61617	121.085	STAGE II	166
TCGA-CG-5733-01	Stomach Adenocarcinoma	R43C	1.0283	1.0279	100.039	0.74609	0.61617	121.085	STAGE III	166
ESCC_213	Esophageal Squamous Cell Carcinoma	P467R	1.0283	1.0279	100.039	0.66879	0.61617	108.54	STAGE III	167
SNU-719	Stomach Adenocarcinoma	M1003R	1.0283	1.0279	100.039	0.66967	0.61617	108.683	NA	168
ESCC_170	Esophageal Squamous Cell Carcinoma	L222S	1.02832	1.0279	100.041	0.78015	0.61617	126.613	STAGE II	169
TCGA-AF-A56N-01	Colorectal Adenocarcinoma	V400M	1.02832	1.0279	100.041	0.75609	0.61617	122.708	STAGE II	170
3T27	Esophageal Squamous Cell Carcinoma	M1244T	1.02835	1.0279	100.044	0.77995	0.61617	126.58	STAGE III	171
3N27-VS-3T27	Esophageal Squamous Cell Carcinoma	M1244T	1.02835	1.0279	100.044	0.77995	0.61617	126.58	STAGE III	171
ESCC_133	Esophageal Squamous Cell Carcinoma	A424D	1.02838	1.0279	100.047	0.60924	0.61617	98.8753	STAGE II	172
TCGA-F5-6814-01	Colorectal Adenocarcinoma	F1410C	1.02839	1.0279	100.048	0.77927	0.61617	126.47	STAGE II	173
TCGA-BR-7851-01	Stomach Adenocarcinoma	G193E	1.02839	1.0279	100.048	0.77223	0.61617	125.327	STAGE II	174
CSCC-6-T	Cutaneous Squamous Cell Carcinoma	G193E	1.02839	1.0279	100.048	0.77223	0.61617	125.327	STAGE III	174
ESO-114	Esophageal Adenocarcinoma	H39P	1.0284	1.0279	100.049	0.61148	0.61617	99.2388	STAGE I	175
94445	Stomach Adenocarcinoma	W219L	1.0284	1.0279	100.049	0.73893	0.61617	119.923	NA	176
LP6005690-DNA_B02	Esophageal Adenocarcinoma	F1018I	1.02841	1.0279	100.05	0.61675	0.61617	100.094	STAGE III	177
TCGA-D1-A0ZO-01	Uterine Endometrioid Carcinoma	R1193H	1.02843	1.0279	100.052	0.1366	0.61617	22.1692	STAGE I	178
TCGA-AA-3715-01	Colorectal Adenocarcinoma	R1193H	1.02843	1.0279	100.052	0.1366	0.61617	22.1692	STAGE II	178
ILMN11	Colorectal Adenocarcinoma	K1069N	1.02845	1.0279	100.054	0.07649	0.61617	12.4138	STAGE III	179
TCGA-CR-7371-01	Head and Neck Squamous Cell Carcinoma	K1069N	1.02845	1.0279	100.054	0.07649	0.61617	12.4138	STAGE III	179
TCGA-AP-A1E0-01	Uterine Endometrioid Carcinoma	K1069N	1.02845	1.0279	100.054	0.07649	0.61617	12.4138	STAGE III	179
TCGA-AX-A1C9-01	Uterine Endometrioid Carcinoma	V50I	1.02848	1.0279	100.056	0.73344	0.61617	119.032	STAGE I	180
TCGA-B5-A11E-01	Uterine Endometrioid Carcinoma	R1498C	1.02849	1.0279	100.057	0.7791	0.61617	126.442	STAGE I	181
coadread_dfci_2016_306	Colorectal Adenocarcinoma	R1498C	1.02849	1.0279	100.057	0.7791	0.61617	126.442	STAGE II	181
TCGA-UD-AAC1-01	Pleural Mesothelioma, Epithelioid Type	R1498C	1.02849	1.0279	100.057	0.7791	0.61617	126.442	STAGE III	181
coadread_dfci_2016_3729	Colorectal Adenocarcinoma	K1230N	1.02852	1.0279	100.06	0.77095	0.61617	125.12	STAGE I	182
TCGA-AM-5821-01	Colorectal Adenocarcinoma	S403G	1.02854	1.0279	100.062	0.78001	0.61617	126.59	STAGE II	183
TCGA-CK-5916-01	Colorectal Adenocarcinoma	S1264L	1.02855	1.0279	100.063	0.77838	0.61617	126.326	STAGE I	184
coadread_dfci_2016_3174	Colorectal Adenocarcinoma	R995C	1.02857	1.0279	100.065	0.60933	0.61617	98.8899	STAGE IV	185
ESO-H63	Stomach Adenocarcinoma	Q238H	1.02858	1.0279	100.066	0.77899	0.61617	126.425	STAGE II	186
ESO-H63	Esophageal Adenocarcinoma	Q238H	1.02858	1.0279	100.066	0.77899	0.61617	126.425	STAGE III	186
156	Stomach Adenocarcinoma	I1433S	1.02862	1.0279	100.07	0.77944	0.61617	126.498	NA	187
ESO-0149	Esophageal Adenocarcinoma	P66L	1.02862	1.0279	100.07	0.60949	0.61617	98.9159	STAGE I	188
GCYC_235_T	Stomach Adenocarcinoma	L428H	1.02864	1.0279	100.072	0.77957	0.61617	126.519	NA	189
IGC-10-1143	Lung Adenocarcinoma	D1171N	1.02865	1.0279	100.073	0.64802	0.61617	105.169	NA	190
5-PT032-T1	Skin Cancer, Non-Melanoma	D1171N	1.02865	1.0279	100.073	0.64802	0.61617	105.169	NA	190
TCGA-AD-6888-01	Colorectal Adenocarcinoma	D1171N	1.02865	1.0279	100.073	0.64802	0.61617	105.169	STAGE III	190
T96	Colorectal Adenocarcinoma	A1107V	1.02868	1.0279	100.076	0.77992	0.61617	126.575	NA	191
HUB-02-B2-042	Colorectal Adenocarcinoma	S1033I	1.0287	1.0279	100.078	0.7799	0.61617	126.572	NA	192
ILMN08	Colorectal Adenocarcinoma	I1017N	1.02871	1.0279	100.079	0.68484	0.61617	111.145	STAGE III	193
MKN-74	Stomach Adenocarcinoma	K1259N	1.0288	1.0279	100.088	0.77908	0.61617	126.439	NA	194
coadread_dfci_2016_3059	Colorectal Adenocarcinoma	M986I	1.02883	1.0279	100.09	0.77932	0.61617	126.478	STAGE III	195

## Sheet: Supplementary Table 
Supplementary Table 5: Differential gene expression in NALCN mutant vs wild-type human gastric adenocarcinomas
Gene	Cytoband	average NALCN mutant (log2)	Average NALCN wt (log2)	Log2 Ratio (mutant vs wt)	p-Value	q-Value
LEFTY1	1q42.12	6.71	4.95	1.75	0.002699	0.0798
DUSP27	1q24.1	4.62	2.94	1.69	0.0101	0.137
DMBT1	10q26.13	12.26	10.64	1.63	0.0124	0.148
EMX1	2p13.2	4.85	3.29	1.55	0.0001735	0.0264
FOXJ1	17q25.1	7.02	5.48	1.55	0.001026	0.0515
ZIC5	13q32.3	5.21	3.74	1.47	0.003806	0.0906
SEMG2	20q13.12	2.59	1.13	1.46	0.00181	0.0658
MUC2	11p15.5	8.8	7.34	1.46	0.079	0.329
IRX2	5p15.33	6.64	5.21	1.43	0.0115	0.144
PRSS21	16p13.3	6.12	4.7	1.42	0.00972	0.135
CCL18	17q12	9.54	8.14	1.4	2.876e-06	0.004541
HOXA11	7p15.2	6.79	5.39	1.4	0.0001468	0.0244
NPSR1	7p14.3	5.04	3.64	1.4	0.021	0.187
GPA33	1q24.1	8.7	7.31	1.39	0.004387	0.0959
SLC28A2	15q21.1	4.74	3.35	1.39	0.0532	0.279
REG1B	2p12	3.98	2.62	1.36	0.0435	0.255
NAT2	8p22	4.6	3.27	1.33	0.007476	0.121
SEMG1	20q13.12	4.56	3.27	1.29	0.013	0.152
CES3	16q22.1	8.3	7.03	1.27	0.0001239	0.022
HOXA10	7p15.2	8.93	7.69	1.24	8.65e-07	0.002742
PIGR	1q32.1	13.45	12.21	1.24	0.0129	0.151
HOXA9	7p15.2	6.03	4.81	1.22	0.002069	0.0713
SERPINB7	18q21.33	5.07	3.85	1.22	0.0183	0.175
WT1	11p13	3.63	2.43	1.2	0.001193	0.0542
ZIC2	13q32.3	5.69	4.49	1.2	0.0156	0.164
SRMS	20q13.33	5.44	4.25	1.19	2.021e-05	0.0106
C8G	9q34.3	4.4	3.2	1.19	0.009249	0.131
REG4	1p12	11.2	10.01	1.19	0.0384	0.24
GP2	16p12.3	7.68	6.49	1.19	0.0609	0.295
HOXA11-AS	7p15.2	5.41	4.23	1.18	0.001809	0.0658
CATSPERZ	11q13.1	3.42	2.25	1.17	0.0004587	0.0396
NMU	4q12	7.01	5.85	1.16	0.0003816	0.0368
OTOP3	17q25.1	2.96	1.81	1.14	0.0141	0.157
CT83	Xq23	5.3	4.16	1.14	0.0405	0.247
NXPH4	12q13.3	5.45	4.32	1.13	0.001156	0.0536
FCGBP	19q13.2	11.51	10.38	1.13	0.0166	0.168
S100P	4p16.1	12.78	11.67	1.11	0.000312	0.0349
GJB5	1p34.3	5.51	4.4	1.11	0.0117	0.145
AKR7A3	1p36.13	10.01	8.91	1.1	5.14e-05	0.0148
TCAM1P	17q23.3	3.96	2.88	1.09	0.003174	0.0838
AXDND1	1q25.2	4.41	3.33	1.08	0.008544	0.127
ALPG	2q37.1	5.14	4.06	1.08	0.0877	0.346
FAM3D	3p14.2	9.59	8.53	1.06	0.003482	0.0871
KIAA1257	3q21.3	5.88	4.83	1.05	4.109e-05	0.0132
CLDN3	7q11.23	10.17	9.12	1.05	0.0004357	0.0391
C5ORF38	5p15.33	3.67	2.61	1.05	0.009982	0.136
KLK10	19q13.41	8.52	7.47	1.05	0.0224	0.191
YBX2	17p13.1	7.33	6.29	1.04	0.0003411	0.0355
SULT1C3	2q12.3	2.02	0.98	1.04	0.0127	0.15
CA9	9p13.3	8.55	7.52	1.02	0.0418	0.251
PIWIL1	12q24.33	4.27	3.25	1.02	0.116	0.391
FUT3	19p13.3	10	8.99	1.01	0.001416	0.0587
ERN2	16p12.2	10.6	9.6	1	5.664e-05	0.0156
LGALS4	19q13.2	12.88	11.89	0.99	1.08e-05	0.007865
MARCO	2q14.2	5.25	4.26	0.99	0.009558	0.134
TDRD5	1q25.2	5.82	4.83	0.99	0.0179	0.173
SDR16C5	8q12.1	8.33	7.35	0.98	0.0164	0.167
MMP12	11q22.2	9.32	8.33	0.98	0.0168	0.168
KLK11	19q13.41	7.26	6.29	0.98	0.0317	0.221
TPRXL	3p25.1	5.01	4.03	0.98	0.0414	0.249
MAGEB2	Xp21.2	2.54	1.56	0.98	0.07	0.314
CDX1	5q32	8.05	7.07	0.98	0.117	0.392
IYD	6q25.1	8.93	7.96	0.97	0.002915	0.082
HOXA13	7p15.2	7.29	6.32	0.97	0.0105	0.139
EFNA2	19p13.3	4.76	3.8	0.96	0.002396	0.0755
ANKRD45	1q25.1	3.94	2.98	0.96	0.006042	0.11
MOGAT2	11q13.5	5.02	4.05	0.96	0.0686	0.311
PLA2G3	22q12.2	3.56	2.62	0.94	0.0366	0.235
TEX19	17q25.3	2.78	1.85	0.94	0.0386	0.241
OCA2	15q12-q13.1	3.07	2.13	0.94	0.0402	0.246
AQP2	12q13.12	3.59	2.66	0.93	0.095	0.358
NXF3	Xq22.1	3.57	2.65	0.92	0.0577	0.289
MT1G	16q13	9.03	8.12	0.91	0.004835	0.0991
GPR158	10p12.1	5.77	4.86	0.91	0.0155	0.163
C6ORF58	6q22.33	4.1	3.2	0.9	0.155	0.445
ATOH1	4q22.2	3.67	2.78	0.89	0.0508	0.275
PBK	8p21.1	9.75	8.87	0.88	7.94e-07	0.002742
TRIM36	5q22.3	7.45	6.57	0.88	7.435e-05	0.0183
NKX6-3	8p11.21	3.33	2.46	0.88	0.0352	0.231
TMEM82	1p36.21	5.5	4.62	0.88	0.0473	0.267
MSLN	16p13.3	9.87	8.99	0.88	0.0544	0.281
CCL3	17q12	7.36	6.49	0.87	0.0002298	0.0296
DNAAF3	19q13.42	4.91	4.04	0.87	0.001272	0.056
LINC00520	14q22.3	3.93	3.06	0.87	0.002451	0.0762
SERPINB5	18q21.33	10.88	10.01	0.87	0.007249	0.119
SPP1	4q22.1	11.44	10.57	0.87	0.007784	0.123
MRAP2	6q14.2	6.84	5.98	0.87	0.008219	0.125
TREM1	6p21.1	5.86	5.01	0.86	0.0005321	0.0409
AGR2	7p21.1	14.71	13.85	0.86	0.0005508	0.0409
LINC01300	8q24.3	1.8	0.94	0.86	0.0416	0.25
UGT1A1	2q37.1	6.02	5.16	0.86	0.101	0.368
AQP9	15q21.3	6.57	5.72	0.85	0.002881	0.0816
GALNT8	12p13.32	2.76	1.92	0.85	0.0353	0.231
TFAP2A	6p24.3	8.73	7.89	0.84	0.000388	0.0369
F12	5q35.3	7.71	6.87	0.84	0.001489	0.0601
CDX2	13q12.2	8.75	7.91	0.84	0.004769	0.0987
CLRN3	10q26.2	8.29	7.46	0.83	0.005738	0.107
SPDYC	11q13.1	2.74	1.91	0.83	0.0153	0.162
CDH17	8q22.1	10.97	10.14	0.83	0.0804	0.332
CEACAM7	19q13.2	7.38	6.56	0.83	0.107	0.378
RCOR2	11q13.1	6.85	6.03	0.82	1.621e-05	0.00934
CASP5	11q22.3	4.4	3.58	0.82	0.0135	0.154
PHGR1	15q15.1	7.56	6.74	0.82	0.138	0.423
FCGR3B	1q23.3	6.15	5.33	0.81	0.0272	0.207
CPNE6	14q11.2	2.4	1.59	0.81	0.0299	0.215
TUBAL3	10p15.1	4.16	3.35	0.81	0.0427	0.253
TMEM171	5q13.2	7.5	6.7	0.8	2.903e-05	0.0122
CCL13	17q12	4.85	4.06	0.8	0.001197	0.0542
KIR2DL4	19q13.42	3.49	2.7	0.79	0.002791	0.0809
TRIM40	6p22.1	4.83	4.04	0.79	0.0172	0.17
SSTR1	14q21.1	8.16	7.37	0.79	0.0291	0.213
ZNF695	1q44	6.55	5.77	0.78	8.987e-06	0.007865
LRRC26	9q34.3	3.59	2.82	0.78	0.0139	0.156
CATSPERB	14q32.12	6.02	5.25	0.78	0.0144	0.157
SHD	19p13.3	4.34	3.57	0.78	0.0178	0.173
CHIT1	1q32.1	5.5	4.72	0.78	0.0667	0.307
TFF3	21q22.3	10.13	9.36	0.78	0.105	0.376
ALDOB	9q31.1	7.94	7.17	0.78	0.127	0.406
CCNI2	5q31.1	7.86	7.09	0.77	7.826e-06	0.007865
ICAM5	19p13.2	3.89	3.12	0.77	0.001579	0.0614
EFNA3	1q21.3	8.1	7.32	0.77	0.002692	0.0798
MMEL1	1p36.32	4.13	3.36	0.77	0.0144	0.157
CA2	8q21.2	11.33	10.56	0.77	0.0193	0.18
GPT	8q24.3	6.69	5.92	0.77	0.0248	0.199
SLC6A14	Xq23	9.39	8.62	0.77	0.0627	0.299
MUC17	7q22.1	10.73	9.97	0.77	0.232	0.535
CEACAM20	19q13.31	2.11	1.35	0.76	0.0389	0.242
GATA4	8p23.1	9.59	8.83	0.76	0.0834	0.338
CLCA1	1p22.3	3.42	2.66	0.76	0.251	0.555
KLHL35	11q13.4	5.73	4.98	0.75	0.006081	0.11
IL1R2	2q11.2	7.55	6.8	0.75	0.009157	0.131
MCEMP1	19p13.2	4.71	3.96	0.75	0.0123	0.148
NAT8B	2p13.1	3.39	2.64	0.75	0.0176	0.172
ZBTB7C	18q21.1	7.74	6.98	0.75	0.0324	0.223
TPSD1	16p13.3	3.79	3.04	0.75	0.0588	0.291
MAPK15	-	5	4.26	0.74	0.00871	0.128
ADGRA1	10q26.3	1.86	1.13	0.74	0.0157	0.164
DMBX1	1p33	4.32	3.58	0.74	0.0458	0.261
CHST5	16q23.1	6.5	5.76	0.74	0.135	0.419
KLK8	19q13.41	4.5	3.76	0.74	0.141	0.426
TMEM52	1p36.33	6.05	5.32	0.73	0.0005102	0.0406
MYO1A	12q13.3	9.36	8.63	0.73	0.0289	0.212
MIOX	22q13.33	2.11	1.39	0.73	0.0479	0.268
KLK7	19q13.41	5.54	4.81	0.73	0.172	0.468
AFAP1-AS1	4p16.1	7.68	6.95	0.73	0.213	0.516
SI	3q26.1	6.46	5.73	0.73	0.301	0.6
DEGS2	14q32.2	8.95	8.23	0.72	0.001155	0.0536
FBXL16	16p13.3	6.59	5.87	0.72	0.005756	0.107
CCL3L1	17q21.1	4.23	3.51	0.72	0.0143	0.157
ZNF479	7p11.2	1.08	0.37	0.72	0.0249	0.2
TNFSF9	19p13.3	6.68	5.96	0.72	0.0275	0.209
CXCL8	4q13.3	10.43	9.71	0.71	0.0273	0.208
INSL4	9p24.1	1.91	1.2	0.71	0.0473	0.267
BTNL3	5q35.3	5.23	4.52	0.71	0.0721	0.318
DHRS2	14q11.2	5.71	5	0.71	0.248	0.551
ADGRG3	16q21	4.98	4.28	0.7	0.009669	0.134
TSPAN1	1p34.1	11.67	10.98	0.7	0.023	0.194
IL1B	2q14.1	8.57	7.87	0.7	0.0253	0.2
ESCO2	8p21.1	8.66	7.97	0.69	3.342e-06	0.004541
B3GNT4	12q24.31	3.76	3.07	0.69	0.004307	0.0948
ULBP2	6q25.1	5.87	5.18	0.69	0.0172	0.17
SPINK4	9p13.3	5.58	4.9	0.69	0.232	0.535
GMDS	6p25.3	11.17	10.49	0.68	0.000118	0.0217
CCL4	17q12	8.38	7.7	0.68	0.002542	0.0775
HNF4G	8q21.13	9.9	9.21	0.68	0.004021	0.0929
CCL4L1	17q12	7.27	6.6	0.68	0.0107	0.14
CPNE7	16q24.3	6.87	6.19	0.68	0.017	0.169
IFNG	12q15	2.77	2.09	0.68	0.0178	0.173
LRATD1	2p24.3	8.99	8.31	0.68	0.0251	0.2
DMRT2	9p24.3	2.07	1.38	0.68	0.0322	0.222
PSCA	8q24.3	8.65	7.97	0.68	0.258	0.562
CTH	1p31.1	7.31	6.64	0.67	0.0002502	0.0307
TSPAN8	12q21.1	13.64	12.97	0.67	0.008443	0.127
AQP12B	2q37.3	3.13	2.45	0.67	0.0334	0.226
CXCL13	4q21.1	8.76	8.08	0.67	0.042	0.251
CRYBA2	2q35	2.54	1.87	0.67	0.0731	0.32
MT1H	16q13	4.76	4.09	0.67	0.0981	0.364
EDN3	20q13.32	6.14	5.47	0.67	0.114	0.388
GPR84	12q13.13	5.32	4.65	0.66	0.001601	0.0614
ULBP3	6q25.1	5.91	5.26	0.66	0.003404	0.0864
TNFRSF11A	18q21.33	8.67	8.01	0.66	0.006811	0.116
PSORS1C3	6p21.33	2.97	2.31	0.66	0.00973	0.135
GZMB	14q12	7.1	6.44	0.66	0.0127	0.15
GRIN1	9q34.3	4.43	3.77	0.66	0.0166	0.168
CNTD2	19q13.2	4.62	3.96	0.66	0.0204	0.185
PCSK9	1p32.3	8.63	7.97	0.66	0.0651	0.304
CLC	19q13.2	2.64	1.98	0.66	0.0902	0.349
PLA2G2D	1p36.12	5.8	5.14	0.66	0.0983	0.365
UGT2B15	4q13.2	5.33	4.67	0.66	0.141	0.426
SLC6A19	5p15.33	6.83	6.16	0.66	0.285	0.587
CDCA2	8p21.2	8.72	8.07	0.65	2.921e-06	0.004541
METRN	16p13.3	7.2	6.55	0.65	8.496e-05	0.019
MUC13	3q21.2	13.08	12.43	0.65	0.0113	0.143
CFAP65	2q35	3.46	2.82	0.65	0.0222	0.191
NLRP4	19q13.43	2.07	1.43	0.65	0.0633	0.3
FCAMR	1q32.1	4.67	4.02	0.65	0.101	0.369
REG1A	2p12	10.04	9.39	0.65	0.411	0.686
HPSE	4q21.23	7.8	7.17	0.64	0.001035	0.0515
GRIN2D	19q13.33	9.1	8.46	0.64	0.001637	0.0625
HK3	5q35.2	6.14	5.5	0.64	0.002375	0.0752
TTC9B	19q13.2	1.73	1.09	0.64	0.003108	0.0834
PLA2G10	16p13.12	7.17	6.53	0.64	0.0125	0.149
TP73	1p36.32	5.61	4.97	0.64	0.016	0.165
IBSP	4q22.1	4.34	3.69	0.64	0.0551	0.283
ADGRF1	6p12.3|6	6.13	5.49	0.64	0.109	0.381
HOXB13	17q21.32	7.12	6.48	0.64	0.122	0.399
CDHR2	5q35.2	8.31	7.67	0.64	0.133	0.415
PPP1R1B	17q12	10.48	9.83	0.64	0.14	0.425
CA1	8q21.2	2.71	2.07	0.64	0.176	0.473
SLCO1B3	12p12.2	4.15	3.51	0.64	0.282	0.584
CCL8	17q12	5.46	4.84	0.63	0.0196	0.181
ST6GALNAC1	17q25.1	10.05	9.42	0.63	0.0397	0.244
NANOS3	19p13.12	3.63	3	0.63	0.0653	0.304
FUT6	19p13.3	7.83	7.2	0.63	0.0781	0.328
TNNI3	19q13.42	4.26	3.62	0.63	0.0845	0.341
NXPE1	11q23.2	1.71	1.08	0.63	0.0972	0.362
NR1I2	3q13.33	7	6.37	0.63	0.129	0.41
KRT7	12q13.13	10.48	9.86	0.63	0.15	0.438
SULT1E1	4q13.3	5.62	5	0.63	0.163	0.456
CHP2	16p12.2	4.66	4.03	0.63	0.3	0.599
CSAG1	Xq28	3.85	3.23	0.63	0.304	0.603
PLEK2	14q23.3-q24.1	10.09	9.47	0.62	1.143e-05	0.007865
HIST3H2A	1q42.13	5.89	5.27	0.62	0.0001951	0.0275
GLB1L2	11q25	9.07	8.45	0.62	0.0002226	0.0296
CKMT1B	15q15.3	10.89	10.27	0.62	0.002777	0.0809
RASAL1	12q24.13	7.97	7.35	0.62	0.0239	0.197
CCL7	17q12	2.59	1.97	0.62	0.0294	0.213
GNLY	2p11.2	6.9	6.28	0.62	0.0361	0.233
C2ORF70	2p23.3	5.06	4.44	0.62	0.0472	0.266
CDKN3	14q22.2	8.62	8.01	0.61	2.201e-05	0.0106
HKDC1	10q22.1	9.65	9.04	0.61	0.007897	0.123
SIGLEC15	18q12.3	3.47	2.85	0.61	0.008116	0.124
ABHD11-AS1	7q11.23	5.47	4.86	0.61	0.011	0.141
PCDHB8	5q31.3	5.86	5.26	0.61	0.0567	0.286
ANKRD40CL	17q21.33	5.3	4.69	0.61	0.0592	0.292
ERAP2	5q15	10.04	9.43	0.61	0.0599	0.293
ENTPD8	9q34.3	6.73	6.12	0.61	0.103	0.372
CYP4F2	19p13.12	4.2	3.58	0.61	0.195	0.498
FGFBP1	4p15.32	5.54	4.93	0.61	0.211	0.513
PLBD1	12p13.1	11.53	10.93	0.6	0.0001277	0.0223
NAT1	8p22	8.14	7.54	0.6	0.0006978	0.0441
ZNF185	Xq28	9.37	8.77	0.6	0.003425	0.0864
GPRC5A	12p13.1	12.51	11.91	0.6	0.00537	0.104
RAB27B	18q21.2	6.99	6.39	0.6	0.026	0.203
MLPH	2q37.3	10.64	10.04	0.6	0.0265	0.204
RFLNA	12q24.31	9.6	9	0.6	0.0313	0.219
NOXO1	16p13.3	6.44	5.85	0.6	0.0338	0.227
FPR2	19q13.41	5.16	4.56	0.6	0.0379	0.239
M1AP	2p13.1	4.7	4.1	0.6	0.103	0.372
EN2	7q36.3	2.97	2.37	0.6	0.189	0.491
PAGE1	Xp11.23	1.39	0.79	0.6	0.194	0.496
MUC5B	11p15.5	10.47	9.87	0.6	0.329	0.624
AKR1B10	7q33	9.49	8.89	0.6	0.335	0.629
SLC44A4	6p21.33	12.31	11.73	0.59	0.002526	0.0774
FOXA1	14q21.1	9.6	9.01	0.59	0.0108	0.14
CKMT1A	15q15.3	9.17	8.58	0.59	0.0295	0.214
CALB1	8q21.3	3.35	2.76	0.59	0.217	0.52
KRT17	17q21.2	9.27	8.68	0.59	0.243	0.546
RRM2	2p25.1	11.35	10.77	0.58	6.748e-06	0.00755
PRR15L	17q21.32	11.21	10.63	0.58	5.405e-05	0.0153
MST1R	3p21.31	10.51	9.93	0.58	0.0001075	0.0207
TRPM2	21q22.3	8.79	8.21	0.58	0.0002034	0.0278
FXYD3	19q13.12	12.25	11.68	0.58	0.0005531	0.0409
TMEM45B	11q24.3	11.26	10.68	0.58	0.002	0.0698
CXCL3	4q13.3	8.88	8.3	0.58	0.0234	0.195
CLEC4E	12p13.31	5.49	4.91	0.58	0.029	0.212
CXCL1	4q13.3	10.01	9.43	0.58	0.0296	0.214
LILRA3	19q13.4	3.24	2.66	0.58	0.0946	0.357
AKR1C4	10p15.1	4.07	3.49	0.58	0.154	0.443
AACSP1	5q35.3	2.27	1.69	0.58	0.172	0.468
SYT8	11p15.5	6.56	5.98	0.58	0.186	0.487
VSIG1	Xq22.3	7.82	7.24	0.58	0.282	0.583
MAGEA2	Xq28	4.65	4.07	0.58	0.383	0.665
CCNA2	4q27	10.15	9.58	0.57	3.818e-06	0.00484
C5ORF30	5q21.1	9.04	8.47	0.57	1.089e-05	0.007865
ASPHD2	22q12.1	8.2	7.63	0.57	0.0001602	0.0252
KCNN4	19q13.31	9.64	9.08	0.57	0.003476	0.0871
HOXB6	17q21.32	8.28	7.7	0.57	0.0173	0.17
LAIR2	19q13.42	3.48	2.91	0.57	0.0336	0.227
ATP2C2	16q24.1	8.71	8.14	0.57	0.0598	0.293
PLAC8	4q21.22	9.52	8.95	0.57	0.0939	0.356
SVOP	12q24.11	2.62	2.04	0.57	0.112	0.386
ZFR2	19p13.3	1.63	1.06	0.57	0.115	0.389
TM6SF2	19p13.11	5.54	4.97	0.57	0.156	0.446
TKTL1	Xq28	2.79	2.22	0.57	0.287	0.588
KRTCAP3	2p23.3	9.8	9.24	0.56	3.639e-05	0.0131
FBXO6	1p36.22	8.83	8.27	0.56	4.856e-05	0.0146
F2RL1	5q13.3	10.89	10.34	0.56	0.0009207	0.0493
CYSTM1	5q31.3	12.4	11.83	0.56	0.004479	0.0969
LIPG	18q21.1	9.11	8.56	0.56	0.004838	0.0991
KIF12	9q32	8.28	7.72	0.56	0.0117	0.145
PCDHGA1	5q31.3	4.26	3.7	0.56	0.0144	0.157
MYB	6q23.3	9.19	8.63	0.56	0.0153	0.162
GPRIN3	4q22.1	8.13	7.57	0.56	0.0182	0.174
RPL22L1	3q26.2	10.55	9.99	0.56	0.0263	0.204
AKR7L	1p36.13|1p35-p36.1	6.99	6.43	0.56	0.0292	0.213
ADAMDEC1	8p21.2	8	7.44	0.56	0.032	0.222
OSM	22q12.2	6.2	5.65	0.56	0.0466	0.264
CFAP47	Xp21.1	1.43	0.88	0.56	0.0711	0.316
SUMO1P1	20q13.2	1.55	0.99	0.56	0.0811	0.334
HES2	1p36.31	5.98	5.42	0.56	0.0828	0.337
MMP8	11q22.2	2.24	1.68	0.56	0.104	0.374
COL11A1	1p21.1	7.55	6.99	0.56	0.245	0.549
E2F2	1p36.12	8.44	7.89	0.55	0.0003788	0.0368
GSKIP	14q32.2	10.62	10.07	0.55	0.001053	0.052
SATB2	2q33.1	8.01	7.46	0.55	0.002652	0.0792
SH2D1B	1q23.3	3.63	3.08	0.55	0.004075	0.0935
CRYBG1	6q21	10.96	10.41	0.55	0.004294	0.0948
CCDC68	18q21.2	9.07	8.52	0.55	0.006677	0.115
SMPD3	16q22.1	9.85	9.29	0.55	0.032	0.222
HS3ST2	16p12.2	5.22	4.68	0.55	0.0364	0.234
KCNQ2	20q13.33	1.91	1.36	0.55	0.0515	0.276
LAMA1	18p11.31	4.87	4.32	0.55	0.0586	0.291
MESP1	15q26.1	4.22	3.67	0.55	0.0586	0.291
TMED7-TICAM2	5q22.3	6.46	5.92	0.55	0.0883	0.346
SULT1C2	2q12.3	8.77	8.22	0.55	0.135	0.419
SSTR5	16p13.3	2.66	2.11	0.55	0.15	0.439
MAGEC1	Xq27.2	1.55	1.01	0.55	0.258	0.561
UGT1A10	2q37.1	7	6.45	0.55	0.269	0.572
MAGEA12	Xq28	4.39	3.84	0.55	0.371	0.655
CLDN7	17p13.1	12.27	11.73	0.54	1.223e-05	0.007865
SOWAHD	Xq24	5.27	4.72	0.54	0.001517	0.0606
EHF	11p13	11.35	10.81	0.54	0.00476	0.0987
PRSS3	9p13.3	11.74	11.2	0.54	0.005168	0.102
IQGAP2	5q13.3	10.97	10.43	0.54	0.007068	0.118
KIR2DL3	19q13.42	1.4	0.85	0.54	0.0146	0.158
DUSP4	8p12	9.72	9.18	0.54	0.0163	0.167
LILRB4	19q13.42	8.08	7.54	0.54	0.0231	0.194
MSH4	1p31.1	2.16	1.61	0.54	0.04	0.245
GOLT1A	1q32.1	7.23	6.69	0.54	0.0499	0.273
CD70	19p13.3	4.57	4.03	0.54	0.0507	0.274
PLCH2	1p36.32	5.73	5.19	0.54	0.0785	0.328
SLC5A1	22q12.3	10.03	9.5	0.54	0.0947	0.358
LGALS17A	19q13.2	3.04	2.49	0.54	0.109	0.381
C11ORF53	11q23.1	5.19	4.65	0.54	0.126	0.405
ACTL8	1p36.13	3.47	2.93	0.54	0.232	0.535
BIRC5	17q25.3	8.91	8.38	0.53	2.24e-05	0.0106
EXO1	1q43	8.39	7.86	0.53	7.915e-05	0.0183
DEPDC1	1p31.3	8.95	8.42	0.53	0.0001169	0.0217
E2F7	12q21.2	7.88	7.35	0.53	0.0001842	0.0266
TRIM15	6p22.1	8.49	7.96	0.53	0.004208	0.0943
POLR3G	5q14.3	6.79	6.27	0.53	0.004857	0.0991
SLC7A11	4q28.3	9.04	8.52	0.53	0.0114	0.144
ACRBP	12p13.31	6	5.47	0.53	0.0171	0.169
FCGR3A	1q23.3	10.28	9.75	0.53	0.0197	0.182
KLRC2	12p13.2	3.89	3.35	0.53	0.0416	0.25
PDZK1IP1	1p33	10.43	9.9	0.53	0.0609	0.295
SSX6P	Xp11.23	2.15	1.63	0.53	0.162	0.454
PLPP2	19p13.3	10.9	10.39	0.52	8.02e-07	0.002742
BRI3BP	12q24.31	8.78	8.26	0.52	3.559e-05	0.0131
NEIL3	4q34.3	6.39	5.87	0.52	0.0004936	0.0399
ETHE1	19q13.31	10.7	10.18	0.52	0.001162	0.0536
HOXB7	17q21.32	8.74	8.22	0.52	0.002988	0.0827
BST2	19p13.11	11.44	10.92	0.52	0.005397	0.104
HES6	2q37.3	8.24	7.73	0.52	0.008637	0.128
IL2RA	10p15.1	7.17	6.64	0.52	0.0159	0.165
GJB3	1p34.3	8.6	8.08	0.52	0.0162	0.166
CREB3L1	11p11.2	11.77	11.25	0.52	0.0251	0.2
ULBP1	6q25.1	3.89	3.37	0.52	0.0384	0.24
FIRRE	Xq26.2	3.7	3.18	0.52	0.0526	0.278
ANKS4B	16p12.2	8.66	8.14	0.52	0.0619	0.297
RAB26	16p13.3	5.1	4.58	0.52	0.0795	0.33
KLK15	19q13.33	1.69	1.16	0.52	0.0856	0.342
CMBL	5p15.2	10.01	9.49	0.52	0.123	0.4
CDC26	9q32	8.05	7.54	0.52	0.13	0.41
PAEP	9q34.3	2.59	2.07	0.52	0.191	0.494
CYP4B1	1p33	3.83	3.3	0.52	0.243	0.546
DAZ2	Yq11.223	2.48	1.96	0.52	0.396	0.674
NCAPH	2q11.2	9.23	8.72	0.51	3.11e-07	0.002742
CENPM	22q13.2	8.32	7.81	0.51	2.69e-06	0.004541
SPC25	2q24.3	7.88	7.37	0.51	2.753e-06	0.004541
CCNB1	5q13.2	10.72	10.22	0.51	8.616e-06	0.007865
ORC1	1p32.3	8.05	7.54	0.51	1.068e-05	0.007865
LMNB1	5q23.2	11.04	10.53	0.51	1.241e-05	0.007865
PPARG	3p25.2	9.7	9.19	0.51	0.0007611	0.0451
STARD4	5q22.1	7.79	7.28	0.51	0.004228	0.0944
NECTIN3	3q13.13	8.66	8.15	0.51	0.005147	0.102
NIPAL1	4p12	6.68	6.18	0.51	0.008213	0.125
HLA-DMA	6p21.32	10.94	10.43	0.51	0.0114	0.144
CD300LF	17q25.1	6.5	5.99	0.51	0.0115	0.144
BCL2A1	15q25.1	7.3	6.79	0.51	0.0129	0.151
KHDRBS3	8q24.23	7.33	6.82	0.51	0.0217	0.189
HR	8p21.3	9.85	9.34	0.51	0.0285	0.211
FOLR2	11q13.4	7.75	7.25	0.51	0.0434	0.255
RTN4RL1	17p13.3	4.12	3.6	0.51	0.12	0.396
C4BPB	1q32.1	7.3	6.8	0.51	0.123	0.401
STK31	7p15.3	6.06	5.55	0.51	0.199	0.502
ADH1C	4q23	7.88	7.37	0.51	0.282	0.584
ALPP	2q37.1	3.69	3.18	0.51	0.291	0.593
TNNT1	19q13.42	4.85	4.34	0.51	0.292	0.593
CSAG3	Xq28	4.35	3.84	0.51	0.348	0.638
TFF1	21q22.3	10.35	9.84	0.51	0.358	0.646
MMP3	11q22.2	7.48	6.98	0.51	0.392	0.672
PSME2	14q12	11.97	11.47	0.5	2.962e-05	0.0122
RCC1	1p35.3	11.34	10.84	0.5	0.0001012	0.0201
TYMS	18p11.32	10.4	9.89	0.5	0.0001379	0.0232
GINS2	16q24.1	8.67	8.17	0.5	0.0002252	0.0296
PIMREG	17p13.2	7.61	7.11	0.5	0.000701	0.0441
SGPP2	2q36.1	9.71	9.21	0.5	0.009766	0.135
OVOL1	11q13.1	8.62	8.12	0.5	0.018	0.174
ZNF702P	19q13.41	6.64	6.14	0.5	0.0268	0.206
NPHS1	19q13.12	3.65	3.15	0.5	0.112	0.385
PLAAT2	11q12.3	4.95	4.45	0.5	0.154	0.444
GJA3	13q12.11	3.9	3.39	0.5	0.197	0.5
PI3	20q13.12	9.39	8.89	0.5	0.244	0.547
MSMB	10q11.22	6.21	5.7	0.5	0.353	0.643
SERPINB2	18q21.33-q22.1	4.6	4.1	0.5	0.359	0.647
KLK6	19q13.41	7.06	6.56	0.5	0.384	0.666
GAST	17q21.2	2.16	1.66	0.5	0.388	0.668
CPS1	2q34	8.78	8.28	0.5	0.395	0.674
GINS4	8p11.21	8.43	7.94	0.49	2.48e-05	0.0115
PXMP2	12q24.33	8.38	7.9	0.49	3.404e-05	0.0131
MTFR2	6q23.3	7.68	7.19	0.49	0.00012	0.0217
MISP	19p13.3	12.33	11.84	0.49	0.0005308	0.0409
GSR	8p12	11	10.51	0.49	0.0005737	0.041
NME1-NME2	17q21.33	6.84	6.35	0.49	0.002231	0.073
IL32	16p13.3	11.94	11.45	0.49	0.0052	0.103
CLEC6A	12p13.31	1.34	0.85	0.49	0.0108	0.14
MISP3	19p13.12	8.24	7.75	0.49	0.0129	0.151
DISP2	15q15.1	6.35	5.86	0.49	0.0223	0.191
C19ORF57	19p13.12	5.72	5.23	0.49	0.0356	0.232
C15ORF48	15q21.1	10.54	10.05	0.49	0.0387	0.241
CEACAM3	19q13.2	2.85	2.37	0.49	0.0392	0.242
NKG7	19q13.41	7.56	7.07	0.49	0.0462	0.263
SYNGR3	16p13.3	5.9	5.41	0.49	0.049	0.271
GZMA	5q11.2	8.11	7.63	0.49	0.0517	0.276
FPR1	19q13.41	6.94	6.45	0.49	0.0678	0.309
HYAL1	3p21.31	7.6	7.11	0.49	0.0687	0.311
CTSW	11q13.1	6.38	5.89	0.49	0.07	0.313
ZNF578	19q13.41	5.17	4.68	0.49	0.0861	0.343
KCND3	1p13.2	6.17	5.67	0.49	0.0966	0.361
HCAR3	12q24.31	4.89	4.41	0.49	0.12	0.396
TRIM29	11q23.3	9.33	8.85	0.49	0.184	0.485
ATP10B	5q34	9.69	9.2	0.49	0.184	0.485
SOX14	3q22.3	2.35	1.86	0.49	0.225	0.527
FOXD1	5q13.2	5.4	4.91	0.49	0.226	0.528
NEUROG3	10q22.1	2.68	2.19	0.49	0.249	0.553
CAPN9	1q42.2	5.1	4.6	0.49	0.324	0.62
CDC20	1p34.2	10.41	9.93	0.48	2.881e-05	0.0122
NCAPG	4p15.31	9.72	9.24	0.48	3.505e-05	0.0131
PTTG1	5q33.3	9.67	9.18	0.48	6.547e-05	0.0173
SREBF1	17p11.2	11.44	10.96	0.48	0.000898	0.0488
TMPRSS4	11q23.3	11.63	11.15	0.48	0.0009971	0.0512
MSRA	8p23.1	7.79	7.31	0.48	0.001615	0.0618
ADAM9	8p11.22	12.63	12.15	0.48	0.004119	0.0937
CATSPER3	5q31.1	3.21	2.73	0.48	0.004288	0.0948
RNF128	Xq22.3	10.69	10.21	0.48	0.005817	0.108
LOC388242	16p11.2	4.79	4.31	0.48	0.009949	0.136
ACSM3	16p12.3	8.31	7.84	0.48	0.0218	0.189
IL9R	Xq28 and Yq12	3.05	2.58	0.48	0.0224	0.191
HOXA6	7p15.2	3.51	3.04	0.48	0.0238	0.197
RHOF	12q24.31	9.72	9.24	0.48	0.0355	0.232
MYEOV	11q13.3	9.33	8.85	0.48	0.0421	0.251
DCSTAMP	8q22.3	3.77	3.29	0.48	0.056	0.285
ADIRF	10q23.2	9.05	8.57	0.48	0.0561	0.285
RORC	1q21.3	7.62	7.14	0.48	0.0954	0.358
SULT1B1	4q13.3	6.47	5.99	0.48	0.112	0.385
HSPA4L	4q28.1	7.79	7.31	0.48	0.132	0.414
GPD1	12q13.12	7.74	7.26	0.48	0.172	0.468
FAM177B	1q41	4.55	4.06	0.48	0.202	0.505
CNDP1	18q22.3	2.66	2.18	0.48	0.208	0.511
FAM83A	8q24.13	5.79	5.31	0.48	0.221	0.523
RETNLB	3q13.13	1.59	1.11	0.48	0.235	0.537
CCDC190	1q23.3	2.85	2.37	0.48	0.236	0.538
HAVCR1	5q33.3	2.84	2.36	0.48	0.305	0.603
HJURP	2q37.1	9.12	8.65	0.47	0.0001042	0.0204
GAS2L1	22q12.2	9.29	8.82	0.47	0.000299	0.0342
MCM10	10p13	8.46	7.99	0.47	0.0004271	0.0385
NAPRT	8q24.3	11.08	10.61	0.47	0.0005149	0.0406
TSTA3	8q24.3	11.87	11.41	0.47	0.0005471	0.0409
LPCAT1	5p15.33	10.8	10.33	0.47	0.0005615	0.0409
DANCR	4q12	9.81	9.34	0.47	0.0007744	0.0455
HNF4A	20q13.12	11.08	10.61	0.47	0.004039	0.0929
SECTM1	17q25.3	9.62	9.15	0.47	0.009086	0.131
FPR3	19q13.41	8.81	8.33	0.47	0.0206	0.185
ANKRD37	4q35.1	6.8	6.33	0.47	0.0217	0.189
FAM83B	6p12.1	8.23	7.76	0.47	0.0249	0.2
CRIP1	14q32.33	11.48	11.01	0.47	0.025	0.2
SLAMF7	1q23.3	8.9	8.43	0.47	0.0478	0.268
IL1RN	2q14.1	9.85	9.38	0.47	0.0654	0.304
CDHR5	11p15.5	9.28	8.82	0.47	0.0766	0.325
PADI2	1p36.13	8.38	7.91	0.47	0.0789	0.329
CHI3L1	1q32.1	9.03	8.56	0.47	0.0817	0.335
KLRC4	12p13.2	2.27	1.8	0.47	0.0848	0.341
LOC100130238	12q24.33	3.16	2.69	0.47	0.1	0.368
C6ORF223	6p21.1	6.52	6.05	0.47	0.108	0.38
TEX35	1q25.2	1.45	0.98	0.47	0.112	0.385
PAX9	14q13.3	5.31	4.84	0.47	0.151	0.439
KIF26A	14q32.33	7.64	7.17	0.47	0.164	0.458
SSX4	Xp11.23	2.52	2.05	0.47	0.311	0.608
ISOC1	5q23.3	9.68	9.23	0.46	5.44e-07	0.002742
KIF2C	1p34.1	9.83	9.37	0.46	1.393e-05	0.008545
CCNF	16p13.3	9.37	8.91	0.46	7.483e-05	0.0183
BSPRY	9q32	8.89	8.43	0.46	7.854e-05	0.0183
KIF20A	5q31.2	9.45	8.99	0.46	7.945e-05	0.0183
ARHGEF16	1p36.32	10.1	9.65	0.46	0.0008053	0.0463
TTK	6q14.1	9.01	8.55	0.46	0.001232	0.055
TNFRSF10A	8p21.3	8.12	7.66	0.46	0.001323	0.0573
MOCOS	18q12.2	8.45	7.99	0.46	0.00139	0.0582
SFN	1p36.11	11.38	10.92	0.46	0.006433	0.113
TNFAIP2	14q32.32	11.27	10.81	0.46	0.006916	0.117
NCF4	22q12.3	7.85	7.39	0.46	0.007396	0.12
CD55	1q32.2	12.25	11.78	0.46	0.0231	0.194
CLEC5A	7q34	5.67	5.21	0.46	0.0233	0.194
LRRC73	6p21.1	4.47	4.01	0.46	0.037	0.236
CPLX1	4p16.3	6.87	6.41	0.46	0.0454	0.26
IFITM1	11p15.5	12.24	11.78	0.46	0.0479	0.268
DHDH	19q13.33	4.44	3.98	0.46	0.0733	0.32
KRT2	12q13.13	2.12	1.65	0.46	0.084	0.339
DQX1	2p13.1	7.21	6.75	0.46	0.0848	0.341
PIP5K1B	9q21.11	9.76	9.3	0.46	0.0885	0.347
CXCL10	4q21.1	9.2	8.74	0.46	0.113	0.387
CXCR2P1	2q35	4.87	4.41	0.46	0.162	0.455
PLA2G2F	1p36.12	3.27	2.81	0.46	0.23	0.533
RTBDN	19p13.13	2.95	2.49	0.46	0.238	0.54
S100A7A	1q21.3	1.71	1.25	0.46	0.285	0.587
CTSE	1q32.1	11.15	10.69	0.46	0.338	0.631
GTSE1	22q13.31	8.85	8.4	0.45	4.788e-05	0.0146
MCM4	8q11.21	11.38	10.93	0.45	5.88e-05	0.016
PKMYT1	16p13.3	8.88	8.42	0.45	0.000333	0.0355
NEK2	1q32.3	9.4	8.96	0.45	0.0003716	0.0368
DGAT1	8q24.3	10.85	10.4	0.45	0.0004643	0.0396
MAD2L1	4q27	10	9.54	0.45	0.0005994	0.0416
SKA1	18q21.1	8.05	7.6	0.45	0.001091	0.0529
TOR4A	9q34.3	10.44	9.99	0.45	0.001858	0.0671
SIAE	11q24.2	10.59	10.14	0.45	0.002072	0.0713
ATP1B1	1q24.2	13.84	13.39	0.45	0.002832	0.0815
POF1B	Xq21.1	11.06	10.61	0.45	0.0288	0.212
HLA-DPB2	6p21.32	2.96	2.5	0.45	0.0314	0.22
FCGR1A	1q21.2	6.19	5.73	0.45	0.0413	0.249
HSD17B1	17q21.2	6.3	5.85	0.45	0.0436	0.255
KREMEN2	16p13.3	4.32	3.87	0.45	0.0553	0.283
MUC1	1q22	13.29	12.84	0.45	0.0718	0.317
MMP9	20q13.12	9.11	8.67	0.45	0.0841	0.339
PLEKHS1	10q25.3	10.02	9.57	0.45	0.0875	0.346
ZSCAN4	19q13.43	2.49	2.04	0.45	0.0937	0.356
SATB2-AS1	2q33.1	0.9	0.45	0.45	0.107	0.378
TRIM31	6p22.1	10.24	9.8	0.45	0.117	0.392
ASAH2B	10q11.23	2.82	2.37	0.45	0.132	0.414
WNT10A	2q35	6.1	5.66	0.45	0.152	0.441
AGR3	7p21.1	9.61	9.16	0.45	0.171	0.467
PLA2G4F	15q15.1	7.27	6.81	0.45	0.183	0.484
BEST2	19p13.13	1.15	0.7	0.45	0.199	0.502
CCK	3p22.1	3.27	2.82	0.45	0.238	0.54
MKRN3	15q11.2	3.2	2.75	0.45	0.239	0.541
JCHAIN	4q13.3	11.66	11.21	0.45	0.261	0.565
LBP	20q11.23	2.47	2.02	0.45	0.301	0.6
GGT6	17p13.2	7.44	6.99	0.45	0.327	0.623
MUCL3	6p21.33	8.26	7.81	0.45	0.492	0.747
MAGEA3	Xq28	4.88	4.43	0.45	0.539	0.778
COQ2	4q21.22-q21.23	8.41	7.96	0.44	3.98e-07	0.002742
LEPROTL1	8p12	10.4	9.96	0.44	3.238e-06	0.004541
CENPA	2p23.3	7.9	7.46	0.44	5.539e-05	0.0155
DLGAP5	14q22.3	9.45	9.02	0.44	0.0001013	0.0201
PLK1	16p12.2	10.2	9.76	0.44	0.0001691	0.0264
MCU	10q22.1	11.18	10.73	0.44	0.0002306	0.0296
AUNIP	1p36.11	6.94	6.51	0.44	0.0002808	0.033
MCUB	4q25	8.38	7.94	0.44	0.0002827	0.033
GOLM1	9q21.33	12.91	12.47	0.44	0.002222	0.073
SAPCD2	9q34.3	9.99	9.55	0.44	0.002612	0.0787
MND1	4q31.3	6.84	6.4	0.44	0.002972	0.0825
PTGER4	5p13.1	9.03	8.59	0.44	0.0126	0.15
PFKFB2	1q32.1	10.7	10.25	0.44	0.0187	0.177
AK7	14q32.2	5.59	5.15	0.44	0.0201	0.183
IL20RA	6q23.3	8.29	7.85	0.44	0.0218	0.189
LILRA5	19q13.42	5.22	4.78	0.44	0.0219	0.189
HLA-DMB	6p21.32	10.34	9.9	0.44	0.0371	0.236
AMN	14q32.32	8.21	7.77	0.44	0.0404	0.247
SLC27A2	15q21.2	8.49	8.05	0.44	0.041	0.248
EPHB3	3q27.1	9.72	9.28	0.44	0.0458	0.261
PCDHB13	5q31.3	6.41	5.97	0.44	0.0476	0.267
CD84	1q23.3	6.75	6.31	0.44	0.0591	0.292
FBXO16	8p21.1	4.7	4.26	0.44	0.0709	0.316
CD274	9p24.1	5.68	5.24	0.44	0.0875	0.346
GBP5	1p22.2	8.82	8.37	0.44	0.0949	0.358
ATP6V0D2	8q21.3	4.55	4.11	0.44	0.102	0.371
PODXL2	3q21.3	9.19	8.75	0.44	0.123	0.4
SNORC	2q37.1	3.44	3	0.44	0.127	0.406
C9ORF24	9p13.3	3.72	3.28	0.44	0.137	0.421
GZMK	5q11.2	6.27	5.83	0.44	0.178	0.476
CXCL9	4q21.1	9.92	9.48	0.44	0.19	0.492
GUCA2B	1p34.2	2.04	1.6	0.44	0.232	0.536
ZNF556	19p13.3	2.98	2.55	0.44	0.233	0.536
PRSS41	16p13.3	1.55	1.11	0.44	0.248	0.551
CST1	20p11.21	8.92	8.49	0.44	0.252	0.555
SLC5A5	19p13.11	4.51	4.07	0.44	0.328	0.623
GKN2	2p13.3	3.82	3.39	0.44	0.534	0.775
MAGEA6	Xq28	5.05	4.62	0.44	0.567	0.795
HASPIN	17p13.2	7.4	6.98	0.43	0.0001017	0.0201
SPC24	19p13.2	5.89	5.46	0.43	0.0003255	0.0355
CKAP2L	2q14.1	8.21	7.78	0.43	0.0004015	0.0375
NUF2	1q23.3	8.82	8.39	0.43	0.0005429	0.0409
ERI1	8p23.1	9.27	8.85	0.43	0.0007076	0.0443
KRT8	12q13.13	15.32	14.88	0.43	0.0007608	0.0451
UBXN8	8p12	8.1	7.67	0.43	0.0009738	0.0508
SLC2A13	12q12	8.63	8.2	0.43	0.001118	0.0533
KRT18	12q13.13	14.37	13.94	0.43	0.00136	0.0581
SH2D4A	8p21.3	9.75	9.32	0.43	0.004513	0.0972
ZNF844	19p13.2	7.02	6.59	0.43	0.0171	0.169
TTC22	1p32.3	7.25	6.82	0.43	0.0172	0.17
TMEM150B	19q13.42	6.21	5.78	0.43	0.0354	0.232
HIST1H1E	6p22.2	3.02	2.58	0.43	0.045	0.259
FCGR1CP	1q21.1	4.55	4.12	0.43	0.0479	0.268
HLA-DRA	6p21.32	13.88	13.45	0.43	0.0494	0.271
C1QB	1p36.12	11.3	10.87	0.43	0.0514	0.276
LEP	7q32.1	2.3	1.87	0.43	0.0604	0.294
CLEC4D	12p13.31	2.28	1.85	0.43	0.0615	0.296
NKX3-1	8p21.2	6.01	5.58	0.43	0.0632	0.3
ADAM12	10q26.2	8.08	7.65	0.43	0.0905	0.349
HES5	1p36.32	2.58	2.15	0.43	0.0935	0.356
LRG1	19p13.3	9.16	8.74	0.43	0.104	0.375
LINC02159	5q34	2.38	1.95	0.43	0.112	0.386
RBP3	10q11.22	1.42	0.99	0.43	0.13	0.411
XKR9	8q13.3	6.45	6.02	0.43	0.134	0.416
CCL15	17q12	7.6	7.16	0.43	0.146	0.432
DIPK1C	18q22.3	3.92	3.49	0.43	0.161	0.453
TAAR1	6q23.2	1.64	1.21	0.43	0.201	0.504
TRIM54	2p23.3	4.32	3.89	0.43	0.34	0.632
OTC	Xp11.4	4.02	3.59	0.43	0.433	0.703
CEP55	10q23.33	9.96	9.54	0.42	0.000234	0.0296
MKI67	10q26.2	12.45	12.03	0.42	0.0002566	0.0313
OIP5	15q15.1	7.61	7.19	0.42	0.0003174	0.0352
RECQL4	8q24.3	9.4	8.98	0.42	0.0003646	0.0368
CDH1	16q22.1	13.27	12.85	0.42	0.001394	0.0582
CDC25C	5q31.2	7.49	7.07	0.42	0.001428	0.0589
MTUS1	8p22	11.74	11.32	0.42	0.001436	0.059
IL17RB	3p21.1	8.78	8.36	0.42	0.007149	0.118
SLC45A3	1q32.1	8.76	8.34	0.42	0.013	0.152
IL4I1	19q13.33	7.58	7.17	0.42	0.014	0.157
IL2RB	22q12.3	8.75	8.33	0.42	0.0197	0.182
EXOC3L4	14q32.32	6.44	6.03	0.42	0.0244	0.198
HAVCR2	5q33.3	8.11	7.7	0.42	0.0252	0.2
MSR1	8p22	9.38	8.96	0.42	0.0265	0.205
SDCBP2	20p13	10.35	9.93	0.42	0.0357	0.233
HIST1H1B	6p22.1	1.29	0.88	0.42	0.0375	0.238
TIGIT	3q13.31	6.1	5.68	0.42	0.0464	0.263
AHCYL2	7q32.1	10.65	10.23	0.42	0.051	0.275
BTLA	3q13.2	4.14	3.72	0.42	0.0586	0.291
CES2	16q22.1	11.8	11.37	0.42	0.0592	0.292
PLEK	2p14	9.06	8.64	0.42	0.0664	0.307
PDCD1	2q37.3	5.54	5.12	0.42	0.0667	0.307
SIGLEC5	19q13.41	5.27	4.85	0.42	0.104	0.373
ACY3	11q13.2	7.49	7.07	0.42	0.105	0.376
KCNK9	8q24.3	4.54	4.12	0.42	0.159	0.45
CYP2D6	22q13.2	5.07	4.66	0.42	0.159	0.45
TNFRSF6B	20q13.33	9.04	8.62	0.42	0.16	0.452
LTK	15q15.1	5.85	5.44	0.42	0.183	0.483
SPTBN4	19q13.2	4.9	4.47	0.42	0.185	0.485
S100A14	1q21.3	11.21	10.79	0.42	0.202	0.505
HOXB9	17q21.32	7.62	7.2	0.42	0.222	0.525
UGT2B7	4q13.2	5.23	4.81	0.42	0.248	0.552
IL17C	16q24.2	3.24	2.82	0.42	0.26	0.564
CTSG	14q12	3.13	2.71	0.42	0.268	0.57
KCNJ3	2q24.1	4.83	4.41	0.42	0.357	0.645
ASF1B	19p13.12	9.75	9.34	0.41	3.689e-05	0.0131
ZWINT	10q21.1	10.42	10	0.41	4.401e-05	0.0137
RAD54L	1p34.1	8.14	7.72	0.41	0.0001342	0.0228
AURKB	17p13.1	9.09	8.68	0.41	0.0003263	0.0355
SLC35A1	6q15	9.67	9.26	0.41	0.0003595	0.0366
VDAC3	8p11.21	11.32	10.91	0.41	0.0003832	0.0368
CYC1	8q24.3	12	11.59	0.41	0.0003919	0.0371
CDT1	16q24.3	9.06	8.65	0.41	0.000484	0.0397
CDC25A	3p21.31	8.08	7.67	0.41	0.0005461	0.0409
POLE2	14q21.3	7.23	6.83	0.41	0.0005786	0.041
CHRNA5	15q25.1	7.23	6.82	0.41	0.0009951	0.0512
E2F8	11p15.1	8.6	8.18	0.41	0.001528	0.0608
CHAC2	2p16.2	7.06	6.65	0.41	0.003608	0.0888
S100A16	1q21.3	12.18	11.76	0.41	0.004517	0.0972
VDR	12q13.11	10.11	9.71	0.41	0.0139	0.156
SMPDL3A	6q22.31	9.1	8.69	0.41	0.0151	0.161
APOL1	22q12.3	12.32	11.91	0.41	0.0261	0.203
PLA2G7	6p12.3	7.92	7.51	0.41	0.0297	0.214
MROH6	8q24.3	9.01	8.6	0.41	0.0408	0.248
ISG15	1p36.33	10.9	10.49	0.41	0.0476	0.267
SIGLEC7	19q13.41	5.61	5.21	0.41	0.0479	0.268
SLC22A18AS	11p15.4	5.28	4.87	0.41	0.0538	0.28
LAG3	12p13.31	6.89	6.48	0.41	0.0687	0.311
GPR158-AS1	10p12.1	1.18	0.77	0.41	0.0723	0.318
MRC1	10p12.33	8.47	8.06	0.41	0.082	0.336
FAM110C	2p25.3	4.69	4.29	0.41	0.0842	0.34
GDPD3	16p11.2	7.12	6.71	0.41	0.112	0.386
ATAD3C	1p36.33	5.55	5.14	0.41	0.112	0.386
TLR8	Xp22.2	5.95	5.54	0.41	0.129	0.41
CD164L2	1p36.11	2.97	2.56	0.41	0.136	0.42
TMEM253	14q11.2	6.23	5.83	0.41	0.184	0.485
CSF2	5q31.1	2.65	2.24	0.41	0.214	0.517
CCL24	7q11.23	4.19	3.79	0.41	0.218	0.52
PPAN-P2RY11	19p13.2	2.37	1.96	0.41	0.231	0.535
ARX	Xp21.3	2.85	2.44	0.41	0.236	0.538
C5ORF46	5q32	2.7	2.28	0.41	0.248	0.552
HLA-DQA2	6p21.32	7.57	7.16	0.41	0.285	0.586
TRIM72	16p11.2	2.04	1.63	0.41	0.293	0.594
POC1A	3p21.2	8.42	8.02	0.4	8.036e-05	0.0183
PPP1R16A	8q24.3	9.96	9.56	0.4	0.0001177	0.0217
CDCA5	11q13.1	9.68	9.28	0.4	0.0001231	0.022
KIFC1	6p21.32	9.71	9.31	0.4	0.0001338	0.0228
REEP4	8p21.3	9.93	9.53	0.4	0.000198	0.0277
BOP1	8q24.3	8.75	8.35	0.4	0.0002725	0.0327
DTL	1q32.3	9.14	8.74	0.4	0.0003376	0.0355
PLCB3	11q13.1	11.16	10.76	0.4	0.001003	0.0513
DHRS13	17q11.2	7.72	7.32	0.4	0.001008	0.0514
TSPO	22q13.2	11.33	10.93	0.4	0.001035	0.0515
PRXL2B	1p36.32	11.06	10.66	0.4	0.001199	0.0542
HMGB3	Xq28	10.44	10.04	0.4	0.001271	0.056
PRELID2	5q32	7.26	6.86	0.4	0.002957	0.0825
GGACT	13q32.3	7.14	6.74	0.4	0.00396	0.0921
SLC27A5	19q13.43	7.05	6.65	0.4	0.006414	0.113
HK2	2p12	11.01	10.6	0.4	0.008929	0.13
BMP8B	1p34.2	6.95	6.55	0.4	0.009921	0.136
CAPN5	11q13.5	11.57	11.17	0.4	0.0113	0.143
USP18	22q11.21	8.62	8.22	0.4	0.0164	0.167
ZNF878	19p13.2	3.45	3.05	0.4	0.0193	0.18
OSCAR	19q13.42	6.17	5.77	0.4	0.0221	0.19
SLC9A1	1p36.11	11.33	10.94	0.4	0.0228	0.193
HIST1H4L	6p22.1	1.28	0.88	0.4	0.0235	0.196
RASSF6	4q13.3	9.35	8.95	0.4	0.0252	0.2
PFKFB4	3p21.31	7.44	7.04	0.4	0.0261	0.203
DPEP2	16q22.1	5.26	4.86	0.4	0.0293	0.213
ARHGAP44	17p12	8.14	7.73	0.4	0.0295	0.214
NPHS2	1q25.2	1.31	0.91	0.4	0.0298	0.215
FCER1G	1q23.3	9.54	9.14	0.4	0.0318	0.221
IGSF6	16p12.2	6.45	6.06	0.4	0.0319	0.221
SLAMF8	1q23.2	9.21	8.81	0.4	0.0411	0.248
CD300A	17q25.1	7.76	7.36	0.4	0.0417	0.25
DSC2	18q12.1	10.46	10.06	0.4	0.0614	0.296
SLC6A8	Xq28	10.38	9.98	0.4	0.0618	0.297
MGST1	12p12.3	10.61	10.21	0.4	0.0684	0.31
SP140	2q37.1	7.32	6.92	0.4	0.0684	0.31
ADSSL1	14q32.33	6.2	5.8	0.4	0.121	0.398
CXCL2	4q13.3	8.64	8.24	0.4	0.122	0.399
LDHD	16q23.1	7.33	6.93	0.4	0.128	0.407
FCAR	19q13.42	3.2	2.8	0.4	0.132	0.413
PSORS1C2	6p21.33	3.04	2.63	0.4	0.136	0.42
MFSD6L	17p13.1	5.56	5.16	0.4	0.156	0.446
HAPLN4	19p13.11	3.79	3.4	0.4	0.17	0.465
SLC14A2	18q12.3	2.25	1.85	0.4	0.212	0.514
PROM2	2q11.1	9.43	9.03	0.4	0.271	0.573
NPW	16p13.3	3.3	2.9	0.4	0.3	0.599
C11ORF86	11q13.2	4.39	3.99	0.4	0.397	0.675
LETM1	4p16.3	10.8	10.41	0.39	1.059e-05	0.007865
AGPAT5	8p23.1	10.44	10.05	0.39	0.0005045	0.0403
CDC45	22q11.21	8.58	8.19	0.39	0.0007299	0.0445
RPS6KA1	1p36.11	10.87	10.48	0.39	0.0007654	0.0452
CKS2	9q22.2	10.45	10.05	0.39	0.001156	0.0536
LRRC8E	19p13.2	7.63	7.25	0.39	0.001475	0.0601
TMEM246	9q31.1	9.17	8.78	0.39	0.002714	0.08
ANKRD13B	17q11.2	7.79	7.4	0.39	0.003419	0.0864
IFI30	19p13.11	12.48	12.1	0.39	0.003865	0.0912
NPM3	10q24.32	9.17	8.78	0.39	0.003967	0.0921
ST6GALNAC4	9q34.11	9.12	8.74	0.39	0.005481	0.105
RAB3A	19p13.11	5.86	5.47	0.39	0.005632	0.106
SULT1A3	16p11.2	10.27	9.87	0.39	0.006569	0.114
AURKA	20q13.2	9.99	9.6	0.39	0.006694	0.115
PLGRKT	9p24.1	8.79	8.41	0.39	0.0144	0.157
TAP1	6p21.32	12.52	12.14	0.39	0.0158	0.165
NCF2	1q25.3	8.06	7.67	0.39	0.0214	0.189
CD300C	17q25.1	4.55	4.16	0.39	0.0218	0.189
NUDT6	4q28.1	5.88	5.49	0.39	0.0286	0.211
MDK	11p11.2	12.15	11.77	0.39	0.0292	0.213
LILRA6	19q13.42	6.46	6.07	0.39	0.0396	0.244
RAC3	17q25.3	6.82	6.44	0.39	0.0412	0.249
HID1	17q25.1	11.16	10.77	0.39	0.0431	0.254
TREM2	6p21.1	7.54	7.14	0.39	0.0507	0.274
LYG1	2q11.2	3.57	3.18	0.39	0.0647	0.303
ZSCAN5B	19q13.43	2.09	1.7	0.39	0.0669	0.307
CASP1	11q22.3	9.61	9.23	0.39	0.0721	0.318
ACVR1C	2q24.1	6.27	5.88	0.39	0.0737	0.321
AKAP3	12p13.32	4.09	3.71	0.39	0.0767	0.325
CEBPE	14q11.2	1.94	1.55	0.39	0.078	0.328
MSTN	2q32.2	2.41	2.03	0.39	0.0869	0.345
DNASE2B	1p31.1-p22.3	2.14	1.75	0.39	0.098	0.364
KRT86	12q13.13	3.72	3.32	0.39	0.11	0.382
DNAJC5B	8q13.1	4.11	3.72	0.39	0.116	0.39
ASAH2	10q11.23	4.5	4.11	0.39	0.151	0.439
PPP4R3C	Xp21.3	0.74	0.35	0.39	0.186	0.487
FCN1	9q34.3	5.38	4.99	0.39	0.193	0.496
JPH1	8q21.11	7.88	7.49	0.39	0.21	0.511
MPO	17q22	2.63	2.23	0.39	0.246	0.55
SLC4A4	4q13.3	9.04	8.65	0.39	0.279	0.581
LGSN	6q12	2.72	2.32	0.39	0.397	0.675
TM4SF20	2q36.3	6.92	6.53	0.39	0.413	0.687
REG3A	2p12	6.04	5.65	0.39	0.582	0.803
DAZ1	Yq11.223	4.58	4.2	0.39	0.63	0.83
KIF11	10q23.33	10.31	9.93	0.38	0.0001737	0.0264
EIF5AL1	10q22.3	10.99	10.61	0.38	0.0002279	0.0296
LYN	8q12.1	11.03	10.65	0.38	0.0003343	0.0355
ZNF511	10q26.3	9.42	9.04	0.38	0.0004518	0.0396
BUB1	2q13	9.81	9.43	0.38	0.0007572	0.0451
CCNB2	15q22.2	9.88	9.51	0.38	0.000758	0.0451
SLX1B	16p11.2	9.69	9.3	0.38	0.0009136	0.0493
C1QBP	17p13.2	11.58	11.2	0.38	0.0009987	0.0512
MELK	9p13.2	9.42	9.03	0.38	0.001178	0.0541
TROAP	12q13.12	8.78	8.4	0.38	0.002421	0.076
LRFN4	11q13.2	9.5	9.12	0.38	0.003526	0.0875
CCNE2	8q22.1	7.89	7.51	0.38	0.00557	0.105
SLC35G1	10q23.33	7.69	7.32	0.38	0.006296	0.112
ANXA2P2	9p13.3	12.8	12.42	0.38	0.006574	0.114
KNL1	15q15.1	8.94	8.56	0.38	0.007862	0.123
TPD52	8q21.13	12.4	12.02	0.38	0.00934	0.132
PLS1	3q23	11.65	11.28	0.38	0.009911	0.136
FA2H	16q23.1	9.5	9.12	0.38	0.0106	0.14
BAIAP2L2	22q13.1	9.44	9.06	0.38	0.0216	0.189
LILRB3	19q13.42	6.9	6.52	0.38	0.0246	0.199
ZNF876P	4p16.3	3.86	3.48	0.38	0.0291	0.213
RSPH1	21q22.3	7.03	6.65	0.38	0.0358	0.233
MSX1	4p16.2	6.11	5.73	0.38	0.0386	0.241
CCR1	3p21.31	7.88	7.5	0.38	0.0411	0.248
SLC39A8	4q24	9.35	8.97	0.38	0.0412	0.249
HIST1H2AD	6p22.2	1.52	1.14	0.38	0.0438	0.256
IFI27	14q32.12	12.36	11.98	0.38	0.048	0.268
VILL	3p22.2	10.01	9.63	0.38	0.0531	0.279
ATP8A1	4p13	9.29	8.91	0.38	0.0635	0.3
C1QC	1p36.12	10.97	10.6	0.38	0.0719	0.317
SLC1A3	5p13.2	7.58	7.2	0.38	0.0766	0.325
ALOX5AP	13q12.3	8.31	7.93	0.38	0.0783	0.328
FOXC1	6p25.3	8.34	7.96	0.38	0.0796	0.33
CALHM6	6q22.1	6.85	6.47	0.38	0.108	0.38
RETN	19p13.2	1.43	1.05	0.38	0.12	0.396
HEPH	Xq12	10.68	10.3	0.38	0.134	0.416
TERT	5p15.33	3.84	3.46	0.38	0.155	0.444
CPA3	3q24	7.95	7.56	0.38	0.186	0.487
ADGRE3	19p13.12	2.63	2.25	0.38	0.187	0.488
PDE4C	19p13.11	6.43	6.04	0.38	0.188	0.489
TIMD4	5q33.3	2.57	2.2	0.38	0.188	0.49
POU2AF1	11q23.1	8.23	7.86	0.38	0.193	0.496
AIM2	1q23.1-q23.2	5.8	5.42	0.38	0.197	0.499
SUCNR1	3q25.1	4.36	3.97	0.38	0.222	0.525
TM4SF5	17p13.2	8.37	7.99	0.38	0.227	0.53
PCDHGB1	5q31.3	3.81	3.42	0.38	0.228	0.531
C22ORF34	22q13.33	2.39	2.02	0.38	0.229	0.532
SPIB	19q13.33	6.08	5.7	0.38	0.248	0.551
BPIFA1	20q11.21	1	0.62	0.38	0.315	0.611
HOXA7	7p15.2	5.15	4.77	0.38	0.324	0.62
ADGRG7	3q12.2	6.74	6.36	0.38	0.405	0.681
CSAG2	Xq28	2.71	2.33	0.38	0.412	0.687
SPAG5	17q11.2	10.07	9.7	0.37	0.0001796	0.0266
SHCBP1	16q11.2	8.52	8.15	0.37	0.0002433	0.0302
GINS3	16q21	7.94	7.58	0.37	0.0004739	0.0396
GMNN	6p22.3	9.09	8.72	0.37	0.0005786	0.041
COX6A1	12q24.31|12q24.2	11.67	11.31	0.37	0.0006649	0.0433
SNX24	5q23.2	7.63	7.26	0.37	0.001031	0.0515
CDK1	10q21.2	10.37	10	0.37	0.001122	0.0533
GPR35	2q37.3	9.75	9.37	0.37	0.001591	0.0614
SKA3	13q12.11	8.68	8.32	0.37	0.002615	0.0787
CAT	11p13	11.09	10.71	0.37	0.002986	0.0827
LGALS9	17q11.2	11.31	10.95	0.37	0.00335	0.086
KIF4A	Xq13.1	9.52	9.16	0.37	0.00419	0.0942
ELMO3	16q22.1	9.73	9.36	0.37	0.004716	0.0985
ACADS	12q24.31	9.44	9.07	0.37	0.004746	0.0987
SLC39A14	8p21.3	12.47	12.1	0.37	0.004833	0.0991
KIF15	3p21.31	8.72	8.34	0.37	0.004921	0.0995
TPMT	6p22.3	10.49	10.11	0.37	0.005991	0.109
FUT10	8p12	7.63	7.26	0.37	0.008548	0.127
ANG	14q11.2	9.12	8.74	0.37	0.008861	0.129
SLC35A3	1p21.2	9.36	8.99	0.37	0.01	0.136
NDRG1	8q24.22	12.76	12.38	0.37	0.0114	0.144
FUOM	10q26.3	7.82	7.45	0.37	0.0194	0.18
ADGRG5	16q21	7.7	7.33	0.37	0.0217	0.189
FOXD4	9p24.3	3.58	3.21	0.37	0.0284	0.211
SLC41A2	12q23.3	9.02	8.66	0.37	0.0425	0.253
PILRA	7q22.1	6.53	6.16	0.37	0.0504	0.274
ASS1	9q34.11	12.05	11.68	0.37	0.0535	0.28
KCNK1	1q42.2	9.93	9.56	0.37	0.0557	0.284
LTA	6p21.33	4.35	3.98	0.37	0.0727	0.319
SLC2A5	1p36.23	6.47	6.1	0.37	0.0757	0.324
SMPDL3B	1p35.3	8.64	8.26	0.37	0.0779	0.328
TMEM38A	19p13.11	6.89	6.52	0.37	0.0781	0.328
TNFRSF9	1p36.23	5.38	5.01	0.37	0.0782	0.328
SLAMF9	1q23.2	2.48	2.1	0.37	0.0926	0.354
CCNB3	Xp11.22	4.03	3.66	0.37	0.118	0.393
EPN3	17q21.33	8.72	8.35	0.37	0.119	0.395
MIR924HG	18q12.2-q12.3	3.69	3.32	0.37	0.167	0.461
CSF3R	1p34.3	7.54	7.17	0.37	0.174	0.471
FAM86B2	8p23.1	3.08	2.72	0.37	0.206	0.509
CXCR1	2q35	4.11	3.74	0.37	0.236	0.538
FXYD4	10q11.21	2.1	1.72	0.37	0.269	0.571
CHI3L2	1p13.2	5.6	5.23	0.37	0.318	0.614
BTNL8	5q35.3	7.12	6.74	0.37	0.327	0.622
TLX1	10q24.31	4.64	4.27	0.37	0.336	0.629
BPIFA2	20q11.21	1.53	1.17	0.37	0.338	0.631
SSTR5-AS1	16p13.3	3.59	3.22	0.37	0.386	0.667
APOC3	11q23.3	2.08	1.71	0.37	0.431	0.702
GUCY2C	12p12.3	8.03	7.66	0.37	0.447	0.714
INSM1	20p11.23	4.14	3.77	0.37	0.496	0.749
HEPACAM2	7q21.2	4.7	4.32	0.37	0.501	0.752
EIF5A	17p13.1	13.09	12.73	0.36	0.0001509	0.0247
RIPK3	14q12	9.02	8.66	0.36	0.0001807	0.0266
PGGT1B	5q22.3	9.1	8.74	0.36	0.0002004	0.0277
DCTN6	8p12	9.34	8.98	0.36	0.0003775	0.0368
DHFR	5q14.1	9.03	8.67	0.36	0.0004666	0.0396
RAD51	15q15.1	8.43	8.06	0.36	0.0006184	0.0425
PGAM5	12q24.33	9.83	9.47	0.36	0.0006568	0.0433
CYB561D2	3p21.31	8.92	8.56	0.36	0.0006878	0.044
UQCRC1	3p21.31	12.11	11.75	0.36	0.000898	0.0488
GPHN	14q23.3-q24.1	8.96	8.6	0.36	0.0009141	0.0493
TONSL	8q24.3	9.4	9.04	0.36	0.001191	0.0542
ARL6IP1	16p12.3	13.24	12.88	0.36	0.001283	0.0561
SFXN1	5q35.2	10.28	9.92	0.36	0.001467	0.06
CD320	19p13.2	9.64	9.28	0.36	0.001581	0.0614
RHPN2	19q13.11	11.06	10.7	0.36	0.004825	0.0991
MARVELD3	16q22.2	8.8	8.44	0.36	0.005273	0.103
UHRF1	19p13.3	9.19	8.83	0.36	0.005342	0.104
RGS14	5q35.3	8.52	8.16	0.36	0.005543	0.105
TC2N	14q32.12	11.18	10.81	0.36	0.006403	0.113
STEAP3	2q14.2	10.21	9.85	0.36	0.006423	0.113
INAVA	1q32.1	11.49	11.13	0.36	0.007014	0.118
SDC1	2p24.1	12.44	12.08	0.36	0.00729	0.119
ECT2	3q26.31	11.34	10.98	0.36	0.007571	0.121
IRF1	5q31.1	11.21	10.85	0.36	0.009381	0.132
NLRC5	16q13	10.48	10.12	0.36	0.0126	0.15
CDC42EP1	22q13.1	11.82	11.47	0.36	0.0127	0.15
RAB15	14q23.3	9.82	9.46	0.36	0.0138	0.155
SPHK1	17q25.1	8.23	7.87	0.36	0.0144	0.157
CALML4	15q23	10.47	10.1	0.36	0.0166	0.168
TJP3	19p13.3	10.35	9.99	0.36	0.0219	0.189
SLC16A3	17q25.3	10.73	10.37	0.36	0.0279	0.21
STRIP2	7q32.1	7.55	7.2	0.36	0.0285	0.211
DSG2	18q12.1	12.82	12.46	0.36	0.0293	0.213
DUSP2	2q11.2	7.72	7.35	0.36	0.0303	0.216
FCGR2A	1q23.3	9.91	9.55	0.36	0.0307	0.217
POMK	8p11.21	5.9	5.54	0.36	0.0311	0.219
CD244	1q23.3	4.7	4.34	0.36	0.0525	0.278
CD86	3q13.33	8.02	7.66	0.36	0.0533	0.28
TMC5	16p12.3	11.5	11.14	0.36	0.0609	0.295
SIGLEC9	19q13.41	5.38	5.02	0.36	0.0629	0.299
PLLP	16q13	9.54	9.17	0.36	0.0888	0.347
FAM166B	9p13.3	2.63	2.27	0.36	0.0907	0.35
TMPRSS2	21q22.3	11.37	11.01	0.36	0.0936	0.356
POU5F1	6p21.33	5.17	4.8	0.36	0.0945	0.357
SPATA17	1q41	3.87	3.51	0.36	0.105	0.376
APOC1	19q13.32	9.82	9.46	0.36	0.113	0.387
CCDC196	14q23.3	0.91	0.55	0.36	0.115	0.389
CLCN4	Xp22.2	8.11	7.75	0.36	0.116	0.391
FCGR2C	1q23.3	5.33	4.97	0.36	0.119	0.396
CD163	12p13.31	9	8.63	0.36	0.12	0.396
SH2D1A	Xq25	5.97	5.61	0.36	0.122	0.398
FCGR2B	1q23.3	7.33	6.98	0.36	0.137	0.421
LILRA2	19q13.42	4.49	4.14	0.36	0.141	0.426
MT1E	16q13	9.76	9.4	0.36	0.157	0.447
KCNK16	6p21.2	0.92	0.57	0.36	0.189	0.491
MS4A3	11q12.1	0.84	0.48	0.36	0.196	0.498
C1QTNF8	16p13.3	1.24	0.88	0.36	0.206	0.509
TNFRSF17	16p13.13	5.19	4.82	0.36	0.216	0.518
SOX30	5q33.3	3.78	3.42	0.36	0.234	0.537
CCL28	5p12	7.13	6.77	0.36	0.238	0.54
SIGLEC12	19q13.41	5.28	4.93	0.36	0.242	0.544
MZB1	5q31.2	8.1	7.74	0.36	0.256	0.56
UNC5A	5q35.2	4.02	3.67	0.36	0.303	0.602
IDO1	8p11.21	8.44	8.08	0.36	0.312	0.609
PAGE5	Xp11.21	1.06	0.7	0.36	0.338	0.631
GDPD2	Xq13.1	4.05	3.68	0.36	0.341	0.633
SMIM24	19p13.3	9.58	9.22	0.36	0.346	0.637
HSD17B2	16q23.3	9.3	8.94	0.36	0.349	0.639
ZFP57	6p22.1	2.58	2.22	0.36	0.434	0.704
GABRB3	15q12	6.01	5.65	0.36	0.474	0.734
HOXC10	12q13.13	6.43	6.07	0.36	0.565	0.794
SAR1B	5q31.1	9.69	9.35	0.35	7.045e-05	0.0181
DCTPP1	16p11.2	10.32	9.97	0.35	0.0003743	0.0368
PARPBP	12q23.2	8.53	8.18	0.35	0.0005926	0.0414
RBM47	4p14	12.1	11.75	0.35	0.0006226	0.0426
FAM83H	8q24.3	11.92	11.57	0.35	0.0006576	0.0433
NDC80	18p11.32	8.96	8.61	0.35	0.0008158	0.0465
NANS	9q22.33	10.93	10.58	0.35	0.0008544	0.0478
NUSAP1	15q15.1	10.4	10.05	0.35	0.001051	0.052
NQO2	6p25.2	9.05	8.71	0.35	0.00114	0.0536
HIBCH	2q32.2	9.63	9.29	0.35	0.001493	0.0602
CCDC112	5q22.3	8.36	8.01	0.35	0.001887	0.0676
WDR76	15q15.3	8.24	7.89	0.35	0.002504	0.0769
ZNF367	9q22.32|9q22.32	8.57	8.21	0.35	0.002629	0.079
C1ORF210	1p34.2	8.63	8.27	0.35	0.002802	0.0811
DTWD2	5q23.1	7.95	7.6	0.35	0.003102	0.0834
RAD51AP1	12p13.32	8.73	8.38	0.35	0.003695	0.0898
GCH1	14q22.2	9.03	8.68	0.35	0.00384	0.091
PARP3	3p21.2	8.93	8.58	0.35	0.003892	0.0912
TEDC2	16p13.3	6.91	6.55	0.35	0.004283	0.0948
PPFIA3	19q13.33	8.26	7.91	0.35	0.004696	0.0985
ANXA2	15q22.2	14.42	14.08	0.35	0.005179	0.102
GTF2A2	15q22.2	10.26	9.91	0.35	0.007572	0.121
MMP15	16q21	11.02	10.67	0.35	0.0113	0.143
PINX1	8p23.1	7.56	7.21	0.35	0.0121	0.147
GALNT3	2q24.3	11.14	10.79	0.35	0.0122	0.148
GPR39	2q21.2	8.02	7.68	0.35	0.0139	0.156
FDFT1	8p23.1	11.94	11.59	0.35	0.0154	0.163
TMEM54	1p35.1	10.97	10.61	0.35	0.0183	0.175
KHK	2p23.3	8.09	7.74	0.35	0.0253	0.2
PLAUR	19q13.31	10.74	10.39	0.35	0.0326	0.224
CMPK2	2p25.2	8.7	8.35	0.35	0.0386	0.241
DNAJC22	12q13.12	8.16	7.81	0.35	0.0419	0.251
LYPD5	19q13.31	6.24	5.89	0.35	0.0437	0.256
PAK6	15q15.1	7.67	7.32	0.35	0.0446	0.258
DHRS11	17q12	8.74	8.39	0.35	0.0636	0.301
CCNE1	19q12	8.12	7.77	0.35	0.0668	0.307
C3AR1	12p13.31	8.27	7.91	0.35	0.082	0.336
ANKRD22	10q23.31	9.51	9.16	0.35	0.0828	0.337
MS4A4A	11q12.2	8	7.64	0.35	0.0974	0.362
FCGR1B	1p11.2	6.4	6.05	0.35	0.106	0.377
CFD	19p13.3	8.25	7.9	0.35	0.106	0.377
LILRB5	19q13.42	6.1	5.75	0.35	0.107	0.378
MNDA	1q23.1	7.65	7.3	0.35	0.112	0.385
SRGN	10q22.1	10.95	10.6	0.35	0.115	0.389
ADM	11p15.4	8.15	7.8	0.35	0.124	0.403
TEX55	3q13.32	0.89	0.54	0.35	0.128	0.407
GCNT1	9q21.13	10.17	9.82	0.35	0.146	0.433
DDN	12q13.12	3.4	3.05	0.35	0.162	0.455
VSIG4	Xq12	7.46	7.11	0.35	0.169	0.464
ACER2	9p22.1	7.41	7.06	0.35	0.171	0.466
RBAKDN	7p22.1	2.48	2.14	0.35	0.172	0.468
HAMP	19q13.12	3.23	2.88	0.35	0.183	0.483
MB	22q12.3	2.56	2.21	0.35	0.232	0.535
BRINP1	9q33.1	2.1	1.75	0.35	0.234	0.536
PSORS1C1	6p21.33	4.75	4.4	0.35	0.241	0.544
ADAM6	14q32.33	14.76	14.41	0.35	0.349	0.639
DCAF4L2	8q21.3	1.01	0.66	0.35	0.354	0.643
SFTPB	2p11.2	2.22	1.87	0.35	0.364	0.65
KCNK15	20q13.12	4.55	4.2	0.35	0.381	0.664
PAX5	9p13.2	4.5	4.16	0.35	0.384	0.665
FABP2	4q26	3.98	3.63	0.35	0.503	0.754
ONECUT3	19p13.3	4.25	3.91	0.35	0.534	0.775
FABP1	2p11.2	6.81	6.47	0.35	0.625	0.827
TTI2	8p12	8.29	7.95	0.34	3.425e-05	0.0131
CYB5R4	6q14.2	9.13	8.79	0.34	5.103e-05	0.0148
NCAPD3	11q25	10.09	9.75	0.34	0.0001581	0.0252
TMEM102	17p13.1	8.03	7.69	0.34	0.0001897	0.0269
BAK1	6p21.31	10.02	9.68	0.34	0.0004712	0.0396
TNK1	17p13.1	8.47	8.13	0.34	0.0005795	0.041
PLK4	4q28.1	8.43	8.08	0.34	0.0007117	0.0444
MTFP1	22q12.2	9.19	8.85	0.34	0.001378	0.0581
KDF1	1p36.11	8.67	8.34	0.34	0.001595	0.0614
ADAT3	19p13.3	6.26	5.91	0.34	0.004468	0.0969
DECR1	8q21.3	10.72	10.38	0.34	0.00464	0.0982
ORC6	16q11.2	7.91	7.57	0.34	0.004826	0.0991
TK1	17q25.3	10.64	10.3	0.34	0.005253	0.103
SLC25A37	8p21.2	9.53	9.19	0.34	0.007635	0.122
STARD5	15q25.1	7.35	7.01	0.34	0.012	0.147
LGALS3	14q22.3	13.37	13.03	0.34	0.014	0.157
BRIP1	17q23.2	7.23	6.89	0.34	0.0171	0.169
CHMP4C	8q21.13	9.53	9.19	0.34	0.0191	0.18
LPAR5	12p13.31	8.38	8.04	0.34	0.0193	0.18
SLC35F2	11q22.3	9.5	9.15	0.34	0.0193	0.18
FHL2	2q12.2	11.54	11.2	0.34	0.0204	0.184
ERO1A	14q22.1	11.19	10.85	0.34	0.0215	0.189
UBE2L6	11q12.1	11.22	10.88	0.34	0.0216	0.189
AGMAT	1p36.21	9.03	8.69	0.34	0.0228	0.193
DOCK5	8p21.2	9.68	9.34	0.34	0.0271	0.207
IRF8	16q24.1	9.7	9.36	0.34	0.0301	0.215
PPM1J	1p13.2	4.93	4.59	0.34	0.0306	0.217
FLJ30679	16q24.1	1.02	0.68	0.34	0.0403	0.246
CDCA7	2q31.1	10.4	10.06	0.34	0.0445	0.258
MCHR1	22q13.2	2.16	1.81	0.34	0.0581	0.29
BIK	22q13.2	8.18	7.84	0.34	0.0648	0.303
CDRT1	17p12	3.67	3.33	0.34	0.0651	0.304
CD80	3q13.33	4.97	4.63	0.34	0.0758	0.324
MT1X	16q13	8.86	8.52	0.34	0.089	0.347
PTPN7	1q32.1	7.92	7.58	0.34	0.0905	0.349
TYROBP	19q13.12	9.62	9.28	0.34	0.0906	0.349
ITPKA	15q15.1	7.44	7.11	0.34	0.0923	0.353
C1QA	1p36.12	10.86	10.51	0.34	0.0935	0.356
CYBB	Xp21.1-p11.4	10.15	9.81	0.34	0.101	0.369
C10ORF91	10q26.3	2.38	2.03	0.34	0.103	0.373
CCR3	3p21.31	2.46	2.12	0.34	0.104	0.374
SDS	12q24.13	7.5	7.15	0.34	0.104	0.374
ITGB2	21q22.3	10.4	10.06	0.34	0.114	0.388
CEACAM4	19q13.2	2.59	2.25	0.34	0.117	0.392
TMEM139	7q34	8.06	7.72	0.34	0.135	0.419
GLT1D1	12q24.33	3.38	3.05	0.34	0.139	0.424
SLC25A47	14q32.2	1.69	1.36	0.34	0.146	0.433
MEFV	16p13.3	4.62	4.28	0.34	0.147	0.435
SIGLEC10	19q13.41	7.53	7.18	0.34	0.149	0.438
PDCD1LG2	9p24.1	6.07	5.73	0.34	0.157	0.448
TMEM132D	12q24.33	1.67	1.33	0.34	0.178	0.476
STX19	3q11.2	4.82	4.47	0.34	0.182	0.482
RAD51AP2	2p24.2	1.58	1.25	0.34	0.186	0.487
COL9A2	1p34.2	7.59	7.25	0.34	0.245	0.549
HCAR2	12q24.31	5.4	5.06	0.34	0.267	0.569
EDN2	1p34.2	3.47	3.14	0.34	0.323	0.619
GCG	2q24.2	1.27	0.93	0.34	0.323	0.619
PLPPR1	9q31.1	2.61	2.27	0.34	0.358	0.646
KLK1	19q13.33	6.47	6.13	0.34	0.363	0.649
SOHLH1	9q34.3	1.74	1.4	0.34	0.407	0.682
ASB4	7q21.3	2.1	1.76	0.34	0.465	0.728
MPDU1	17p13.1	10.25	9.92	0.33	1.594e-05	0.00934
CRB3	19p13.3	8.93	8.6	0.33	0.0003322	0.0355
TIFA	4q25	8.17	7.84	0.33	0.0004398	0.0393
ITPK1	14q32.12	11.28	10.96	0.33	0.0004651	0.0396
KPNA2	17q24.2	11.85	11.51	0.33	0.0005594	0.0409
ATP5F1B	12q13.3	14.04	13.71	0.33	0.0006897	0.044
TREX1	3p21.31	8.44	8.11	0.33	0.001015	0.0514
GAPDH	12p13.31	15.81	15.48	0.33	0.001128	0.0535
TACC3	4p16.3	10.4	10.07	0.33	0.001154	0.0536
ENDOG	9q34.11	7.85	7.53	0.33	0.001202	0.0542
TRAIP	3p21.31	7.21	6.88	0.33	0.00129	0.0561
ALKBH2	12q24.11	8.17	7.84	0.33	0.001487	0.0601
NDUFB9	8q24.13	11.8	11.47	0.33	0.001665	0.063
SLC50A1	1q22	10.35	10.02	0.33	0.001922	0.0681
PREP	6q21	10.76	10.43	0.33	0.002298	0.0744
MFSD3	8q24.3	8.23	7.91	0.33	0.003187	0.0838
FAM151B	5q14.1	4.21	3.88	0.33	0.004603	0.0977
NDC1	1p32.3	9.35	9.02	0.33	0.004772	0.0987
FANCD2	3p25.3	9.18	8.85	0.33	0.004938	0.0996
EIF4EBP1	8p11.23	9.91	9.58	0.33	0.005678	0.106
TRIP13	5p15.33	8.93	8.61	0.33	0.00709	0.118
COTL1	16q24.1	12.36	12.03	0.33	0.007588	0.121
SERPINB1	6p25.2	12.16	11.83	0.33	0.007875	0.123
CARNMT1	9q21.13	7.82	7.49	0.33	0.008313	0.126
CTSB	8p23.1	14.72	14.39	0.33	0.00843	0.127
TMEM125	1p34.2	9	8.67	0.33	0.0124	0.149
APOL2	22q12.3	10.57	10.23	0.33	0.0141	0.157
UBE2T	1q32.1	8.95	8.62	0.33	0.0181	0.174
NCEH1	3q26.31	10.42	10.09	0.33	0.0182	0.174
LINC00628	1q32.1	2.7	2.37	0.33	0.0258	0.202
BDH1	3q29	9.62	9.29	0.33	0.026	0.203
RAB42	1p35.3	4.6	4.26	0.33	0.0305	0.216
ASPH	8q12.3	12.36	12.04	0.33	0.0329	0.224
EGLN3	14q13.1	9.43	9.1	0.33	0.0368	0.235
SMG1P5	16p11.2	5.85	5.52	0.33	0.0378	0.239
EPPK1	8q24.3	10.47	10.14	0.33	0.049	0.271
ITGAX	16p11.2	8.73	8.4	0.33	0.0509	0.275
FERMT3	11q13.1	9.15	8.83	0.33	0.0726	0.319
OPLAH	8q24.3	9.67	9.34	0.33	0.0733	0.32
LAIR1	19q13.42	8.7	8.37	0.33	0.0796	0.33
FOXA3	19q13.32	9.02	8.69	0.33	0.0802	0.331
CCR8	3p22.1	4.16	3.83	0.33	0.0882	0.346
IL2RG	Xq13.1	10.74	10.41	0.33	0.0926	0.354
FAM27C	9q13	4.82	4.49	0.33	0.0966	0.361
NQO1	16q22.1	12.59	12.26	0.33	0.119	0.395
ICOS	2q33.2	5.24	4.91	0.33	0.124	0.403
SIRPG	20p13	6.1	5.77	0.33	0.13	0.411
TMIGD2	19p13.3	3.25	2.92	0.33	0.135	0.419
DHRS4L2	14q11.2	8.31	7.98	0.33	0.136	0.419
SYCE2	19p13.13	2.94	2.61	0.33	0.14	0.425
NPSR1-AS1	7p14.3	1.14	0.81	0.33	0.147	0.434
EPHB2	1p36.12	10.36	10.03	0.33	0.15	0.439
PRF1	10q22.1	7.63	7.3	0.33	0.162	0.454
TIMP4	3p25.2	4.77	4.44	0.33	0.168	0.462
CDH3	16q22.1	9.75	9.42	0.33	0.191	0.493
KIAA0319	6p22.3	3.49	3.16	0.33	0.249	0.553
C9ORF152	9q31.3	9	8.67	0.33	0.253	0.557
PPP1R14D	15q15.1	6.75	6.42	0.33	0.3	0.6
PGLYRP3	1q21.3	1.72	1.39	0.33	0.304	0.603
SP8	7p21.1	1.95	1.62	0.33	0.33	0.625
HBA2	16p13.3	9.35	9.02	0.33	0.336	0.629
CST4	20p11.21	2.58	2.25	0.33	0.336	0.629
MEP1B	18q12.1	2.34	2.01	0.33	0.432	0.703
HOTAIR	12q13.13	4.75	4.42	0.33	0.445	0.712
QDPR	4p15.32	9.45	9.13	0.32	9.715e-05	0.0201
FXN	9q21.11	8.34	8.03	0.32	0.0003387	0.0355
AP3S1	5q22.3-q23.1	10.21	9.89	0.32	0.00068	0.0438
SPR	2p13.2	10.33	10.01	0.32	0.0009211	0.0493
SARAF	8p12	12.48	12.16	0.32	0.001398	0.0582
FKBP4	12p13.33	11.86	11.54	0.32	0.002265	0.0738
FBXO25	8p23.3	9.06	8.74	0.32	0.002394	0.0755
TKT	3p21.1	12.56	12.24	0.32	0.002479	0.0765
BNIP3L	8p21.2	10.94	10.62	0.32	0.002816	0.0812
BUB1B	15q15.1	9.5	9.18	0.32	0.003055	0.0833
GNPNAT1	14q22.1	10.86	10.54	0.32	0.0032	0.0838
SLC17A5	6q13	9.9	9.57	0.32	0.003332	0.0858
PCLAF	15q22.31	9.49	9.17	0.32	0.003385	0.0862
KIF18B	17q21.31	8.95	8.63	0.32	0.00374	0.0902
CDCA3	12p13.31	8.58	8.26	0.32	0.004234	0.0944
SERPINB6	6p25.2	12	11.68	0.32	0.004282	0.0948
WDR62	19q13.12	8.14	7.82	0.32	0.00475	0.0987
PRDX2	19p13.13	11.77	11.45	0.32	0.00477	0.0987
SLC39A11	17q24.3-q25.1	9.78	9.46	0.32	0.00548	0.105
GRHL2	8q22.3	9.99	9.66	0.32	0.007549	0.121
FECH	18q21.31	8.87	8.55	0.32	0.008004	0.124
FUT4	11q21	10.42	10.1	0.32	0.0156	0.164
PSMB10	16q22.1	10.87	10.55	0.32	0.0281	0.21
OSR2	8q22.2	7.33	7.01	0.32	0.035	0.231
SPEF2	5p13.2	6.5	6.18	0.32	0.043	0.254
TNFRSF18	1p36.33	5.72	5.4	0.32	0.0632	0.3
CD14	5q31.3	10.31	9.99	0.32	0.0675	0.309
PPARGC1B	5q32	6.29	5.97	0.32	0.0727	0.319
SLC11A1	2q35	7.42	7.1	0.32	0.0866	0.344
LAPTM5	1p35.2	11.73	11.41	0.32	0.0969	0.361
GPRIN1	5q35.2	7.43	7.11	0.32	0.0989	0.365
HSD11B2	16q22.1	8.82	8.5	0.32	0.107	0.378
CPNE9	3p25.3	2.28	1.96	0.32	0.11	0.383
PRAM1	19p13.2	4.87	4.55	0.32	0.113	0.387
HCST	19q13.12	7.24	6.92	0.32	0.12	0.396
AGAP2	12q14.1	7.23	6.91	0.32	0.125	0.404
PPM1N	19q13.32	5.5	5.18	0.32	0.129	0.408
CIITA	16p13.13	9.05	8.73	0.32	0.141	0.427
PSAT1	9q21.2	9.82	9.5	0.32	0.143	0.43
TARP	7p14.1	3.49	3.17	0.32	0.145	0.431
NUDT12	5q21.2	8.75	8.43	0.32	0.146	0.432
SLC4A11	20p13	8.01	7.69	0.32	0.167	0.462
OLR1	12p13.2	6.99	6.67	0.32	0.169	0.464
SIGLEC1	20p13	8.46	8.14	0.32	0.177	0.474
CSPG5	3p21.31	4.16	3.84	0.32	0.185	0.485
ANXA2P1	4q31.3	6.93	6.61	0.32	0.204	0.507
TRAT1	3q13.13	4.46	4.14	0.32	0.214	0.517
RHBDL2	1p34.3	7.68	7.36	0.32	0.217	0.519
TLL2	10q24.1	5.04	4.72	0.32	0.228	0.531
GZMH	14q12	5.51	5.19	0.32	0.232	0.535
IGFBP2	2q35	10.89	10.57	0.32	0.334	0.628
APLP1	19q13.12	6.09	5.77	0.32	0.347	0.637
VNN1	6q23.2	8.8	8.47	0.32	0.394	0.673
PRAME	22q11.22	5.43	5.11	0.32	0.564	0.794
MUC6	11p15.5	10.47	10.15	0.32	0.669	0.852
UNG	12q24.11	10.22	9.91	0.31	0.0006493	0.0433
SDHD	11q23.1	11.51	11.2	0.31	0.0006565	0.0433
CDCA8	1p34.3	9.83	9.51	0.31	0.001017	0.0514
CEP78	9q21.2	8.77	8.46	0.31	0.001047	0.052
SLC2A9	4p16.1	5.78	5.47	0.31	0.001147	0.0536
ENO1	1p36.23	14.56	14.25	0.31	0.001639	0.0625
ALDOA	16p11.2	14.47	14.16	0.31	0.002147	0.072
SDHB	1p36.13	11.07	10.76	0.31	0.003261	0.0844
SLC31A2	9q32	8.39	8.08	0.31	0.003518	0.0875
FBXL6	8q24.3	9.41	9.1	0.31	0.003544	0.0877
CNNM4	2q11.2	10.2	9.88	0.31	0.00548	0.105
RILP	17p13.3	7.83	7.51	0.31	0.005526	0.105
AIFM2	10q22.1	9.66	9.35	0.31	0.007843	0.123
TMEM164	Xq23	10.05	9.74	0.31	0.008823	0.129
CXCL16	17p13.2	11.71	11.4	0.31	0.008915	0.13
CASP3	4q35.1	10.23	9.92	0.31	0.0104	0.139
HSD17B12	11p11.2	11.25	10.95	0.31	0.0105	0.139
DDIAS	11q14.1	7.83	7.52	0.31	0.0121	0.147
OVOL2	20p11.23	8	7.69	0.31	0.015	0.161
BAG4	8p11.23	8.05	7.75	0.31	0.0173	0.17
AP1S3	2q36.1	9.08	8.77	0.31	0.021	0.187
ACY1	3p21.2	10.09	9.78	0.31	0.0297	0.214
CHCHD10	22q11.23	9.69	9.38	0.31	0.0331	0.225
SHROOM3	4q21.1	11.63	11.32	0.31	0.0339	0.227
SLC37A1	21q22.3	10.5	10.19	0.31	0.0384	0.24
SLC15A3	11q12.2	9.22	8.91	0.31	0.0475	0.267
FOXD4L1	2q14.1	2.53	2.22	0.31	0.0721	0.318
RAET1K	6q25.1	3.49	3.19	0.31	0.0734	0.32
INPP5D	2q37.1	9.67	9.36	0.31	0.0742	0.322
JAK2	9p24.1	9.59	9.28	0.31	0.0764	0.325
ALDOC	17q11.2	8.54	8.23	0.31	0.0779	0.328
HCK	20q11.21	8.08	7.77	0.31	0.0824	0.337
TANC2	17q23.2-q23.3	8.79	8.48	0.31	0.0859	0.343
MIR155HG	-	5.15	4.84	0.31	0.0934	0.355
DPPA4	3q13.13	1.22	0.91	0.31	0.112	0.385
PDE6G	17q25.3	3.52	3.21	0.31	0.117	0.392
CD74	5q33.1	15.33	15.02	0.31	0.117	0.392
FAM86B3P	8p23.1	4	3.69	0.31	0.129	0.41
SLC4A1	17q21.31	1.34	1.03	0.31	0.137	0.422
CDC42EP5	19q13.42	8.78	8.47	0.31	0.142	0.428
PAX6	11p13	6.07	5.76	0.31	0.145	0.432
LILRB2	19q13.42	7.13	6.82	0.31	0.146	0.433
CNTF	11q12.1	3.28	2.97	0.31	0.165	0.458
CCL3L3	17q12	1.91	1.6	0.31	0.189	0.49
CLDN23	8p23.1	8.48	8.17	0.31	0.195	0.498
RNASE3	14q11.2	1.08	0.77	0.31	0.204	0.506
RSAD2	2p25.2	8.34	8.02	0.31	0.208	0.51
CLEC12A	12p13.31	4.45	4.14	0.31	0.227	0.529
FFAR2	19q13.12	4.97	4.67	0.31	0.23	0.533
ELOVL3	10q24.32	3.09	2.78	0.31	0.232	0.535
OTOF	2p23.3	3.28	2.97	0.31	0.249	0.553
ANO7	2q37.3	5.45	5.14	0.31	0.251	0.555
RHOV	15q15.1	6.78	6.46	0.31	0.264	0.567
REP15	12p11.22	5.36	5.06	0.31	0.267	0.569
FAM167A	8p23.1	6.47	6.16	0.31	0.286	0.588
NCF1B	7q11.23	4.94	4.64	0.31	0.311	0.609
CYP4F12	19p13.12	6.98	6.68	0.31	0.329	0.624
HLA-DRB5	6p21.32	10.31	10	0.31	0.333	0.628
DRGX	10q11.23	1.4	1.09	0.31	0.359	0.647
IL17REL	22q13.33	3.72	3.41	0.31	0.375	0.659
SYNE4	19q13.12	4.73	4.43	0.31	0.45	0.717
ANXA10	4q32.3	7.7	7.38	0.31	0.551	0.786
VDAC1	5q31.1	12.99	12.69	0.3	0.0003002	0.0342
GTF2E2	8p12	9.92	9.62	0.3	0.0003667	0.0368
SCO1	17p13.1	9.3	9	0.3	0.0004114	0.0376
MRPL4	19p13.2	10.22	9.92	0.3	0.0004766	0.0396
CDC42SE2	5q31.1	10.95	10.64	0.3	0.0006339	0.0429
KNSTRN	15q15.1	9.06	8.76	0.3	0.0006623	0.0433
TMED7	5q22.3	11.65	11.35	0.3	0.0008066	0.0463
TPI1	12p13.31	13.41	13.1	0.3	0.000813	0.0464
HSH2D	19p13.11	8.59	8.29	0.3	0.001139	0.0536
PSME1	14q12	12.3	11.99	0.3	0.001263	0.0559
PPP2R2A	8p21.2	10.41	10.11	0.3	0.00138	0.0581
TRAP1	16p13.3	11.2	10.9	0.3	0.001446	0.0593
PNP	14q11.2	11.16	10.87	0.3	0.001745	0.0646
RFC5	12q24.23	8.9	8.61	0.3	0.001756	0.0647
TSKU	11q13.5	10.15	9.84	0.3	0.001888	0.0676
NME1	17q21.33	11.16	10.86	0.3	0.002137	0.0718
COQ3	6q16.2	7.77	7.47	0.3	0.00235	0.075
TIMM21	18q22.3	8.64	8.34	0.3	0.003512	0.0874
NOP16	5q35.2	8.8	8.5	0.3	0.003644	0.0891
ATP5F1A	18q21.1	13.44	13.15	0.3	0.004173	0.0942
PPIP5K2	5q21.1	9.94	9.64	0.3	0.004795	0.099
MAPK3	16p11.2	10.99	10.69	0.3	0.005507	0.105
TCF19	6p21.33	9.52	9.22	0.3	0.00577	0.107
ZNF57	19p13.3	7.71	7.41	0.3	0.006848	0.116
ME2	18q21.2	10.23	9.93	0.3	0.007549	0.121
PHETA1	12q24.12	9.58	9.28	0.3	0.0111	0.142
C4ORF33	4q28.2	8.28	7.97	0.3	0.0113	0.143
ABHD17C	15q25.1	11.05	10.76	0.3	0.0115	0.144
P4HA1	10q22.1	10.34	10.04	0.3	0.013	0.152
TTC38	22q13.31	10.03	9.74	0.3	0.0157	0.164
IQGAP3	1q22	10.53	10.22	0.3	0.0158	0.165
KIF18A	11p14.1	8.3	8	0.3	0.0168	0.168
CCDC163	1p34.1	4.46	4.16	0.3	0.0225	0.192
ELF3	1q32.1	13.28	12.98	0.3	0.023	0.193
CENPU	4q35.1	9.16	8.85	0.3	0.0262	0.204
UBE2S	19q13.42	9.32	9.02	0.3	0.0277	0.209
RIN1	11q13.2	8.7	8.4	0.3	0.028	0.21
PFKP	10p15.2	11.5	11.2	0.3	0.0285	0.211
MORC4	Xq22.3	9.78	9.48	0.3	0.0321	0.222
RRH	4q25	1.54	1.24	0.3	0.0523	0.278
CORO2A	9q22.33	10.54	10.24	0.3	0.057	0.287
SPIN4	Xq11.1	8.53	8.23	0.3	0.058	0.29
RND1	12q13.12	8.03	7.73	0.3	0.0583	0.29
PKP2	12p11.21	10.84	10.54	0.3	0.0592	0.292
CRACR2B	11p15.5	9.22	8.92	0.3	0.0605	0.294
TPK1	7q35	7.3	7.01	0.3	0.0624	0.298
NEIL2	8p23.1	8.7	8.4	0.3	0.0627	0.299
TLN2	15q22.2	9.85	9.55	0.3	0.0693	0.312
MECOM	3q26.2	11.28	10.98	0.3	0.0696	0.313
MBOAT2	2p25.1	8.81	8.51	0.3	0.0812	0.334
SLC39A4	8q24.3	9.99	9.69	0.3	0.0835	0.338
DAPP1	4q23	7.52	7.21	0.3	0.0843	0.34
ITGB7	12q13.13	7.93	7.62	0.3	0.115	0.39
ETV7	6p21.31	8.26	7.96	0.3	0.131	0.412
LST1	6p21.33	7.18	6.88	0.3	0.132	0.414
CD53	1p13.3	9.95	9.64	0.3	0.141	0.426
HIST1H3D	6p22.2	3.98	3.69	0.3	0.157	0.448
CD209	19p13.2	7.39	7.08	0.3	0.164	0.457
ST6GALNAC2	17q25.1	6.8	6.5	0.3	0.167	0.462
PCDHB15	5q31.3	5.44	5.13	0.3	0.186	0.487
SIRPB2	20p13	5.21	4.91	0.3	0.194	0.496
HLA-DPA1	6p21.32	12.34	12.04	0.3	0.217	0.519
KLRD1	12p13.2	5.79	5.5	0.3	0.219	0.521
CDH18	5p14.3	0.86	0.55	0.3	0.228	0.531
P2RY10	Xq21.1	5.54	5.25	0.3	0.248	0.552
BCO1	16q23.2	6.14	5.84	0.3	0.276	0.577
CRTAM	11q24.1	4.14	3.84	0.3	0.28	0.582
ZNF560	19p13.2	1.01	0.71	0.3	0.283	0.585
PLA2G1B	12q24.31	1.71	1.41	0.3	0.291	0.592
CASKIN1	16p13.3	2.06	1.77	0.3	0.326	0.622
JSRP1	19p13.3	5.12	4.82	0.3	0.334	0.629
AMH	19p13.3	3.58	3.27	0.3	0.339	0.632
TTPA	8q12.3	2.36	2.05	0.3	0.366	0.651
IL13RA2	Xq23	3.02	2.72	0.3	0.396	0.674
FAIM2	12q13.12	5.51	5.21	0.3	0.4	0.678
TMEM151A	11q13.2	4.46	4.16	0.3	0.409	0.683
CCL20	2q36.3	9.22	8.92	0.3	0.424	0.696
PDIA2	16p13.3	5.36	5.07	0.3	0.517	0.763
CILP	15q22.31	6.99	6.69	0.3	0.526	0.771
WDR72	15q21.3	8.02	7.72	0.3	0.556	0.79
GRPEL1	4p16.1	9.94	9.65	0.29	0.0001193	0.0217
SLBP	4p16.3	10.48	10.19	0.29	0.0005877	0.0413
HSPA9	5q31.2	12.84	12.55	0.29	0.0006037	0.0418
BID	22q11.21	9.85	9.56	0.29	0.0007279	0.0445
NCLN	19p13.3	11.27	10.98	0.29	0.0007312	0.0445
VRK1	14q32.2	8.86	8.57	0.29	0.001202	0.0542
COA6	1q42.2	9.09	8.8	0.29	0.001705	0.0636
WDR34	9q34.11	10.71	10.42	0.29	0.002642	0.0791
MARS2	2q33.1	8.39	8.1	0.29	0.002882	0.0816
SLC31A1	9q32	10.95	10.66	0.29	0.002908	0.0819
DOLPP1	9q34.11	9.04	8.74	0.29	0.002908	0.0819
ATP5F1D	19p13.3	10.26	9.97	0.29	0.003146	0.0838
ATP5MC3	2q31.1	12.43	12.13	0.29	0.003189	0.0838
SGO1	3p24.3	7.66	7.37	0.29	0.003917	0.0915
FUCA1	1p36.11	10.89	10.6	0.29	0.004123	0.0937
PGM3	6q14.1	9.42	9.13	0.29	0.004177	0.0942
UNC93B1	11q13.2	10.49	10.2	0.29	0.004185	0.0942
H2AFZ	4q23	12.41	12.12	0.29	0.004311	0.0948
EZH2	7q36.1	9.29	9	0.29	0.00471	0.0985
DDAH1	1p22.3	11.65	11.36	0.29	0.00505	0.101
SAP30	4q34.1	8.12	7.84	0.29	0.00509	0.102
INTS10	8p21.3	10.54	10.25	0.29	0.005751	0.107
WDHD1	14q22.2-q22.3	8.57	8.28	0.29	0.007865	0.123
PKN3	9q34.11	8.64	8.35	0.29	0.008798	0.129
HADH	4q25	10.76	10.47	0.29	0.0109	0.14
CCDC138	2q13	6.69	6.4	0.29	0.0116	0.145
PDK1	2q31.1	8.85	8.56	0.29	0.0125	0.149
PPIC	5q23.2	10.16	9.86	0.29	0.0135	0.154
TRIM59	3q25.33	8.48	8.2	0.29	0.0172	0.17
B3GNT3	19p13.11	10.81	10.53	0.29	0.0189	0.178
CENPV	17p11.2	8.99	8.7	0.29	0.0213	0.188
ASPM	1q31.3	9.85	9.56	0.29	0.0245	0.198
ELL3	15q15.3	8.37	8.08	0.29	0.026	0.203
HIST1H2AJ	6p22.1	0.84	0.55	0.29	0.0263	0.204
IPMK	10q21.1	6.58	6.29	0.29	0.0296	0.214
BBC3	19q13.32	8.25	7.96	0.29	0.0329	0.224
KLF5	13q22.1	12.85	12.56	0.29	0.0349	0.231
SPATC1	8q24.3	2.46	2.17	0.29	0.0515	0.276
TMEM231	16q23.1	7.59	7.29	0.29	0.0524	0.278
TNFSF13	17p13.1	9.93	9.65	0.29	0.0532	0.279
PRR26	10p15.3	6.53	6.24	0.29	0.0542	0.281
PLCD3	17q21.31	10.53	10.24	0.29	0.0572	0.287
HYLS1	11q24.2	7.06	6.77	0.29	0.065	0.304
GALNT7	4q34.1	11.19	10.9	0.29	0.07	0.313
FGF7P6	9q13	0.74	0.45	0.29	0.0796	0.33
FGR	1p35.3	7.68	7.39	0.29	0.0797	0.33
ATP8B1	18q21.31	11.64	11.35	0.29	0.0822	0.336
EPB41L4B	9q31.3	9.73	9.44	0.29	0.0857	0.342
NME2	17q21.33	13.39	13.1	0.29	0.0887	0.347
GSTM4	1p13.3	10.08	9.78	0.29	0.0995	0.366
DDIT4	10q22.1	11.47	11.18	0.29	0.0999	0.367
TNFRSF10D	8p21.3	8.08	7.78	0.29	0.103	0.372
CACNG5	17q24.2	0.52	0.23	0.29	0.113	0.387
LRRC25	19p13.11	7.17	6.88	0.29	0.117	0.393
MOG	6p22.1	0.83	0.54	0.29	0.119	0.395
CLEC7A	12p13.2	7.34	7.06	0.29	0.119	0.396
AQP12A	2q37.3	0.84	0.55	0.29	0.134	0.415
CD247	1q24.2	6.68	6.38	0.29	0.136	0.42
SP6	17q21.32	7.39	7.1	0.29	0.151	0.439
PSMB9	6p21.32	10.42	10.12	0.29	0.156	0.446
LILRB1	19q13.42	7.1	6.81	0.29	0.167	0.462
FAM25BP	10q11.22	0.9	0.61	0.29	0.169	0.463
APOE	19q13.32	11.54	11.25	0.29	0.179	0.478
SMIM6	17q25.1	5.7	5.41	0.29	0.182	0.482
SOST	17q21.31	1.11	0.82	0.29	0.186	0.487
CD52	1p36.11	8.54	8.25	0.29	0.189	0.491
SLC9C2	1q25.1	1.4	1.11	0.29	0.2	0.503
MCOLN2	1p22.3	5.93	5.65	0.29	0.211	0.513
PTPRCAP	11q13.2	7.64	7.35	0.29	0.213	0.516
CD27	12p13.31	7.18	6.88	0.29	0.231	0.534
DOK7	4p16.3	5.52	5.23	0.29	0.264	0.567
HLA-DOA	6p21.32	8.51	8.23	0.29	0.278	0.579
AMPD1	1p13.2	2.78	2.49	0.29	0.336	0.629
TNNC1	3p21.1	4.99	4.7	0.29	0.342	0.634
CLDN15	7q22.1	8.53	8.24	0.29	0.346	0.636
XIRP1	3p22.2	3.83	3.54	0.29	0.357	0.645
LRRC66	4q12	6.31	6.02	0.29	0.363	0.649
DMRTB1	1p32.3	0.65	0.36	0.29	0.383	0.665
PRPH	12q13.12	3.11	2.83	0.29	0.384	0.666
SULT1A2	16p11.2	4.82	4.53	0.29	0.386	0.667
CAPN8	1q41	9.17	8.88	0.29	0.389	0.669
SLC6A7	5q32	3.32	3.03	0.29	0.389	0.67
PCDHA5	5q31.3	2.63	2.34	0.29	0.405	0.681
ADRA2A	10q25.2	7.89	7.6	0.29	0.412	0.687
PPBP	4q13.3	2.54	2.25	0.29	0.415	0.689
SAA4	11p15.1	2.86	2.57	0.29	0.502	0.753
ALPI	2q37.1	3.95	3.65	0.29	0.572	0.798
SLC13A2	17q11.2	4.48	4.19	0.29	0.615	0.822
UCK2	1q24.1	9.38	9.1	0.28	0.0002712	0.0327
ATG3	3q13.2	10.26	9.98	0.28	0.0006642	0.0433
CNOT7	8p22	10.87	10.59	0.28	0.0009912	0.0512
MRPL54	19p13.3	8.96	8.68	0.28	0.001361	0.0581
PAICS	4q12	11.75	11.47	0.28	0.001482	0.0601
STIM2	4p15.2	9.47	9.19	0.28	0.0016	0.0614
PHB2	12p13.31	11.87	11.59	0.28	0.001768	0.065
SIGMAR1	9p13.3	11	10.71	0.28	0.001941	0.0681
VPS37A	8p22	9.72	9.45	0.28	0.002051	0.0709
CHMP7	8p21.3	10.22	9.95	0.28	0.002191	0.0726
EXOSC4	8q24.3	8.87	8.6	0.28	0.002559	0.0777
TSPAN15	10q22.1	11.15	10.87	0.28	0.004114	0.0937
CCDC25	8p21.1	10.34	10.05	0.28	0.006316	0.112
RFK	9q21.13	10.38	10.11	0.28	0.007125	0.118
NDUFC1	4q31.1	9.63	9.36	0.28	0.0079	0.123
RNASET2	6q27	10.74	10.46	0.28	0.008079	0.124
OCIAD2	4p11	10.83	10.55	0.28	0.008533	0.127
SHMT2	12q13.3	11.42	11.13	0.28	0.008961	0.13
TPX2	20q11.21	11.24	10.96	0.28	0.009785	0.135
PPAT	4q12	8.95	8.67	0.28	0.01	0.136
KCTD9	8p21.2	9.68	9.4	0.28	0.0101	0.137
BPNT1	1q41	10.18	9.9	0.28	0.011	0.141
FOXM1	12p13.33	10.65	10.37	0.28	0.011	0.141
DSCC1	8q24.12	8.34	8.06	0.28	0.0118	0.145
MPC1	6q27	9.44	9.16	0.28	0.0123	0.148
PARD6A	16q22.1	6.91	6.63	0.28	0.0139	0.156
EFNB1	Xq13.1	10.68	10.41	0.28	0.0155	0.164
MYO5B	18q21.1	11.39	11.11	0.28	0.0201	0.183
MAP3K21	1q42.2	9.34	9.06	0.28	0.0209	0.186
AK1	9q34.11	9.87	9.59	0.28	0.0314	0.22
ESPL1	12q13.13	9.09	8.81	0.28	0.0325	0.223
NFE2L3	7p15.2	10.78	10.5	0.28	0.0325	0.223
AGPAT2	9q34.3	11.33	11.05	0.28	0.0389	0.242
HIST1H4C	6p22.2	0.89	0.61	0.28	0.0485	0.269
C12ORF60	12p13.1-p12.3	4.25	3.97	0.28	0.0501	0.273
TYMSOS	18p11.32	4.81	4.53	0.28	0.0536	0.28
KIF4B	5q33.2	3.77	3.48	0.28	0.0624	0.298
PRR34-AS1	22q13.31	6.08	5.8	0.28	0.0711	0.316
MOB3B	9p21.2	9.46	9.19	0.28	0.077	0.326
SH3RF2	5q32	9.12	8.84	0.28	0.0848	0.341
TLR2	4q31.3	8.2	7.92	0.28	0.0876	0.346
NFAM1	22q13.2	7.85	7.56	0.28	0.0911	0.35
SELPLG	12q24.11	8.72	8.44	0.28	0.0921	0.353
FCHO1	19p13.11	7.88	7.6	0.28	0.105	0.376
KCNRG	13q14.2	4.23	3.95	0.28	0.124	0.402
SPI1	11p11.2	8.66	8.38	0.28	0.126	0.405
TDRG1	6p21.2	0.82	0.54	0.28	0.129	0.409
IER3	6p21.33	11.29	11.01	0.28	0.132	0.414
EPS8L3	1p13.3	10.61	10.33	0.28	0.152	0.441
SLC25A34	1p36.21	4.88	4.61	0.28	0.158	0.449
CD2	1p13.1	8.33	8.05	0.28	0.162	0.455
FUT7	9q34.3	3.04	2.76	0.28	0.169	0.464
LCE1E	1q21.3	0.96	0.68	0.28	0.174	0.471
MT2A	16q13	10.54	10.26	0.28	0.174	0.471
DHRS4	14q11.2	9.2	8.93	0.28	0.175	0.472
TKTL2	4q32.2	0.97	0.69	0.28	0.18	0.479
LILRP2	19q13.42	1.73	1.45	0.28	0.182	0.482
ARHGEF38	4q24	5.39	5.11	0.28	0.189	0.491
TNFSF13B	13q33.3	6.71	6.43	0.28	0.189	0.491
NCR1	19q13.42	1.74	1.46	0.28	0.192	0.495
KCNQ1	11p15.5-p15.4	9.5	9.22	0.28	0.209	0.511
CCL5	17q12	9.49	9.21	0.28	0.211	0.513
ATP2A3	17p13.2	11.1	10.83	0.28	0.215	0.517
GOLGA8DP	15q11.2	0.96	0.68	0.28	0.225	0.528
LINC01558	6q27	3.79	3.52	0.28	0.226	0.528
OTUD6A	Xq13.1	0.58	0.3	0.28	0.237	0.539
GBP3	1p22.2	10.45	10.17	0.28	0.242	0.544
PCSK4	19p13.3	4.83	4.54	0.28	0.26	0.564
DTHD1	4p14	2.54	2.26	0.28	0.26	0.564
CD38	4p15.32	6.36	6.07	0.28	0.266	0.568
RNASE2	14q11.2	3.36	3.08	0.28	0.296	0.596
SOWAHA	5q31.1	6.85	6.57	0.28	0.321	0.617
KISS1R	19p13.3	1.44	1.15	0.28	0.325	0.621
ANKRD33	12q13.13	1.66	1.38	0.28	0.36	0.647
UTS2	1p36.23	2.36	2.09	0.28	0.395	0.674
SSX1	Xp11.23	1.01	0.73	0.28	0.493	0.747
SPDEF	6p21.31	7.6	7.32	0.28	0.496	0.749
TCN1	11q12.1	7.45	7.17	0.28	0.506	0.757
MAGEA4	Xq28	2.95	2.68	0.28	0.684	0.859
GLRX5	14q32.13	10	9.73	0.27	0.0005495	0.0409
HSD17B4	5q23.1	11.25	10.98	0.27	0.000677	0.0438
GON7	14q32.12	8.03	7.76	0.27	0.001436	0.059
TEX264	3p21.2	10.17	9.9	0.27	0.001695	0.0635
PLPBP	8p11.23	10.49	10.22	0.27	0.002258	0.0737
INTS9	8p21.1	8.93	8.66	0.27	0.00231	0.0744
MON1A	3p21.31	8.07	7.81	0.27	0.002535	0.0775
P4HTM	3p21.31|3p21.3	9.25	8.98	0.27	0.003441	0.0867
NDUFA9	12p13.32	11.03	10.76	0.27	0.003785	0.0904
PCCB	3q22.3	10.51	10.24	0.27	0.004041	0.0929
NR1H3	11p11.2	9.17	8.9	0.27	0.004316	0.0948
MAK16	8p12	9.3	9.03	0.27	0.005343	0.104
AKR7A2	1p36.13	10.1	9.83	0.27	0.005968	0.109
YTHDC2	5q22.2	9.77	9.5	0.27	0.007077	0.118
DFFB	1p36.32	7.84	7.56	0.27	0.009174	0.131
DHRS4-AS1	14q11.2	9.15	8.88	0.27	0.009331	0.132
TXNRD1	12q23.3	11.7	11.44	0.27	0.009648	0.134
EFHD2	1p36.21	11.99	11.72	0.27	0.0108	0.14
COX7A2	6q14.1	11.62	11.35	0.27	0.013	0.152
RPL29	3p21.2	13.62	13.35	0.27	0.0142	0.157
TXN	9q31.3	12.48	12.21	0.27	0.0144	0.157
SH3BP1	22q13.1	9.52	9.25	0.27	0.0148	0.16
MRPS35	12p11.22	11.22	10.95	0.27	0.0172	0.17
CDCP1	3p21.31	11.15	10.88	0.27	0.0186	0.177
CASP7	10q25.3	10.58	10.3	0.27	0.0194	0.18
CASP6	4q25	9.05	8.79	0.27	0.0195	0.181
EZR	6q25.3	13.69	13.42	0.27	0.0201	0.183
RPP40	6p25.1	7.4	7.13	0.27	0.0223	0.191
HNF1A	12q24.31	9.07	8.79	0.27	0.0247	0.199
DIAPH3	13q21.2	8.34	8.07	0.27	0.0286	0.211
FANCA	16q24.3	9.25	8.99	0.27	0.0307	0.217
HMMR	5q34	9.22	8.95	0.27	0.036	0.233
SERPINA13P	14q32.13	0.47	0.21	0.27	0.0509	0.275
RAB11FIP1	8p11.23	12.35	12.08	0.27	0.0549	0.282
C9ORF116	9q34.3	5.61	5.34	0.27	0.0611	0.295
PRSS36	16p11.2	4.78	4.51	0.27	0.0613	0.295
ACE	17q23.3	9.72	9.46	0.27	0.0638	0.301
SEMA4G	10q24.31	10.29	10.02	0.27	0.0647	0.303
LIMA1	12q13.12	12.18	11.91	0.27	0.0662	0.306
CD68	17p13.1	12.05	11.78	0.27	0.0669	0.307
SLC16A1	1p13.2	11.16	10.89	0.27	0.0804	0.332
CARD16	11q22.3	7.94	7.67	0.27	0.0882	0.346
IL15	4q31.21	6.78	6.51	0.27	0.0892	0.348
KLF4	9q31.2	10.61	10.34	0.27	0.102	0.37
NBPF22P	5q14.3	2.21	1.94	0.27	0.111	0.384
FOXD2	1p33	6.62	6.35	0.27	0.112	0.385
TMEM191A	22q11.21	4.84	4.57	0.27	0.116	0.391
MMP25	16p13.3	5.83	5.56	0.27	0.126	0.405
GRIN3A	9q31.1	4.5	4.23	0.27	0.127	0.406
NR3C2	4q31.23	7.85	7.59	0.27	0.141	0.426
GFI1	1p22.1	5.98	5.71	0.27	0.15	0.438
KCNK7	11q13.1	3.42	3.15	0.27	0.152	0.441
HIST3H2BB	1q42.13	1.56	1.29	0.27	0.153	0.442
THEG	19p13.3	0.75	0.48	0.27	0.157	0.448
C19ORF38	19p13.2	4.7	4.43	0.27	0.165	0.459
KRTAP5-4	11p15.5	1.47	1.2	0.27	0.166	0.46
KIR3DL2	19q13.42	1.55	1.28	0.27	0.167	0.462
TMEM229B	14q24.1	8.01	7.74	0.27	0.167	0.462
ITGAM	16p11.2	7.83	7.56	0.27	0.178	0.477
S100A4	1q21.3	10.64	10.36	0.27	0.179	0.478
SLC12A2	5q23.3	12.33	12.06	0.27	0.188	0.49
KIR2DL1	19q13.42	1.22	0.95	0.27	0.194	0.496
TMEM232	5q22.1	1.9	1.64	0.27	0.201	0.503
EPHX2	8p21.2-p21.1	8.99	8.72	0.27	0.208	0.51
C1ORF194	1p13.3	2.03	1.76	0.27	0.213	0.516
LAX1	1q32.1	6.13	5.86	0.27	0.219	0.521
GPR141	7p14.1	3.29	3.02	0.27	0.225	0.528
DUSP13	10q22.2	0.74	0.47	0.27	0.242	0.545
KLRC3	12p13.2	2.66	2.39	0.27	0.244	0.547
XCL2	1q24.2	3.63	3.36	0.27	0.25	0.554
KLRC1	12p13.2	2.81	2.54	0.27	0.251	0.554
QRFPR	4q27	1.03	0.77	0.27	0.255	0.559
DERL3	22q11.23	8.28	8.01	0.27	0.285	0.587
SLC1A1	9p24.2	8.66	8.38	0.27	0.294	0.595
ANGPTL4	19p13.2	7.14	6.88	0.27	0.303	0.602
NXPE4	11q23.2	1.14	0.87	0.27	0.311	0.609
IRX5	16q12.2	4.61	4.35	0.27	0.335	0.629
ERICH4	19q13.2	2.28	2.01	0.27	0.341	0.633
TFR2	7q22.1	6.03	5.76	0.27	0.367	0.651
TPO	2p25.3	2.11	1.85	0.27	0.418	0.691
F13A1	6p25.1	8.08	7.81	0.27	0.429	0.7
ADH6	4q23	6.19	5.92	0.27	0.459	0.723
CYP2C18	10q23.33	7.76	7.49	0.27	0.473	0.734
LGR6	1q32.1	6.42	6.15	0.27	0.5	0.752
CYP2B6	19q13.2	6.2	5.93	0.27	0.507	0.757
SLC39A5	12q13.3	7.81	7.54	0.27	0.514	0.762
NOS2	17q11.2	6.29	6.02	0.27	0.577	0.801
UGT1A6	2q37.1	6.92	6.65	0.27	0.58	0.802
NXF2	Xq22.1	1.37	1.1	0.27	0.586	0.805
ITLN1	1q23.3	5.54	5.28	0.27	0.668	0.851
S100A7	1q21.3	2.77	2.49	0.27	0.699	0.867
DCPS	11q24.2	8.81	8.55	0.26	4.209e-05	0.0133
MTHFD1	14q23.3	11.07	10.81	0.26	0.000452	0.0396
EBAG9	8q23.2	9.56	9.3	0.26	0.0008679	0.0481
RASSF1	3p21.31	9.27	9.01	0.26	0.001503	0.0602
SLC27A4	9q34.11	10.22	9.96	0.26	0.002461	0.0762
TUBA1B	12q13.12	14.4	14.14	0.26	0.002859	0.0816
NSUN3	3q11.2	7.2	6.93	0.26	0.002874	0.0816
ELP3	8p21.1	9.6	9.34	0.26	0.00316	0.0838
SLC25A19	17q25.1	8.22	7.96	0.26	0.003252	0.0843
RRP7A	22q13.2	10.04	9.78	0.26	0.003644	0.0891
POLR3K	16p13.3	9.08	8.82	0.26	0.004029	0.0929
ATP6V1B2	8p21.3	11.28	11.02	0.26	0.00425	0.0946
C5ORF15	5q31.1	10.6	10.33	0.26	0.004597	0.0977
CYB561	17q23.3	11.26	10.99	0.26	0.005295	0.103
PCNA	20p12.3	12.11	11.85	0.26	0.005352	0.104
FBXO5	6q25.2	8.41	8.15	0.26	0.005567	0.105
ASAH1	8p22	11.89	11.63	0.26	0.005814	0.108
SVIP	11p14.3	8.99	8.73	0.26	0.006141	0.111
OXSM	3p24.2	7.9	7.64	0.26	0.006995	0.118
RACGAP1	12q13.12	10.43	10.16	0.26	0.007037	0.118
VPS37B	12q24.31	10.7	10.44	0.26	0.007848	0.123
ABHD14B	3p21.2	10.64	10.39	0.26	0.008398	0.127
PTPRE	10q26.2	9.66	9.4	0.26	0.008939	0.13
SMPD2	6q21	8.52	8.26	0.26	0.011	0.141
BLVRB	19q13.2	10.57	10.31	0.26	0.0112	0.143
PDCD2L	19q13.11	8	7.74	0.26	0.0116	0.145
CHORDC1	11q14.3	9.76	9.5	0.26	0.0129	0.151
NDUFAF4	6q16.1	8.62	8.36	0.26	0.0133	0.153
STIL	1p33	9.28	9.01	0.26	0.0198	0.182
SGK3	8q13.1	8.75	8.49	0.26	0.0204	0.185
C1ORF226	1q23.3	9.13	8.87	0.26	0.0213	0.188
LINC01011	6p25.2	5.73	5.47	0.26	0.0223	0.191
MTAP	9p21.3	9.48	9.22	0.26	0.0235	0.196
TBC1D2	9q22.33	8.9	8.64	0.26	0.0243	0.198
MIB2	1p36.33	9.29	9.03	0.26	0.0247	0.199
RAD54B	8q22.1	7.61	7.35	0.26	0.0279	0.21
TMEM38B	9q31.2	8.29	8.03	0.26	0.0294	0.213
ATP5MC1	17q21.32	10.44	10.18	0.26	0.0355	0.232
PDSS1	10p12.1	8.23	7.97	0.26	0.0394	0.243
EPCAM	2p21	13.86	13.6	0.26	0.0403	0.246
CD82	11p11.2	10.84	10.58	0.26	0.0409	0.248
ACAT2	6q25.3	9.42	9.15	0.26	0.042	0.251
IRF7	11p15.5	9.15	8.89	0.26	0.0546	0.282
NCOA7	6q22.31-q22.32	11.62	11.36	0.26	0.0568	0.287
TNFSF10	3q26.31	10.87	10.61	0.26	0.0622	0.298
CDS1	4q21.23	9.82	9.57	0.26	0.0645	0.302
CIRBP-AS1	19p13.3	4.18	3.92	0.26	0.0658	0.305
TRPV2	17p11.2	8.38	8.12	0.26	0.0681	0.31
ZNF718	4p16.3	6.14	5.88	0.26	0.073	0.319
FBXO44	1p36.22	8.06	7.8	0.26	0.0781	0.328
TMC8	17q25.3	8.56	8.3	0.26	0.0826	0.337
CHAC1	15q15.1	7.16	6.9	0.26	0.117	0.392
TMEM64	8q21.3	9.32	9.06	0.26	0.121	0.397
FOXP3	Xp11.23	6.45	6.2	0.26	0.133	0.415
PTPRH	19q13.42	9.99	9.72	0.26	0.137	0.42
NPDC1	9q34.3	10.31	10.04	0.26	0.138	0.422
LINC00239	14q32.31	3.3	3.04	0.26	0.145	0.432
GLS2	12q13.3	6.33	6.06	0.26	0.146	0.433
DOK2	8p21.3	7.6	7.34	0.26	0.152	0.441
USP43	17p13.1	7.97	7.71	0.26	0.153	0.442
BLNK	10q24.1	8.63	8.37	0.26	0.155	0.445
FHIT	3p14.2	5.38	5.12	0.26	0.159	0.451
ADGRE2	19p13.12	7.64	7.38	0.26	0.165	0.458
CLEC4A	12p13.31	5.93	5.67	0.26	0.179	0.477
NTRK1	1q23.1	2.36	2.1	0.26	0.179	0.478
MS4A12	11q12.2	0.55	0.29	0.26	0.182	0.481
C5AR1	19q13.32	8.15	7.89	0.26	0.189	0.491
CYP2S1	19q13.2	11.21	10.95	0.26	0.204	0.507
FRRS1	1p21.2	7.01	6.76	0.26	0.209	0.511
PRR19	19q13.2	4.83	4.58	0.26	0.214	0.517
S100A5	1q21.3	1.85	1.59	0.26	0.221	0.523
TLCD4	1p21.3	8.17	7.91	0.26	0.225	0.528
FAM81A	15q22.2	7.3	7.05	0.26	0.234	0.537
SIT1	9p13.3	5.33	5.07	0.26	0.237	0.538
ZNF733P	7q11.21	0.55	0.29	0.26	0.242	0.545
GJA10	6q15	0.65	0.39	0.26	0.264	0.567
GLOD5	Xp11.23	3.85	3.59	0.26	0.266	0.568
CD48	1q23.3	7.98	7.73	0.26	0.266	0.568
ART5	11p15.4	2.9	2.64	0.26	0.269	0.572
TDO2	4q32.1	5.55	5.29	0.26	0.284	0.586
FASLG	1q24.3	4.84	4.58	0.26	0.288	0.589
CEACAM16	19q13.31-q13.32	1.2	0.94	0.26	0.288	0.59
TIFAB	5q31.1	3.36	3.1	0.26	0.299	0.599
CXCR2	2q35	5.05	4.79	0.26	0.337	0.63
NPNT	4q24	10.03	9.77	0.26	0.344	0.635
TPSAB1	16p13.3	9.12	8.86	0.26	0.396	0.674
TPSB2	16p13.3	8.51	8.24	0.26	0.409	0.683
ESPN	1p36.31	7.47	7.21	0.26	0.415	0.689
NXPE2	11q23.2-q23.3	1.8	1.54	0.26	0.43	0.701
DUOX1	15q21.1	7.22	6.97	0.26	0.439	0.708
CCL26	7q11.23	3.7	3.44	0.26	0.464	0.727
VSNL1	2p24.2	6.65	6.39	0.26	0.518	0.765
SERPINB4	18q21.33	3.32	3.06	0.26	0.52	0.766
GABRP	5q35.1	8.33	8.07	0.26	0.607	0.817
TMEM70	8q21.11	9.59	9.34	0.25	0.0003019	0.0342
TXN2	22q12.3	10.59	10.34	0.25	0.0008854	0.0484
TRABD	22q13.33	10.02	9.77	0.25	0.001101	0.053
COX10	17p12	8.68	8.43	0.25	0.001751	0.0647
MRPS2	9q34.3	10.16	9.91	0.25	0.001827	0.0663
EBNA1BP2	1p34.2	10.71	10.46	0.25	0.002315	0.0744
ANKRD39	2q11.2	7.92	7.66	0.25	0.002374	0.0752
CDCA4	14q32.33	8.83	8.58	0.25	0.003016	0.083
TMEM177	2q14.2	8.1	7.85	0.25	0.003089	0.0834
MCPH1	8p23.1	9.05	8.8	0.25	0.00323	0.0843
TAF9	5q13.2	10.64	10.39	0.25	0.003415	0.0864
NDUFS3	11p11.2	10.8	10.55	0.25	0.003463	0.087
MRPL42	12q22	9.97	9.73	0.25	0.003561	0.0878
HINT1	5q23.3	12.06	11.81	0.25	0.004688	0.0985
MRPS28	8q21.13	8.38	8.13	0.25	0.004709	0.0985
STOML2	9p13.3	11.17	10.92	0.25	0.005134	0.102
TDP2	6p22.3	10.22	9.98	0.25	0.005245	0.103
MTHFD2	2p13.1	11.04	10.79	0.25	0.005489	0.105
RNF19B	1p35.1	10	9.75	0.25	0.005969	0.109
C8ORF82	8q24.3	8.83	8.59	0.25	0.006861	0.116
PEMT	17p11.2	8.12	7.87	0.25	0.007557	0.121
PYCR1	17q25.3	10.94	10.69	0.25	0.008162	0.124
IARS2	1q41	11.92	11.67	0.25	0.0105	0.139
LAP3	4p15.32	11.73	11.48	0.25	0.0109	0.14
UQCC3	11q12.3	8.68	8.43	0.25	0.0111	0.142
CARMIL1	6p22.2	10.37	10.13	0.25	0.0112	0.143
KIF9	3p21.31	7.68	7.43	0.25	0.0122	0.148
PRC1	15q26.1	10.52	10.26	0.25	0.0136	0.154
GINS1	20p11.21	9.35	9.1	0.25	0.0159	0.165
RPL8	8q24.3	15.28	15.03	0.25	0.0161	0.165
PHF7	3p21.1	5.42	5.17	0.25	0.0233	0.194
CACYBP	1q25.1	11.04	10.8	0.25	0.0247	0.199
ARHGAP39	8q24.3	8.47	8.22	0.25	0.0263	0.204
GOT1	10q24.2	10.56	10.31	0.25	0.029	0.212
KIF24	9p13.3	7.62	7.37	0.25	0.0311	0.219
PANK3	5q34	9.25	9	0.25	0.0337	0.227
FAAH2	Xp11.21	7.48	7.23	0.25	0.0409	0.248
ARRDC3-AS1	5q14.3	3.37	3.13	0.25	0.0427	0.253
NBL1	1p36.13	11.89	11.64	0.25	0.0431	0.254
TSPAN13	7p21.1	11.66	11.41	0.25	0.0471	0.266
REXO5	16p12.3	6.83	6.58	0.25	0.0475	0.267
NRARP	9q34.3	9.76	9.51	0.25	0.05	0.273
KDELR3	22q13.1	10.19	9.94	0.25	0.0559	0.284
ITGA6	2q31.1	12.82	12.57	0.25	0.0635	0.3
HAGHL	16p13.3	6.43	6.17	0.25	0.0691	0.312
UBE2C	20q13.12	10.38	10.13	0.25	0.0766	0.325
EFNA1	1q22	10.77	10.52	0.25	0.078	0.328
PIH1D3	Xq22.3	0.46	0.21	0.25	0.0861	0.343
CHDH	3p21.1	9.25	9	0.25	0.097	0.361
SETD9	5q11.2	6.94	6.69	0.25	0.101	0.368
GAS2L3	12q23.1	6.57	6.32	0.25	0.105	0.375
PSMB8	6p21.32	11.64	11.39	0.25	0.105	0.376
IL17RE	3p25.3	8.74	8.49	0.25	0.11	0.382
PIM2	Xp11.23	9.5	9.25	0.25	0.113	0.387
EPHA10	1p34.3	7.41	7.16	0.25	0.126	0.405
ITPK1-AS1	14q32.12	1.4	1.16	0.25	0.14	0.426
NUDT8	11q13.2	7.58	7.33	0.25	0.141	0.426
RSU1P2	10q11.21	0.61	0.36	0.25	0.148	0.435
CXADR	21q21.1	9.41	9.16	0.25	0.157	0.448
LINGO4	1q21.3	2.08	1.83	0.25	0.191	0.494
SAMSN1	21q11.2	7.89	7.64	0.25	0.192	0.494
GPR65	14q31.3	6.47	6.22	0.25	0.199	0.502
APC2	19p13.3	4.2	3.96	0.25	0.201	0.504
SNX20	16q12.1	5.57	5.32	0.25	0.209	0.511
BATF2	11q13.1	8.62	8.37	0.25	0.211	0.513
CLLU1OS	12q22	0.93	0.68	0.25	0.213	0.516
2001-03-01	4q32.2-q32.3	6.55	6.31	0.25	0.23	0.533
CCSER1	4q22.1	5.47	5.22	0.25	0.256	0.559
ODF3L2	19p13.3	1.1	0.85	0.25	0.268	0.571
CRYBG2	1p36.11	6.91	6.66	0.25	0.269	0.572
ADAMTS2	5q35.3	8.53	8.28	0.25	0.278	0.58
CST7	20p11.21	6.96	6.7	0.25	0.283	0.585
ANKRD30B	18p11.21	1.23	0.98	0.25	0.305	0.603
RHEX	1q32.1	2.86	2.61	0.25	0.318	0.614
CDH7	18q22.1	0.53	0.29	0.25	0.325	0.62
BTNL9	5q35.3	7.23	6.98	0.25	0.328	0.623
SLC16A2	Xq13.2	8.22	7.97	0.25	0.329	0.624
TTBK1	6p21.1	4.73	4.48	0.25	0.332	0.627
FABP5	8q21.13	8.45	8.2	0.25	0.339	0.632
AOC1	7q36.1	10.58	10.33	0.25	0.346	0.636
NCF1C	7q11.23	5.73	5.48	0.25	0.361	0.647
COL20A1	20q13.33	0.82	0.56	0.25	0.367	0.651
APOC2	19q13.32	7.23	6.98	0.25	0.368	0.652
SULT2B1	19q13.33	6.7	6.45	0.25	0.409	0.684
BMS1P20	22q11.22	13.94	13.69	0.25	0.451	0.717
ASCL2	11p15.5	7.3	7.06	0.25	0.476	0.736
RNF186	1p36.13	6.08	5.83	0.25	0.478	0.738
GTSF1	12q13.13	3.15	2.9	0.25	0.508	0.757
B4GALNT2	17q21.32	1.66	1.42	0.25	0.518	0.764
NKX6-2	10q26.3	1.83	1.58	0.25	0.565	0.794
REEP5	5q22.2	11.65	11.41	0.24	0.0002287	0.0296
NOP14	4p16.3	10.43	10.2	0.24	0.0002349	0.0296
OSTF1	9q21.13	9.98	9.73	0.24	0.0008509	0.0477
MCAT	22q13.2	8.44	8.21	0.24	0.0009686	0.0508
KIF22	16p11.2	10.37	10.12	0.24	0.001562	0.0614
PSMA6	14q13.2	11.46	11.22	0.24	0.001969	0.069
TIMM13	19p13.3	10.25	10.01	0.24	0.002346	0.075
HEXB	5q13.3	11.73	11.49	0.24	0.002444	0.0762
YIF1B	19q13.2	9.35	9.1	0.24	0.002926	0.0821
PDE12	3p14.3	9.79	9.56	0.24	0.003135	0.0838
FEN1	11q12.2	10.27	10.03	0.24	0.003355	0.086
CHAF1A	19p13.3	9.42	9.18	0.24	0.004332	0.095
CHCHD4	3p25.1	8.5	8.27	0.24	0.004921	0.0995
GPI	19q13.11	13.13	12.89	0.24	0.005025	0.101
MCCC2	5q13.2	11.11	10.87	0.24	0.005143	0.102
ISCA1P1	5q12.1	5.92	5.68	0.24	0.005352	0.104
FAM118B	11q24.2	8.77	8.54	0.24	0.006331	0.112
RWDD2A	6q14.1	6.95	6.7	0.24	0.006531	0.114
UQCRC2	16p12.2	12.24	12	0.24	0.007711	0.122
DENND2D	1p13.3-p13.2	9.68	9.44	0.24	0.007713	0.122
NARS	18q21.31	12.1	11.87	0.24	0.007719	0.122
CENPL	1q25.1	7.9	7.66	0.24	0.007863	0.123
PPP2CB	8p12	11.21	10.97	0.24	0.008176	0.125
PGD	1p36.22	11.5	11.27	0.24	0.008275	0.125
CCDC51	3p21.31	8.79	8.55	0.24	0.009331	0.132
DYRK4	12p13.32	8.25	8.02	0.24	0.009471	0.133
SLC25A5	Xq24	13.46	13.22	0.24	0.009694	0.135
RNPEP	1q32.1	11.31	11.08	0.24	0.0107	0.14
DCK	4q13.3	9.73	9.49	0.24	0.0113	0.143
NFXL1	4p12	8.56	8.32	0.24	0.0122	0.148
MGST3	1q24.1	11.07	10.83	0.24	0.0126	0.15
WDR36	5q22.1	10.03	9.79	0.24	0.0127	0.15
ING2	4q35.1	7.78	7.55	0.24	0.0139	0.156
ARHGAP11A	15q13.3	9.88	9.64	0.24	0.0143	0.157
HSPA8	11q24.1	15.04	14.8	0.24	0.015	0.161
C17ORF53	17q21.31	6.96	6.72	0.24	0.0208	0.186
HDHD5	22q11.1	9.58	9.34	0.24	0.0212	0.188
STX10	19p13.13	8.62	8.38	0.24	0.022	0.19
ANP32E	1q21.2	11.19	10.95	0.24	0.0224	0.191
CISH	3p21.2	8.12	7.88	0.24	0.0252	0.2
TAF13	1p13.3	8.13	7.88	0.24	0.0256	0.201
CENPW	6q22.32	8.64	8.4	0.24	0.0284	0.211
PDHX	11p13	9.9	9.67	0.24	0.0311	0.219
HIST1H3J	6p22.1	0.75	0.51	0.24	0.0314	0.22
TOM1L1	17q22	10.19	9.95	0.24	0.0378	0.239
SH2D2A	1q23.1	7.42	7.18	0.24	0.0419	0.251
FAM102B	1p13.3	10.18	9.94	0.24	0.0446	0.258
TAP2	6p21.32	11.4	11.16	0.24	0.0453	0.26
HMGA1	6p21.31	12.58	12.34	0.24	0.0479	0.268
ABHD11	7q11.23	10.15	9.9	0.24	0.0496	0.272
HSPE1	2q33.1	11.96	11.72	0.24	0.0499	0.273
KIF14	1q32.1	8.45	8.21	0.24	0.0511	0.275
TNFRSF10B	8p21.3	10.99	10.75	0.24	0.0519	0.277
GCAT	22q13.1	7.97	7.73	0.24	0.0536	0.28
DPM3	1q22	8.86	8.61	0.24	0.0558	0.284
CENPF	1q41	11.08	10.85	0.24	0.071	0.316
TP53I11	11p11.2	11.46	11.22	0.24	0.0876	0.346
MYBL2	20q13.12	10.79	10.55	0.24	0.0915	0.352
HIST1H2AG	6p22.1	2.57	2.33	0.24	0.0939	0.356
KLHL17	1p36.33	6.98	6.74	0.24	0.094	0.356
RTKN2	10q21.2	7.94	7.7	0.24	0.095	0.358
MTMR7	8p22	5.51	5.27	0.24	0.0986	0.365
IFITM5	11p15.5	0.77	0.53	0.24	0.0994	0.366
LRP8	1p32.3	8.03	7.79	0.24	0.109	0.381
FAM160A1	4q31.3	6.4	6.16	0.24	0.11	0.382
CAGE1	6p24.3	1.29	1.05	0.24	0.121	0.397
LRRC75A	17p11.2	7.28	7.04	0.24	0.141	0.426
ACP5	19p13.2	10.11	9.87	0.24	0.142	0.428
BIN2	12q13.13	7.72	7.48	0.24	0.151	0.44
CFAP206	6q15	2.4	2.16	0.24	0.165	0.459
CYTH4	22q13.1	8.04	7.8	0.24	0.173	0.469
CDR2L	17q25.1	10.23	9.99	0.24	0.179	0.478
GPR3	1p36.11	4.86	4.62	0.24	0.179	0.478
TRIM10	6p22.1	5.6	5.36	0.24	0.183	0.483
TYMP	22q13.33	10.54	10.3	0.24	0.186	0.487
OASL	12q24.31	8.53	8.29	0.24	0.191	0.494
AIF1	6p21.33	8.47	8.23	0.24	0.192	0.495
RAX	18q21.32	0.42	0.18	0.24	0.204	0.506
FAM182A	20p11.1	1.58	1.34	0.24	0.214	0.517
LINC00589	8p12	1.88	1.64	0.24	0.222	0.525
RIPPLY1	Xq22.3	0.92	0.68	0.24	0.224	0.527
LDHAL6A	11p15.1	1.86	1.61	0.24	0.231	0.535
ADAMTSL5	19p13.3	6.82	6.58	0.24	0.238	0.54
RNASE6	14q11.2	8.03	7.79	0.24	0.241	0.543
GPAT3	4q21.23	7.24	7	0.24	0.25	0.554
HTRA4	8p11.22	3.43	3.19	0.24	0.254	0.558
PRSS16	6p22.1	8.34	8.1	0.24	0.254	0.559
IFI44	1p31.1	9.06	8.83	0.24	0.257	0.56
S1PR4	19p13.3	5.8	5.56	0.24	0.278	0.58
VSTM1	19q13.42	1.11	0.87	0.24	0.289	0.591
ZBED2	3q13.13	2.91	2.67	0.24	0.303	0.602
NLRP5	19q13.43	0.81	0.57	0.24	0.308	0.605
GPR89B	1q21.2	3.81	3.57	0.24	0.31	0.608
PCDHB16	5q31.3	6.69	6.45	0.24	0.311	0.608
TM4SF19	3q29	4.02	3.78	0.24	0.316	0.613
PYHIN1	1q23.1	5.37	5.13	0.24	0.341	0.633
CD8A	2p11.2	7.93	7.69	0.24	0.344	0.635
MLC1	22q13.33	2.8	2.57	0.24	0.374	0.658
EPHB1	3q22.2	6.18	5.93	0.24	0.39	0.671
PRTN3	19p13.3	0.41	0.18	0.24	0.395	0.674
CD1B	1q23.1	2.15	1.91	0.24	0.396	0.674
TMEM236	10p12.33	4.23	3.99	0.24	0.403	0.68
AMBP	9q32	4.26	4.02	0.24	0.458	0.722
PF4	4q13.3	2.92	2.68	0.24	0.477	0.737
HOXC11	12q13.13	6.1	5.85	0.24	0.511	0.759
C2CD4A	15q22.2	6.89	6.65	0.24	0.516	0.763
DLX6	7q21.3	3	2.76	0.24	0.574	0.799
MUC4	3q29	8.55	8.31	0.24	0.654	0.843
SAA1	11p15.1	6.97	6.73	0.24	0.682	0.857
TMX1	14q22.1	10.62	10.39	0.23	0.0005891	0.0413
STX18	4p16.3-p16.2	9.36	9.13	0.23	0.0006489	0.0433
TOMM22	22q13.1	10.25	10.02	0.23	0.0007245	0.0445
TUFM	16p11.2	12.26	12.03	0.23	0.0007279	0.0445
PUF60	8q24.3	11.64	11.41	0.23	0.0008042	0.0463
TMED2	12q24.31	12.9	12.67	0.23	0.0008326	0.047
C1ORF174	1p36.32	9.2	8.97	0.23	0.001399	0.0582
DNASE2	19p13.13	10.67	10.44	0.23	0.002072	0.0713
YWHAE	17p13.3	13.26	13.03	0.23	0.002105	0.0716
PRRC1	5q23.2	11.02	10.79	0.23	0.002654	0.0792
ALYREF	17q25.3	10.59	10.36	0.23	0.003184	0.0838
MLX	17q21.2	10.47	10.25	0.23	0.003224	0.0842
TUBB4B	9q34.3	13.13	12.89	0.23	0.004407	0.096
SMIM20	4p15.2	9.03	8.81	0.23	0.004589	0.0977
SLC52A2	8q24.3	10.67	10.44	0.23	0.006485	0.113
PSMA3	14q23.1	10.96	10.73	0.23	0.006623	0.114
CHCHD7	8q12.1	9.63	9.4	0.23	0.008225	0.125
MRPL13	8q24.12	10.05	9.82	0.23	0.008768	0.129
CENPO	2p23.3	7.51	7.28	0.23	0.008801	0.129
SPCS1	3p21.1	11.34	11.1	0.23	0.008981	0.13
SDHA	5p15.33	11.88	11.65	0.23	0.009176	0.131
WDR12	2q33.2	9.44	9.21	0.23	0.009655	0.134
HMBS	11q23.3	9.15	8.92	0.23	0.009824	0.135
TBC1D31	8q24.13	8.15	7.92	0.23	0.01	0.136
ADGRE5	19p13.12	11.5	11.27	0.23	0.0103	0.139
MTFR1	8q13.1	9.78	9.55	0.23	0.0104	0.139
NIPSNAP3A	9q31.1	9.1	8.87	0.23	0.0107	0.14
TMEM68	8q12.1	9.1	8.88	0.23	0.0107	0.14
MRPL34	19p13.11	9.78	9.55	0.23	0.0108	0.14
RNASEH2A	19p13.13	9.31	9.08	0.23	0.011	0.141
AFG3L2	18p11.21	10.84	10.62	0.23	0.0121	0.147
MRPL15	8q11.23	10.39	10.16	0.23	0.0129	0.151
GEMIN4	17p13.3	9.67	9.44	0.23	0.014	0.157
EMC10	19q13.33	11.58	11.35	0.23	0.0141	0.157
C4ORF46	4q32.1	8.14	7.92	0.23	0.0146	0.158
PDIK1L	1p36.11	8.62	8.39	0.23	0.0152	0.162
TTF2	1p13.1	9.36	9.12	0.23	0.0157	0.164
KLF16	19p13.3	9.46	9.23	0.23	0.0164	0.167
R3HCC1	8p21.3	9.25	9.02	0.23	0.0177	0.172
GSDMD	8q24.3	10.55	10.32	0.23	0.0189	0.178
ATP5PB	1p13.2	12.09	11.86	0.23	0.0198	0.182
ERLIN2	8p11.23	10.7	10.47	0.23	0.0202	0.184
PIAS2	18q21.1	7.77	7.54	0.23	0.0203	0.184
TTLL12	22q13.2	10.89	10.67	0.23	0.0217	0.189
HMGB2	4q34.1	11.82	11.59	0.23	0.0245	0.198
ST14	11q24.3	12.85	12.62	0.23	0.0247	0.199
AFG1L	6q21	6.08	5.85	0.23	0.0249	0.2
DTYMK	2q37.3	9.48	9.25	0.23	0.0256	0.201
TMEM168	7q31.1	10.03	9.8	0.23	0.0266	0.205
SPTLC2	14q24.3	10.89	10.66	0.23	0.0285	0.211
HSPD1	2q33.1	13.76	13.52	0.23	0.0306	0.217
UQCRQ	5q31.1	11.08	10.85	0.23	0.0311	0.219
ZNF165	6p22.1	7.42	7.19	0.23	0.0319	0.222
KIF23	15q23	9.51	9.28	0.23	0.0328	0.224
PARP12	7q34	10.36	10.13	0.23	0.0333	0.226
ABCE1	4q31.21	11.04	10.81	0.23	0.0369	0.236
SLC19A1	21q22.3	8.42	8.19	0.23	0.0387	0.241
SKP2	5p13.2	8.68	8.45	0.23	0.0397	0.244
CENPX	17q25.3	9.68	9.45	0.23	0.0441	0.257
PRADC1	2p13.2	8.26	8.03	0.23	0.0463	0.263
LRRC3	21q22.3	6.25	6.02	0.23	0.0468	0.265
GALM	2p22.1	10.09	9.85	0.23	0.0502	0.273
RGS10	10q26.11	8.96	8.73	0.23	0.0533	0.279
MBOAT1	6p22.3	9.52	9.29	0.23	0.0596	0.293
RTN4IP1	6q21	8.13	7.9	0.23	0.0601	0.294
MIF	22q11.23	12.08	11.85	0.23	0.0608	0.295
KIFC2	8q24.3	8.67	8.44	0.23	0.0634	0.3
GLYCTK	3p21.2	8.39	8.16	0.23	0.0673	0.308
CEMIP2	9q21.13	11.82	11.58	0.23	0.0693	0.312
PGAM4	Xq21.1	5.97	5.74	0.23	0.0696	0.313
PAQR4	16p13.3	9.67	9.45	0.23	0.0699	0.313
TENT5A	6q14.1	10.18	9.95	0.23	0.0752	0.324
AGAP2-AS1	12q14.1	7.53	7.3	0.23	0.0819	0.336
HIST1H2BL	6p22.1	1.08	0.85	0.23	0.0829	0.337
SRD5A3	4q12	9.47	9.25	0.23	0.0864	0.344
ADGRD2	9q33.3	0.39	0.15	0.23	0.0898	0.348
CDC7	1p22.1	8.04	7.81	0.23	0.0901	0.349
OTX1	2p15	5.84	5.61	0.23	0.0941	0.356
DNAJA4	15q25.1	10.12	9.9	0.23	0.0949	0.358
ICAM3	19p13.2	8.69	8.46	0.23	0.0965	0.361
UAP1L1	9q34.3	8.67	8.43	0.23	0.0969	0.361
DEPDC1B	5q12.1	8.54	8.31	0.23	0.103	0.373
FERMT1	20p12.3	11.06	10.83	0.23	0.11	0.383
TNFRSF14-AS1	1p36.32	8	7.77	0.23	0.112	0.386
TMEM30B	14q23.1	10.61	10.38	0.23	0.115	0.39
MTX1	1q22	9.95	9.72	0.23	0.121	0.397
LOC728554	5q35.3	8.21	7.98	0.23	0.129	0.409
CENPI	Xq22.1	6.39	6.16	0.23	0.131	0.412
FAM72A	1q32.1	5.72	5.48	0.23	0.141	0.427
LOC100130872	4p16.3	6.01	5.78	0.23	0.143	0.429
UTP18	17q21.33	9.92	9.69	0.23	0.152	0.441
SLC7A5P1	16p11.2	1.64	1.41	0.23	0.192	0.495
NOSTRIN	2q24.3	8.4	8.17	0.23	0.206	0.509
REG1CP	2p12	0.74	0.51	0.23	0.209	0.511
USH1C	11p15.1	10.27	10.03	0.23	0.217	0.519
PLEKHG4	16q22.1	8.7	8.47	0.23	0.227	0.53
C2ORF72	2q37.1	8.91	8.68	0.23	0.235	0.537
EVI2A	17q11.2	7.79	7.55	0.23	0.235	0.537
SLC49A3	4p16.3	6.65	6.42	0.23	0.238	0.54
IFIT2	10q23.31	8.54	8.31	0.23	0.251	0.555
MATK	19p13.3	5.15	4.93	0.23	0.254	0.558
NEU1	6p21.33	9.87	9.65	0.23	0.256	0.56
SLA2	20q11.23	5.97	5.74	0.23	0.258	0.561
TNMD	Xq22.1	0.92	0.69	0.23	0.261	0.565
CD24	6q21	14.09	13.86	0.23	0.263	0.566
STYK1	12p13.2	7.01	6.78	0.23	0.275	0.577
[truncated: 17,020 more rows]

## Sheet: Supplementary Table 6
Supplementary Table 6: Differential gene expression in NALCN mutant vs wild-type human gastric adenocarcinomas
GO.ID	Description	p.Val	FDR	Phenotype	Genes
CELL_STEM_CELL_HAN	VENUS+_ISTHMUS_STEM_CELL	5.01553e-14	5.01553e-14	1	PBK,ESCO2,CDCA2,CDKN3,RRM2,CCNA2,E2F2,BIRC5,NCAPH,CENPM,SPC25,CCNB1,LMNB1
GSEA1	VECCHI_GASTRIC_CANCER_EARLY_UP	1.34646e-11	1.34646e-11	1	HOXA10,NMU,CLDN3,PBK,TFAP2A,ESCO2,CDCA2,CDKN3,RRM2,CCNA2,CLDN7,BIRC5,DEPDC1,E2F7,CENPM,CCNB1
Koplev_et_al.2018	Pan-cancer_EMT	6.12121e-08	6.12121e-08	1	S100P,CLDN3,AGR2,PRR15L,MST1R,FXYD3,KRTCAP3,F2RL1,CLDN7,PLPP2
ARCH_S4_TISSUES_26	COLON_(BULK_TISSUE)	9.25183e-08	9.25183e-08	1	CCL18,HOXA11,CES3,HOXA10,SRMS,S100P,AKR7A3,CLDN3,YBX2,ERN2,LGALS4,AGR2,TMEM171,GMDS,PLEK2,GLB1L2,PLBD1,NAT1,PRR15L,MST1R,FXYD3,C5ORF30,KRTCAP3,F2RL1,CLDN7,PPARG
ARCH_S4_TISSUES_57	LUNG_EPITHELIAL_CELL	1.76306e-07	1.76306e-07	1	EMX1,NMU,S100P,YBX2,PBK,AGR2,TFAP2A,RCOR2,TMEM171,TMEM52,CDCA2,METRN,PLEK2,CDKN3,RRM2,MST1R,FXYD3,CCNA2,F2RL1,CLDN7,BIRC5,EXO1,DEPDC1,E2F7,PLPP2,NEIL3,NCAPH,CENPM,CCNB1,ORC1,LMNB1
ARCH_S4_TISSUES_33	ERYTHROBLAST	2.4525e-06	2.4525e-06	1	NMU,S100P,YBX2,PBK,TMEM52,CDCA2,PLEK2,HIST3H2A,CDKN3,NAT1,RRM2,CCNA2,C5ORF30,E2F2,BIRC5,EXO1,DEPDC1,E2F7,NEIL3,NCAPH,CENPM,CCNB1,ORC1,LMNB1
ARCH_S4_TISSUES_40	GASTRIC_EPITHELIAL_CELL	2.4525e-06	2.4525e-06	1	SRMS,NMU,S100P,AKR7A3,CLDN3,ERN2,LGALS4,AGR2,TMEM171,GMDS,PLEK2,GLB1L2,NAT1,PRR15L,MST1R,FXYD3,C5ORF30,ASPHD2,KRTCAP3,F2RL1,CLDN7,E2F7,PLPP2,PPARG
HUMAN_CELL_ATLAS_14	colon	5.22343e-06	5.22343e-06	1	CES3,CLDN3,LGALS4,AGR2,GMDS,NAT1,FXYD3,F2RL1,CLDN7
BIDUS_METASTASIS_UP	> Genes up-regulated in endometroid endometrial tumors from patients with lymph node metastases compared to those without the metastases.	2.04688e-05	2.04688e-05	1	PBK,RRM2,CCNA2,BIRC5,DEPDC1,NCAPH,CCNB1,LMNB1
ARCH_S4_TISSUES_41	GASTRIC_TISSUE_(BULK)	5.02178e-05	5.02178e-05	1	CCL18,CES3,SRMS,NMU,S100P,AKR7A3,CLDN3,YBX2,ERN2,LGALS4,AGR2,TMEM171,GMDS,PLEK2,PLBD1,PRR15L,MST1R,FXYD3,KRTCAP3,F2RL1,CLDN7,PPARG
MOUSE_GENE_ATLAS_1	intestine_large	0.000116154	0.000116154	1	CLDN3,ERN2,LGALS4,AGR2,GMDS,PRR15L,MST1R,KRTCAP3,CLDN7
ARCH_S4_TISSUES_50	ILEUM_(BULK)	0.000184243	0.000184243	1	CCL18,CES3,HOXA10,S100P,AKR7A3,CLDN3,YBX2,ERN2,LGALS4,AGR2,TMEM171,GMDS,PLEK2,PLBD1,NAT1,PRR15L,MST1R,TRPM2,FXYD3,KRTCAP3,F2RL1
BUSSLINGER ET AL_3	HUMAN_OESOPHAG_EARLY_SUPRABASAL_CELL	0.00074485	0.00074485	1	CDKN3,RRM2,CCNA2,BIRC5,CCNB1
ARCH_S4_TISSUES_92	SMALL_INTESTINE_(BULK_TISSUE)	0.000788024	0.000788024	1	CES3,S100P,AKR7A3,CLDN3,YBX2,ERN2,LGALS4,AGR2,TMEM171,GMDS,PLEK2,PLBD1,PRR15L,MST1R,FXYD3,KRTCAP3,F2RL1,CLDN7,DEPDC1,PPARG
WU_CELL_MIGRATION	> Genes associated with migration rate of 40 human bladder cancer cells.	0.00112378	0.00112378	1	NMU,S100P,AGR2,FXYD3,F2RL1,CLDN7
BUSSLINGER ET AL_14	HUMAN_GASTRIC_IMMATURE_PIT_CELLS	0.0132102	0.0132102	1	S100P,LGALS4,AGR2,FXYD3
BUSSLINGER ET AL_12	HUMAN_GASTRIC_ISTHMUS_CELLS	0.0132102	0.0132102	1	NMU,S100P,LGALS4,AGR2
GSEA5	AUNG_GASTRIC_CANCER	0.0279099	0.0279099	1	HOXA10,FXYD3,BIRC5

## Sheet: Supplementary Table 7
Supplementay Table 7: Differential gene expression in Nalcn-shRNA vs control mouse orthotopic allografts of GAC
GENE	AVERAGE CTL	AVERAGE shRNA	LFD	ADJUSTED P VALUE
PLXNA4	1.85959	0.498693	-1.89876	2.7859e-06
GSTM4	4.22443	10.3563	1.29368	5.57181e-06
THA1	5.29088	14.0998	1.4141	8.35771e-06
TMSB15B1	5.07619	0.277976	-4.19072	1.11436e-05
ENGASE	2.73304	6.92065	1.3404	1.39295e-05
CNP	12.9009	21.5744	0.741847	1.67154e-05
VMN1R44	0.175211	0.0130596	-3.74591	1.95013e-05
ADAM12	9.8494	1.6792	-2.55226	2.22872e-05
RFTN2	6.54929	1.53427	-2.09379	2.50731e-05
LMAN2	89.5965	119.549	0.416091	2.7859e-05
WNT1	0.121337	0.0260357	-2.22046	3.06449e-05
ZNF41-PS	2.34162	0.421919	-2.47247	3.34308e-05
LEFTY1	8.74455	0.369741	-4.5638	3.62167e-05
KIF21B	4.01836	1.18577	-1.76078	3.90026e-05
TMSB15L	5.47723	0.14176	-5.27192	4.17885e-05
OLFR1330	0.0635268	0.00609688	-3.38122	4.45745e-05
QPCT	8.96834	2.67549	-1.74504	4.73604e-05
PNPO	16.0043	33.5572	1.06816	5.01463e-05
NCAM1	18.3194	2.18986	-3.06446	5.29322e-05
COMMD6	42.5908	57.9281	0.443723	5.57181e-05
ZFP991	4.89378	1.62403	-1.59137	5.8504e-05
PRAG1	16.3452	5.75777	-1.50529	6.12899e-05
SLC6A8	117.386	32.6415	-1.84648	6.40758e-05
GM8813	0.282383	0.0710934	-1.98986	6.68617e-05
EMC9	9.72292	22.6991	1.22317	6.96476e-05
FADD	3.09083	4.40531	0.511249	7.24335e-05
AK7	0.18955	0.0215993	-3.13353	7.52194e-05
TLN2	6.03935	3.0211	-0.999322	7.80053e-05
BHLHE40	119.028	49.8023	-1.25702	8.07912e-05
LAMC3	0.667141	0.161788	-2.04389	8.35771e-05
PCTP	1.32604	4.7688	1.84651	8.6363e-05
LO018689.1	0.519865	0.0296205	-4.13347	8.91489e-05
TGFB2	7.68588	1.7873	-2.10443	9.19348e-05
HDHD3	4.97015	12.1038	1.2841	9.47207e-05
ZC2HC1C	2.47616	5.48382	1.14708	9.75066e-05
FAM20C	18.1644	5.20159	-1.80408	0.000100293
CDAN1	11.4787	5.34587	-1.10246	0.000103078
GM6161	0.962245	0.164174	-2.55118	0.000105864
TMEM53	7.19596	13.9096	0.950818	0.00010865
UTP14B	4.12694	1.13463	-1.86285	0.000111436
PGD	122.568	163.4	0.414829	0.000114222
MSH6	20.1092	10.3266	-0.961484	0.000117008
LONRF1	5.72984	2.30387	-1.31444	0.000119794
G6PC3	42.7595	53.8126	0.331701	0.00012258
ZFP469	17.5522	5.21578	-1.7507	0.000125366
EFEMP1	40.5338	10.3914	-1.96374	0.000128152
CDR2	15.8164	9.55224	-0.72751	0.000130937
DCP2	22.1722	10.181	-1.12288	0.000133723
NMT2	34.4364	12.4441	-1.46847	0.000136509
FO907130.1	6.86431	0.53275	-3.68758	0.000139295
SERPINE1	91.3575	25.3008	-1.85234	0.000142081
MMS22L	9.21091	4.69889	-0.971023	0.000144867
SOGA1	8.74079	3.18121	-1.45819	0.000147653
SLC20A1	171.202	49.9427	-1.77735	0.000150439
PRORP	13.4797	22.2204	0.721099	0.000153225
SLC28A1	0.069752	0.0155979	-2.16089	0.000156011
ABTB2	5.59046	2.05159	-1.44622	0.000158796
HTR2A	0.463437	0.114287	-2.01971	0.000161582
DCAF10	14.8838	8.82816	-0.753559	0.000164368
RANBP17	1.3242	0.149792	-3.14409	0.000167154
ANKRD1	54.2959	16.0322	-1.75987	0.00016994
LRCH2	4.10233	1.11893	-1.87433	0.000172726
BARD1	3.01223	1.82188	-0.725405	0.000175512
CCBE1	6.43427	1.06494	-2.59501	0.000178298
GM21056	0.0113545	0.0001	-6.82712	0.000181084
MTFP1	1.71578	4.94823	1.52805	0.00018387
RNF135	6.03996	9.7704	0.693878	0.000186656
MORC4	11.2417	5.11721	-1.13543	0.000189441
TSEN34	83.4172	117.527	0.494579	0.000192227
TMEM176A	151.068	229.947	0.606109	0.000195013
GIMAP1	1.69097	3.92825	1.21604	0.000197799
VOPP1	30.8676	14.405	-1.09953	0.000200585
EML4	18.2915	9.76087	-0.906091	0.000203371
TRO	0.707172	0.147408	-2.26225	0.000206157
RUNX1	68.4456	31.2301	-1.13202	0.000208943
GM15549	0.225227	0.038906	-2.53332	0.000211729
USP49	6.3797	1.93064	-1.72441	0.000214515
DERL3	0.691678	1.79669	1.37717	0.0002173
SDC3	46.8667	21.7916	-1.10479	0.000220086
APC-PS1	1.60978	0.594769	-1.43646	0.000222872
ZXDC	38.7592	14.3823	-1.43024	0.000225658
ALKBH6	31.0682	43.4998	0.48557	0.000228444
SLC25A11	67.04	101.358	0.596366	0.00023123
ZRSR1	8.17666	2.40234	-1.76707	0.000234016
KDELR3	43.9022	21.978	-0.99823	0.000236802
AGAP1	16.9559	7.07511	-1.26096	0.000239588
TMEM51	3.82092	17.1899	2.16957	0.000242374
SHC2	8.21354	1.83178	-2.16476	0.000245159
RSC1A1	12.1992	1.48493	-3.03832	0.000247945
SERPINH1	177.657	83.28	-1.09305	0.000250731
MDGA1	6.48616	2.21681	-1.54888	0.000253517
DMAC1	35.9645	57.4437	0.675575	0.000256303
2210016F16RIK	13.4745	27.2784	1.01753	0.000259089
NAALAD2	2.56015	0.287167	-3.15627	0.000261875
NKAIN1	37.0447	14.1992	-1.38345	0.000264661
TSHZ3	2.14162	0.469528	-2.18942	0.000267447
LSM14B	65.845	39.9843	-0.71964	0.000270233
RAB22A	36.1669	14.7713	-1.29187	0.000273019
BMS1	34.3653	19.4152	-0.823768	0.000275804
MAP4K4	135.69	61.353	-1.1451	0.00027859
CCDC166	1.34735	3.71844	1.46458	0.000281376
PPM1B	53.2624	33.2459	-0.679941	0.000284162
COL5A2	143.775	19.5292	-2.88011	0.000286948
TMEM101	23.0189	30.1718	0.390382	0.000289734
BHLHE41	23.4234	3.79453	-2.62596	0.00029252
SCAF8	37.7464	14.3228	-1.39803	0.000295306
ARFGAP1	81.3761	53.4006	-0.607749	0.000298092
SIK1	29.4478	12.0389	-1.29046	0.000300878
NR1D1	53.9862	20.0043	-1.43228	0.000303663
LSMEM2	0.58341	0.21667	-1.42901	0.000306449
OLR1	3.3931	0.985977	-1.78298	0.000309235
RPS6KA2	8.46005	3.88737	-1.12187	0.000312021
RAB3A	11.6565	19.1598	0.716948	0.000314807
POSTN	186.086	23.9405	-2.95844	0.000317593
NT5E	37.2508	11.1345	-1.74223	0.000320379
SPATA2	18.1647	10.0647	-0.851835	0.000323165
E130308A19RIK	4.71541	1.40237	-1.74952	0.000325951
RPL41	5457.17	6453.37	0.241901	0.0530408
DNAH8	0.140222	0.690557	2.30004	0.000328737
GAS7	20.601	5.38067	-1.93686	0.000334308
MAGEE1	3.03574	1.07412	-1.4989	0.000337094
GM12543	1.43065	0.33457	-2.09629	0.00033988
LRRK2	9.35655	31.3169	1.74289	0.000331522
GM14227	0.014361	0.138075	3.26523	0.000342666
IGSF3	8.4612	4.11927	-1.03847	0.000348238
WHRN	20.5938	4.78653	-2.10516	0.000351024
NWD2	0.110593	0.0170399	-2.69827	0.00035381
FRRS1	41.1369	19.6291	-1.06744	0.000356596
MSLNL	0.239889	0.0701334	-1.7742	0.000359382
TRPC4AP	88.6537	73.5778	-0.26891	0.000362167
ZFP414	33.1064	26.3092	-0.331544	0.000364953
COL1A1	443.813	104.95	-2.08025	0.000367739
CHD1	24.3555	7.46343	-1.70634	0.000370525
TBC1D20	55.0354	32.9405	-0.740498	0.000373311
GM3468	0.37533	0.0721871	-2.37835	0.000376097
TUFM	57.3964	79.0318	0.461474	0.000378883
ZFP9	8.17162	2.43576	-1.74625	0.000381669
GM17909	0.0588215	0.00720163	-3.02995	0.000384455
CCDC112	2.73212	0.97937	-1.48009	0.000387241
DOCK8	15.5109	4.0249	-1.94626	0.000390026
SMIM10L1	85.2238	45.7755	-0.89668	0.000392812
UBE2I	463.619	252.016	-0.879422	0.000395598
PDGFC	25.6304	9.60369	-1.4162	0.000398384
MSN	328.694	152.205	-1.11073	0.00040117
ADRA2A	7.96837	2.00744	-1.98893	0.000403956
CPT2	11.5162	24.7438	1.1034	0.000345452
NFATC1	15.0054	5.68532	-1.40017	0.000409528
ATP1A3	5.78075	2.21369	-1.38481	0.000412314
SIGIRR	33.8889	63.5971	0.908147	0.0004151
KIF26B	4.8677	2.12136	-1.19825	0.000417885
SOS1	10.538	3.83855	-1.45696	0.000420671
RAB31	164.898	98.7072	-0.740349	0.000423457
RBM28	46.4276	19.5621	-1.24692	0.000426243
PDE6G	0.195199	0.590698	1.59748	0.000406742
RUSC2	39.4403	17.1902	-1.19808	0.000431815
BTF3	572.521	868.847	0.601775	0.000434601
MNX1	0.023171	0.205608	3.14951	0.000437387
MFRP	0.116344	0.0124094	-3.22889	0.000440173
NSD2	58.5148	33.4836	-0.805346	0.000442959
RPLP1	4993.93	6463.81	0.37221	0.049876
TRIM39	23.8637	13.1767	-0.85683	0.00044853
GTF3C4	13.594	7.81695	-0.798291	0.000451316
APBB1IP	8.47859	3.45909	-1.29343	0.000454102
CREG2	0.418456	0.101955	-2.03714	0.000456888
FNIP2	14.8658	5.75779	-1.36841	0.000459674
DCBLD2	21.292	8.86176	-1.26464	0.00046246
GM10167	0.17878	0.0339019	-2.39875	0.000465246
CTF1	2.20384	6.39625	1.53721	0.000445745
DBF4	34.3529	14.9559	-1.19971	0.000470818
ARHGAP42	20.0584	7.12959	-1.49231	0.000473604
EID3	1.15474	0.344815	-1.74367	0.000476389
TDG	24.5029	13.6899	-0.839837	0.000479175
IQSEC1	37.2705	19.8868	-0.906226	0.000481961
GM15694	6.51198	1.76675	-1.882	0.000484747
RNPS1	130.945	80.3353	-0.70485	0.000487533
MAST2	44.8442	15.0202	-1.57802	0.000490319
USP6NL	20.8012	8.16244	-1.3496	0.000493105
GM13198	0.135492	0.054024	-1.32654	0.000495891
RPS9	3100.19	5293.13	0.771766	0.0354311
FOXJ2	18.8836	13.0452	-0.533619	0.000501463
BYSL	12.7976	9.47961	-0.432977	0.000504249
CBFA2T2	20.4427	8.61329	-1.24695	0.000507034
RAB12	82.73	41.9829	-0.978611	0.00050982
RBM12	13.8309	6.06103	-1.19027	0.000512606
TRAF7	155.285	84.8986	-0.871109	0.000515392
RABL6	106.267	58.6933	-0.85642	0.000518178
ZKSCAN7	0.970303	2.73037	1.49259	0.000468032
ZFP362	24.3906	13.0388	-0.903517	0.00052375
CACNA1G	3.02828	0.858252	-1.81903	0.000526536
METTL4-PS1	0.0328667	0.0001	-8.36048	0.000529322
SCMH1	40.2972	63.7358	0.661422	0.000532108
ORAI3	13.865	19.5778	0.497774	0.000534893
SULT4A1	0.034773	0.180256	2.37401	0.000498677
TMCC1	18.7636	8.39123	-1.16098	0.000540465
MYH10	16.3579	6.99312	-1.22598	0.000543251
LIN9	6.96091	3.49849	-0.992543	0.000546037
OTX1	0.405635	0.143263	-1.50151	0.000548823
1700073E17RIK	0.0001	0.0586662	9.19639	0.000520964
SORCS2	21.5873	10.1407	-1.09002	0.000554395
OTUD3	12.1189	6.46813	-0.905841	0.000557181
DSEL	7.9689	3.23636	-1.30001	0.000559967
ATP6V1E2	0.0763637	0.0001	-9.57674	0.000562752
PRSS47	0.0455908	0.0001	-8.8326	0.000565538
GSK3B	24.141	7.89718	-1.61208	0.000568324
AC156021.1	0.00594733	0.0001	-5.89417	0.00057111
ALCAM	66.2586	23.8206	-1.4759	0.000573896
CAMSAP1	17.8512	6.86198	-1.37932	0.000576682
DHRS1	88.4998	209.709	1.24464	0.000551609
RASSF8	45.7197	19.2095	-1.251	0.000582254
GAS2	7.08945	2.50295	-1.50204	0.00058504
TRMT6	26.1654	12.9412	-1.01568	0.000587826
GM10130	3.77619	2.17448	-0.796263	0.000590612
SMARCAD1	43.3555	23.0517	-0.911343	0.000593397
NPC1	34.4052	17.2237	-0.99823	0.000596183
JADE3	3.60666	1.34641	-1.42155	0.000598969
PLEKHG2	37.7235	15.926	-1.24408	0.000601755
BCL2	4.88042	2.168	-1.17064	0.000604541
RAPGEF1	45.4894	21.4124	-1.08708	0.000607327
POMGNT2	4.24627	8.27029	0.961743	0.000610113
GNA13	45.1219	20.2244	-1.15773	0.000612899
ZFP472	5.01026	2.91214	-0.782803	0.000615685
FAM20A	23.6085	10.6929	-1.14266	0.000618471
GM18413	0.0714167	0.0001	-9.48012	0.000621256
GM20537	0.792765	0.212818	-1.89728	0.000624042
KCTD20	55.3074	29.6393	-0.899961	0.000626828
CTDP1	38.3805	25.7473	-0.57595	0.000629614
GM9877	0.0148418	0.0001	-7.21353	0.0006324
DPT	13.8627	6.06143	-1.19348	0.000635186
ARID1B	16.7847	5.40923	-1.63365	0.000637972
GM9755	0.155302	0.0001	-10.6009	0.000640758
ELF4	14.744	7.39552	-0.995408	0.000643544
PPP4R1	70.3205	31.348	-1.16557	0.00064633
A630023A22RIK	0.991627	3.69368	1.89719	0.000579468
AXIN1	55.2772	22.6038	-1.29012	0.000651901
DTX4	15.8292	9.76526	-0.696854	0.000654687
HIPK2	15.1721	4.95582	-1.61423	0.000657473
BORCS8	44.6171	70.2462	0.654825	0.000660259
RHOQ	37.5682	11.8346	-1.6665	0.000663045
BRINP1	0.578377	0.192667	-1.5859	0.000665831
GALNT17	0.457827	0.154637	-1.56592	0.000668617
MAPK11	22.0106	37.0269	0.750378	0.000671403
ZC3HAV1	21.7945	12.4769	-0.804703	0.000674189
MEGF10	11.0197	0.718737	-3.93848	0.000676975
DACT1	2.75929	0.56878	-2.27835	0.00067976
GM7858	0.134539	0.0112356	-3.58187	0.000682546
RPS8	2677.36	4068.38	0.603644	0.0365984
RPL38	2628.53	3619.15	0.461391	0.0379356
DYRK2	17.5127	6.6167	-1.40422	0.000690904
ZIK1	1.42797	0.277487	-2.36347	0.00069369
NDUFS4	110.63	178.305	0.688601	0.000696476
VMN1R87	0.0217185	0.0068145	-1.67224	0.000699262
FBLN2	703.916	222.455	-1.66189	0.000702048
PRSS46	1.47056	0.497487	-1.56363	0.000704834
GLB1	22.9816	15.313	-0.585721	0.000707619
ZFP937	1.47164	0.367324	-2.0023	0.000710405
RYBP	29.2902	11.2848	-1.37603	0.000713191
PMVK	30.9025	51.1517	0.72706	0.000715977
SLC25A25	16.2596	8.15341	-0.995814	0.000718763
TULP1	0.894506	0.248113	-1.85009	0.000721549
HSPD1-PS3	0.181237	0.0400352	-2.17854	0.000724335
SH2B3	25.4975	12.0276	-1.08401	0.000727121
DBX2	0.0951848	0.0001	-9.89459	0.000729907
ACVR1	53.3924	16.4103	-1.70203	0.000732693
SLC9A8	28.6032	18.9381	-0.594884	0.000735478
FGD1	11.6128	5.4031	-1.10385	0.000738264
YTHDF1	45.5124	24.8515	-0.872927	0.00074105
DYRK1A	27.5277	10.6755	-1.36659	0.000743836
PMEPA1	194.726	85.7957	-1.18247	0.000746622
BRD4	85.5263	30.7336	-1.47655	0.000749408
ZFP820	3.48651	1.28218	-1.44319	0.000752194
FBXL17	22.1435	11.1946	-0.984081	0.00075498
PIKFYVE	10.0908	5.73561	-0.815025	0.000757766
RTF1	27.7998	12.5314	-1.14952	0.000760552
ZFP763	2.501	1.14647	-1.12531	0.000763338
ZFP558	1.32443	0.348232	-1.92725	0.000766123
GREB1	8.78062	1.48563	-2.56325	0.000768909
PSME1	130.363	234.422	0.846571	0.000771695
GM10226	2.41054	0.724936	-1.73343	0.000774481
GMEB2	30.0792	15.7526	-0.933173	0.000777267
CREB5	5.37215	1.81934	-1.56209	0.000780053
KIF5C	2.59298	0.861975	-1.58889	0.000782839
JTB	130.691	157.636	0.270436	0.000785625
SH3RF3	0.183151	0.0310429	-2.5607	0.000788411
TAF3	8.30981	4.71369	-0.817959	0.000791197
CSNK1E	179.772	99.0118	-0.860499	0.000793982
SMCHD1	33.3543	16.1967	-1.04217	0.000796768
RAD54L2	13.7652	5.52376	-1.31731	0.000799554
ISOC2A	8.92726	14.4572	0.695498	0.00080234
INAVA	77.0025	26.2639	-1.55182	0.000805126
GM4032	2.05172	3.72177	0.859157	0.000807912
CHSY1	35.4624	14.2934	-1.31094	0.000810698
CAML	53.9514	72.4732	0.425788	0.000813484
FEZ2	54.0953	23.7807	-1.18571	0.00081627
FUT9	0.796768	0.143109	-2.47704	0.000819056
RPL37A	2281.66	2781.29	0.285674	0.059011
EPC2	24.9782	10.4476	-1.2575	0.000824627
AMD2	0.594864	0.167585	-1.82766	0.000827413
LMF1	12.1046	7.94464	-0.607505	0.000830199
GM2676	0.127723	0.0147175	-3.11741	0.000832985
GM9218	0.0535092	0.004177	-3.67925	0.000835771
PDPN	15.6024	3.42648	-2.18697	0.000838557
AMMECR1	11.6183	4.98948	-1.21943	0.000841343
RACK1	2311.36	3182.98	0.461637	0.0462126
CRAMP1L	10.7855	4.31314	-1.32229	0.000846915
SLC2A5	0.0925205	0.418021	2.17573	0.000649115
RNF217	7.75172	3.70699	-1.06427	0.000852486
SMIM12	29.3865	42.2322	0.523191	0.000855272
VMN1R42	0.619914	0.274755	-1.17392	0.000858058
RAD18	21.8796	9.19674	-1.25039	0.000860844
NEPRO	10.931	4.79185	-1.18978	0.00086363
DUSP10	20.7745	7.14247	-1.54032	0.000866416
CCDC57	4.70318	2.99175	-0.652647	0.000869202
ZFP598	57.5266	24.4979	-1.23157	0.000871988
WEE1	10.0384	4.84679	-1.05043	0.000874774
VEGFA	269.998	111.205	-1.27972	0.00087756
SPIRE1	12.4128	5.32615	-1.22066	0.000880345
GLE1	36.9897	22.4233	-0.722123	0.000883131
CACTIN	42.7115	30.4516	-0.488106	0.000885917
GM15483	0.527085	0.168509	-1.64521	0.000888703
SS18L1	5.67357	2.49569	-1.18482	0.000891489
PRPF18	24.5228	11.0448	-1.15075	0.000894275
BMP2	81.7892	24.1282	-1.76119	0.000897061
AFF2	0.678001	0.219613	-1.62632	0.000899847
PLEKHF2	12.2513	5.29946	-1.20902	0.000902633
GM34066	0.0728048	0.0001	-9.50789	0.000905419
CNNM4	21.9593	8.57357	-1.35686	0.000908204
PLEKHA5	36.0565	13.5503	-1.41194	0.00091099
TAL2	0.093418	0.0295754	-1.6593	0.000913776
TNC	125.466	22.2754	-2.49377	0.000916562
LUC7L	69.9082	33.2157	-1.0736	0.000919348
GM48643	0.610653	0.112388	-2.44187	0.000922134
TBP	40.5079	15.1177	-1.42197	0.00092492
DNAJA4	17.1001	8.94479	-0.934889	0.000927706
COL5A1	136.444	49.1254	-1.47377	0.000930492
SRC	117.972	61.5863	-0.937759	0.000933278
TRNT1	41.0788	29.0608	-0.499322	0.000936064
PRKD3	28.4026	10.1633	-1.48266	0.000938849
CAPN2	77.7932	35.4875	-1.13233	0.000941635
GM48012	0.208181	0.0269407	-2.94998	0.000944421
CYP27B1	0.484466	0.151882	-1.67345	0.000947207
SUV39H2	3.87411	2.09198	-0.888996	0.000949993
YPEL5	96.3965	49.1978	-0.970386	0.000952779
PTP4A1	116.524	37.5654	-1.63315	0.000955565
NDUFA4L2	26.665	12.9184	-1.04552	0.000958351
MECP2	19.0933	8.72038	-1.13061	0.000961137
GFPT2	9.43383	2.47061	-1.93298	0.000963923
RBSN	15.0754	6.77823	-1.15322	0.000966708
SCRN1	7.66608	1.47198	-2.38073	0.000969494
CNOT4	18.9511	9.41269	-1.0096	0.00097228
APEX1	92.3845	130.862	0.502328	0.000975066
COL1A2	383.123	88.9038	-2.10749	0.000977852
GM37559	0.883464	0.282492	-1.64496	0.000980638
NOL3	2.22701	3.83666	0.784743	0.000983424
GOLT1B	52.7732	29.7732	-0.825791	0.00098621
GM7545	0.055577	0.0001	-9.11834	0.000988996
TEX30	24.1873	11.9913	-1.01226	0.000991782
MLXIPL	3.2308	0.955345	-1.7578	0.000994567
ZFP942	10.658	4.33584	-1.29755	0.000997353
WASL	45.7532	13.8958	-1.71923	0.00100014
GM16147	0.402657	0.0001	-11.9753	0.00100293
FOXM1	30.4003	16.4285	-0.887888	0.00100571
GM30023	0.202093	0.0177532	-3.50887	0.0010085
CLCN5	10.4685	3.28854	-1.67054	0.00101128
ZFP655	31.6759	16.1716	-0.969925	0.00101407
CARMIL2	1.88673	3.45635	0.873364	0.00101685
PIEZO2	70.8347	15.8914	-2.15621	0.00101964
ZFP618	5.62735	0.87252	-2.68919	0.00102243
NKAP	6.93661	4.35628	-0.671134	0.00102521
CFAP97D2	0.153815	0.0357866	-2.1037	0.001028
NRIP1	17.5882	5.19415	-1.75964	0.00103078
TSPAN7	43.2561	15.5944	-1.47188	0.00103357
PCP4	0.0303177	0.381325	3.65279	0.000685332
NUP50	34.1993	20.9038	-0.710201	0.00103914
MB21D2	5.14825	2.39951	-1.10134	0.00104193
RBM15B	27.348	15.7161	-0.799186	0.00104471
NPTX2	0.0411093	0.580878	3.8207	0.000688118
CCDC177	0.0034935	0.0949525	4.76446	0.000821841
CLDN20	1.93531	0.508444	-1.92841	0.00105307
ATL2	23.8075	10.6905	-1.15508	0.00105586
EIF2S2	126.12	70.2798	-0.843618	0.00105864
GCDH	22.3741	34.2536	0.614423	0.00106143
TRIM26	71.2268	26.4255	-1.43049	0.00106422
RAB5A	83.9195	30.7772	-1.44714	0.001067
MYLK4	0.0781575	0.0144489	-2.43543	0.00106979
SPAST	20.3085	9.57923	-1.0841	0.00107257
ARMCX4	2.31074	0.747041	-1.6291	0.00107536
GM12696	0.580126	0.24054	-1.27009	0.00107814
SLC7A5	55.1048	25.3035	-1.12284	0.00108093
GFRA1	26.5339	8.37756	-1.66324	0.00108372
STRAP	167.62	91.4469	-0.874191	0.0010865
ZFAND3	101.479	66.5096	-0.609548	0.00108929
COA7	13.6555	24.7942	0.860524	0.00109207
PER1	68.3006	29.4034	-1.21592	0.00109486
CNTF	5.89927	3.39738	-0.796114	0.00109765
SYTL5	1.44672	0.290911	-2.31413	0.00110043
GM20517	1.75993	0.703425	-1.32305	0.00110322
GM6039	0.103133	0.0001	-10.0103	0.001106
MLLT1	42.0279	26.9375	-0.641733	0.00110879
SENP2	33.5035	14.9037	-1.16864	0.00111158
TNNI3K	0.528547	0.0797883	-2.72778	0.00111436
XPNPEP2	0.370108	0.108081	-1.77584	0.00111715
ENTR1	105.427	59.3945	-0.827847	0.00111993
PLCL2	12.5826	4.91683	-1.35563	0.00112272
ILRUN	106.097	79.5652	-0.415174	0.0011255
EPB41L1	33.298	14.1058	-1.23915	0.00112829
VMN2R30	0.00981967	0.0001	-6.6176	0.00113108
MRPL17	120.688	188.746	0.645165	0.00113386
VASH2	7.81161	1.95535	-1.9982	0.00113665
SPEER3	0.137939	0.0284268	-2.27871	0.00113943
ATPIF1	279.106	418.167	0.583265	0.00114222
TIAM2	27.3134	8.66858	-1.65574	0.00114501
RLF	13.6324	4.99855	-1.44746	0.00114779
ANAPC1	64.1642	24.3513	-1.39777	0.00115058
MASTL	4.24313	1.71117	-1.31014	0.00115336
EDA2R	1.24729	0.383416	-1.70181	0.00115615
RAB11FIP5	55.0503	22.8802	-1.26665	0.00115894
KCTD5	50.6695	25.2679	-1.00381	0.00116172
PRSS23	39.2932	15.3107	-1.35974	0.00116451
COP1	56.5875	34.9134	-0.696704	0.00116729
ASXL1	31.988	14.6881	-1.12289	0.00117008
CUL3	106.169	44.2252	-1.26342	0.00117287
ZFP64	26.9426	12.8878	-1.06388	0.00117565
RPRD1B	14.3399	8.93192	-0.682995	0.00117844
PCDHGA1	0.634167	0.220643	-1.52315	0.00118122
GLT8D1	32.936	49.6558	0.592298	0.00118401
GATD3A	38.4493	58.7752	0.612251	0.00118679
GM12261	0.0921473	0.0001	-9.8478	0.00118958
CEP120	16.7393	8.30109	-1.01187	0.00119237
CHN1	6.18923	1.97384	-1.64875	0.00119515
SERPINF1	210.28	75.8546	-1.471	0.00119794
DYRK3	10.8535	2.12273	-2.35417	0.00120072
ENPP1	28.2648	13.1828	-1.10035	0.00120351
CHEK1	7.39751	3.00318	-1.30055	0.0012063
PTP4A1	4.64079	1.18993	-1.9635	0.00120908
MEX3B	9.86733	3.22597	-1.61293	0.00121187
DLC1	4.83695	2.09805	-1.20505	0.00121465
NR2C2	17.3751	7.3076	-1.24955	0.00121744
NHSL1	10.4826	3.67708	-1.51136	0.00122023
STK35	15.6212	7.97109	-0.970654	0.00122301
NCOA6	23.9563	12.5452	-0.933263	0.0012258
SETD5	63.7515	22.9321	-1.47509	0.00122858
ZFP871	13.1345	4.66722	-1.49273	0.00123137
KPNA1	20.4985	8.88913	-1.2054	0.00123416
DTL	6.66549	3.0887	-1.10971	0.00123694
ZFP850	1.81013	0.597274	-1.59963	0.00123973
FEM1A	10.5947	6.34517	-0.739611	0.00124251
FBN1	39.7161	10.0529	-1.98211	0.0012453
PPP1R2	94.5244	45.9348	-1.0411	0.00124808
ZFP81	3.3956	1.36736	-1.31228	0.00125087
SIRT5	14.414	24.321	0.754731	0.00125366
GATAD1	107.214	71.7189	-0.58007	0.00125644
PHLDB2	36.0424	10.9864	-1.71398	0.00125923
SLC35E4	81.968	59.8701	-0.453223	0.00126201
ZFP947	1.16155	0.63274	-0.876367	0.0012648
ABL2	35.324	13.0596	-1.43553	0.00126759
DERL2	37.2571	50.5929	0.441418	0.00127037
CHD2	33.3058	13.4738	-1.30562	0.00127316
FAM160B1	20.934	9.70484	-1.10907	0.00127594
TMEM63B	136.243	54.2437	-1.32866	0.00127873
DUSP23	0.913263	2.41309	1.40178	0.000844129
TVP23A	1.22159	0.220339	-2.47096	0.0012843
SLC6A16	0.0287505	0.0001	-8.16744	0.00128709
FOXP1	46.7556	28.553	-0.711498	0.00128987
CYP4F17	2.40154	1.11991	-1.10057	0.00129266
LINGO2	1.71531	0.156282	-3.45624	0.00129545
ZFP944	8.72276	4.50099	-0.954543	0.00129823
ARHGAP11A	13.0735	5.47401	-1.25598	0.00130102
HPDL	0.332062	0.937595	1.49751	0.000849701
RPL31-PS1	0.199045	0.0001	-10.9589	0.00130659
SERPINA3H	5.21882	2.055	-1.34459	0.00130937
CNOT11	24.973	18.1049	-0.463989	0.00131216
GM48640	0.81528	0.164763	-2.30691	0.00131495
WDR91	19.0312	10.8567	-0.809785	0.00131773
SERAC1	4.49161	1.37435	-1.70848	0.00132052
RBM39	298.969	106.296	-1.4919	0.0013233
SURF6	22.1564	14.6512	-0.596709	0.00132609
FBXO11	62.4819	22.3164	-1.48534	0.00132888
PSD3	5.97794	2.75227	-1.11902	0.00133166
ZBTB14	8.83592	4.61659	-0.936553	0.00133445
EFHB	0.446278	0.212549	-1.07015	0.00133723
SRPK1	61.0563	37.8366	-0.69036	0.00134002
NCOR2	148.095	66.1001	-1.1638	0.00134281
DNAJC5	47.3201	21.5443	-1.13515	0.00134559
MEMO1	104.714	49.3065	-1.0866	0.00134838
GPR21	0.241671	0.0581544	-2.05508	0.00135116
ZBTB44	12.3115	5.12431	-1.26457	0.00135395
GXYLT2	10.2408	3.84681	-1.41259	0.00135673
UROD	49.0086	67.3579	0.458811	0.00135952
CLIP4	11.3514	4.02193	-1.49691	0.00136231
OLFML2B	31.8922	14.3853	-1.1486	0.00136509
ARG1	143.943	45.9667	-1.64684	0.00136788
PCDHB15	0.210526	0.0642449	-1.71234	0.00137066
LRRFIP2	49.424	32.6907	-0.59633	0.00137345
LPIN2	41.588	9.95042	-2.06334	0.00137624
HSP90AB1	1544.63	1110.84	-0.475601	0.00137902
CCDC174	19.9828	11.1265	-0.844757	0.00138181
PIGM	9.59619	4.60829	-1.05823	0.00138459
PTGFRN	92.1514	39.146	-1.23514	0.00138738
UBE2H	58.6744	40.2015	-0.545483	0.00139017
MRM3	5.75489	9.76039	0.762151	0.00139295
POU2F1	6.68236	2.43461	-1.45666	0.00139574
CHRM4	0.293667	0.0641305	-2.1951	0.00139852
LAYN	4.35274	1.50746	-1.5298	0.00140131
USP39	47.9865	31.0419	-0.628411	0.0014041
ACSBG2	0.0203647	0.0001	-7.66992	0.00140688
OLFR755-PS1	0.175748	0.0242537	-2.85723	0.00140967
ETHE1	15.6969	38.5432	1.296	0.00103636
MAPKAPK2	123.567	80.304	-0.621751	0.00141524
DUSP16	19.6711	8.66851	-1.18222	0.00141802
UHRF1BP1	8.25414	3.43726	-1.26386	0.00142081
GPX7	9.91992	3.90229	-1.34601	0.0014236
CEP152	3.87335	2.43453	-0.669936	0.00142638
B3GALT6	4.17796	5.27897	0.337458	0.00142917
ZFP955A	11.5944	4.00305	-1.53426	0.00143195
LUC7L2	212.302	93.3912	-1.18476	0.00143474
USP7	83.8751	51.8304	-0.694446	0.00143753
ZFAND2A	75.1125	22.8982	-1.71382	0.00144031
LRRC4C	0.896738	0.234286	-1.93642	0.0014431
A930002H24RIK	2.15345	0.740423	-1.54023	0.00144588
B4GALT5	41.2823	19.7564	-1.0632	0.00144867
GJB3	13.0769	4.27175	-1.61412	0.00145146
NF1	21.469	8.54796	-1.32861	0.00145424
AZIN2	19.3332	37.0953	0.940158	0.00145703
OGA	116.337	45.0315	-1.3693	0.00145981
GM28883	3.25603	0.341811	-3.25184	0.0014626
SLC23A2	11.8849	4.49036	-1.40423	0.00146539
HS3ST3A1	0.44042	0.101955	-2.11094	0.00146817
AFF1	26.7834	9.73692	-1.4598	0.00147096
CDC42EP1	72.0588	46.3806	-0.635653	0.00147374
GM14276	6.25427	3.91685	-0.67515	0.00147653
RPS6KA4	66.21	43.9292	-0.591869	0.00147931
4921524J17RIK	26.185	11.3809	-1.20213	0.0014821
5031439G07RIK	29.2256	21.741	-0.426813	0.00148489
GATA3	2.00713	0.857753	-1.2265	0.00148767
PPP2R2D	51.5645	32.0421	-0.686407	0.00149046
FAM117B	19.2701	7.59058	-1.34408	0.00149324
TMEM179B	53.8511	72.089	0.420803	0.00149603
CDR2L	23.6004	13.9871	-0.754716	0.00149882
CCN3	16.9975	5.405	-1.65295	0.0015016
GM18225	0.349528	0.0594476	-2.55572	0.00150439
1810013L24RIK	55.4232	26.2574	-1.07777	0.00150717
STRN	8.70036	3.61228	-1.26817	0.00150996
ARSJ	0.387117	0.0917404	-2.07714	0.00151275
LRRC32	14.4023	3.4809	-2.04877	0.00151553
ZFP282	9.74157	5.56031	-0.808989	0.00151832
ZFP280B	6.76391	2.94779	-1.19823	0.0015211
BTNL4	0.0138995	0.456676	5.03807	0.0010475
KCMF1	120.275	60.4134	-0.993393	0.00152668
GM14391	9.31536	3.44414	-1.43547	0.00152946
WDR5	47.4163	27.3007	-0.796443	0.00153225
UGCG	46.9797	22.2662	-1.07718	0.00153503
PDE4D	6.66183	1.755	-1.92445	0.00153782
GPX4	1592.26	2742.49	0.784407	0.0477643
TRIM66	0.984347	0.331275	-1.57114	0.00154339
PMAIP1	45.3903	19.4941	-1.21935	0.00154618
FBXO45	14.1087	6.77585	-1.05811	0.00154896
CMTR1	51.4563	23.4057	-1.13649	0.00155175
RPL21-PS10	0.376756	0.954158	1.3406	0.00105029
PLCG1	78.7671	30.6982	-1.35944	0.00155732
RAB11B	157.773	78.0798	-1.01483	0.00156011
ATRN	10.1063	4.28027	-1.23948	0.00156289
SMAD2	36.9876	17.6049	-1.07107	0.00156568
RPL13	2131.68	2319.86	0.122053	0.0585848
SLC25A35	0.713701	1.9138	1.42305	0.00128152
SMAD7	50.2391	14.6899	-1.77399	0.00157404
PRKG1	0.642483	0.236199	-1.44366	0.00157682
ACOT10	0.0237997	0.0589344	1.30817	0.0013038
HIC2	1.79603	0.741698	-1.27591	0.00158239
GABBR1	51.4112	20.9122	-1.29774	0.00158518
LMNB1	29.2828	16.0593	-0.866647	0.00158796
YKT6	131.871	82.7693	-0.671962	0.00159075
ACVR2A	8.37947	2.67412	-1.64779	0.00159354
C77080	69.9276	35.3497	-0.984164	0.00159632
GM14425	0.223242	0.042244	-2.40179	0.00159911
KLHL12	10.8992	7.28276	-0.581663	0.00160189
KIF3B	19.0648	9.13295	-1.06176	0.00160468
PCP4L1	0.36692	1.70428	2.21563	0.00141245
CAMK1G	0.484015	0.146483	-1.72432	0.00161025
TRAF6	11.4525	4.67556	-1.29245	0.00161304
QK	62.3844	22.5811	-1.46607	0.00161582
CHURC1	90.5156	143.627	0.666089	0.00161861
TMEM200B	6.2855	1.71427	-1.87443	0.0016214
TSC1	13.3182	4.82661	-1.46432	0.00162418
PCDHGB5	5.65696	1.63382	-1.79178	0.00162697
SEC16B	7.12377	3.34741	-1.08959	0.00162975
HOGA1	3.73812	1.6802	-1.15368	0.00163254
TOR1AIP2	93.4287	47.6502	-0.971383	0.00163533
ANGPTL2	96.8905	31.7842	-1.60805	0.00163811
TTYH2	26.1074	11.1321	-1.22974	0.0016409
FRMD4A	37.3235	14.7135	-1.34295	0.00164368
AGFG1	32.2069	12.7392	-1.33809	0.00164647
MAPK14	63.853	31.334	-1.02703	0.00164925
CISD3	76.5245	132.827	0.795558	0.00165204
CLPTM1L	179.079	242.633	0.438186	0.00165483
EVC2	4.29793	0.951122	-2.17594	0.00165761
GDF10	0.576003	0.111722	-2.36616	0.0016604
ACTR1A	118.924	88.8564	-0.420497	0.00166318
DENND2A	30.1584	15.8537	-0.927741	0.00166597
GM17150	0.442755	0.110584	-2.00136	0.00166876
RBBP8	14.2034	7.01178	-1.01838	0.00167154
KAT14	33.7854	24.5113	-0.462954	0.00167433
GMPPB	16.0127	26.1412	0.707109	0.00167711
ARL4C	96.6726	35.13	-1.4604	0.0016799
PHLPP1	10.6851	4.42709	-1.27117	0.00168269
LUZP1	26.0441	11.8718	-1.13342	0.00168547
HSPA9	295.208	205.077	-0.525569	0.00168826
CARD14	3.43508	0.524597	-2.71106	0.00169104
EEA1	14.5276	4.40179	-1.72263	0.00169383
ANKRD17	49.5972	22.314	-1.15231	0.00169662
LRP6	29.049	11.7185	-1.3097	0.0016994
PHF3	38.2693	13.5929	-1.49333	0.00170219
OTUD7A	0.553649	0.225947	-1.29299	0.00170497
UNC5C	0.402956	0.0960024	-2.06948	0.00170776
COQ10B	45.2583	20.6647	-1.13102	0.00171054
INAFM2	31.5359	14.1335	-1.15788	0.00171333
CBLB	19.782	6.94378	-1.5104	0.00171612
OLFR1160	0.0122892	0.00240825	-2.35133	0.0017189
ARHGAP21	24.5654	8.60797	-1.51288	0.00172169
GM36128	0.0719723	0.00461025	-3.96453	0.00172447
ARL8A	88.5748	41.6932	-1.08708	0.00172726
1810037I17RIK	131.127	192.624	0.554826	0.00173005
PRG4	3.28332	1.18841	-1.46612	0.00173283
GM28043	3.35267	0.829903	-2.0143	0.00173562
GM9004	0.0379653	0.0001	-8.56854	0.0017384
EIF3J1	14.6582	7.09577	-1.04667	0.00174119
UGGT2	3.7144	1.05054	-1.822	0.00174398
CDC37L1	25.4922	14.1886	-0.845322	0.00174676
ZBED4	8.52685	4.59149	-0.893052	0.00174955
SOX9	47.0833	17.4946	-1.4283	0.00175233
CANT1	58.7652	70.6312	0.265344	0.00175512
NLGN3	0.437053	0.128763	-1.7631	0.00175791
CREB3L1	12.335	6.22054	-0.987642	0.00176069
RALGAPA2	7.89002	3.05758	-1.36764	0.00176348
RMDN2	16.8416	8.58083	-0.972841	0.00176626
PRRC1	42.418	16.7332	-1.34196	0.00176905
DCLK1	9.31296	3.15594	-1.56117	0.00177183
ROPN1L	3.4937	8.19485	1.22996	0.00152389
ARIH2	39.2582	20.0722	-0.9678	0.00177741
FDXR	9.4925	13.8789	0.548033	0.00178019
GXYLT1	15.81	8.99564	-0.813544	0.00178298
EXT1	79.4339	30.5586	-1.37818	0.00178576
ZFP607A	1.57011	0.827325	-0.924337	0.00178855
NREP	66.2626	35.8438	-0.886472	0.00179134
AEKR01077154.1	14.5734	6.72136	-1.11652	0.00179412
FSTL1	199.783	62.6528	-1.67298	0.00179691
TTL	9.45256	4.67488	-1.01578	0.00179969
MROH4	0.282528	0.0709608	-1.9933	0.00180248
FAM168B	73.0181	31.223	-1.22565	0.00180527
PIK3CB	10.5452	4.49995	-1.2286	0.00180805
ZFP384	52.2708	29.3776	-0.831291	0.00181084
SYCP3	0.33705	0.0253595	-3.73237	0.00181362
TCEAL6	0.0001	0.0626231	9.29055	0.0015406
TFPI2	6.98408	1.05227	-2.73057	0.00181919
POLR3F	15.9947	7.28303	-1.13498	0.00182198
HNRNPF	381.684	218.922	-0.801964	0.00182477
ARIH1	39.1648	15.5965	-1.32834	0.00182755
ADCY1	1.01348	0.175541	-2.52943	0.00183034
TAF4	15.8346	7.11276	-1.1546	0.00183312
GM10705	43.8772	9.35409	-2.2298	0.00183591
FLYWCH1	38.7357	24.6201	-0.653828	0.0018387
CDC42BPA	30.607	10.6869	-1.51801	0.00184148
BRPF1	42.0068	20.8827	-1.00831	0.00184427
MBLAC1	3.99397	6.1891	0.631907	0.00184705
MEX3C	38.8957	14.8926	-1.38501	0.00184984
CYP2U1	2.67091	4.82025	0.851777	0.00185263
FLRT3	13.4961	2.49399	-2.43601	0.00185541
PLA2G12A	35.913	59.1389	0.719599	0.0018582
TUFT1	47.2468	22.3505	-1.07991	0.00186098
GM49624	0.179409	0.0001	-10.809	0.00186377
CDH3	2.54625	0.588648	-2.1129	0.00186656
SPPL3	92.7935	59.5363	-0.640256	0.00186934
HTATIP2	35.6112	48.6275	0.449443	0.00187213
HAUS6	8.08117	3.87478	-1.06045	0.00187491
FEM1B	13.7829	8.63098	-0.675287	0.0018777
LTBP2	50.2516	7.01756	-2.84013	0.00188048
MYEF2	65.3737	27.8553	-1.23076	0.00188327
APOL10B	0.08991	0.257472	1.51786	0.00155453
HGF	3.40713	1.25903	-1.43625	0.00188884
ARL5B	18.4546	9.38832	-0.975043	0.00189163
SOCS6	35.4268	11.9536	-1.5674	0.00189441
OLFR814	0.0152468	0.00361425	-2.07674	0.0018972
A930035D04RIK	5.07357	1.38951	-1.86843	0.00189999
STRBP	6.97775	3.63882	-0.939291	0.00190277
RPL23A-PS1	0.23064	0.0349566	-2.722	0.00190556
XRN2	75.1559	33.837	-1.15128	0.00190834
ACSBG1	67.2536	27.8064	-1.2742	0.00191113
CTNNBL1	25.6341	14.4661	-0.825389	0.00191392
TOM1	36.7201	21.0614	-0.801968	0.0019167
PLEKHO1	143.515	103.994	-0.464705	0.00191949
H2AP	1.43373	0.322641	-2.15177	0.00192227
INSYN1	11.5493	5.36186	-1.107	0.00192506
ERGIC1	165.048	108.491	-0.605308	0.00192785
BCAT2	46.4682	82.8026	0.833432	0.00193063
DCXR	15.8818	30.3845	0.935958	0.00193342
RPS16	1978.21	2585.54	0.386274	0.0508622
NUP205	25.3518	14.6109	-0.795041	0.00193899
PACRG	4.99888	1.46045	-1.77519	0.00194177
CACNA1B	0.0876462	0.935883	3.41657	0.00156846
ALAD	46.3172	86.0345	0.893368	0.00194735
GORASP2	111.226	70.5645	-0.656485	0.00195013
SCAF4	33.7412	15.2239	-1.14817	0.00195292
GM38393	0.299682	0.0708797	-2.07999	0.0019557
USP9X	61.504	26.2417	-1.22882	0.00195849
GM50006	0.479314	0.128863	-1.89514	0.00196128
KHSRP	75.3443	42.9058	-0.812324	0.00196406
PTPRA	104.381	52.3621	-0.995268	0.00196685
IQGAP1	79.4548	43.9305	-0.854911	0.00196963
SMAD4	60.3289	29.3555	-1.03922	0.00197242
GM14335	0.472972	0.145969	-1.69609	0.00197521
PRDM10	4.84277	2.23166	-1.11772	0.00197799
RPL28	1475.93	2618.68	0.82722	0.0357181
ITPRIPL2	35.9742	20.707	-0.796847	0.00198356
PAKAP	18.3141	7.39968	-1.30742	0.00198635
METTL25	6.86029	4.56252	-0.588439	0.00198913
ST6GALNAC4	21.1491	11.3351	-0.899795	0.00199192
GAMT	15.414	35.6346	1.20904	0.00157125
BLM	7.87768	3.8163	-1.0456	0.00199749
PPL	11.2558	3.94229	-1.51356	0.00200028
KDM1A	75.6906	49.364	-0.616654	0.00200306
ETS2	50.611	32.6116	-0.634064	0.00200585
EIF3J2	49.5227	28.2181	-0.811467	0.00200864
DLG1	60.5604	27.1188	-1.15908	0.00201142
ZFP106	52.453	19.9796	-1.3925	0.00201421
ERF	61.9828	33.4963	-0.887868	0.00201699
LDLRAD4	13.4842	5.90185	-1.19203	0.00201978
TNMD	0.0001	0.0783563	9.6139	0.00157961
FOXN2	10.2797	3.95435	-1.37829	0.00202535
UBE2D2A	214.712	141.746	-0.599094	0.00202814
TMEM200A	16.9168	8.04195	-1.07284	0.00203092
FAM207A	30.978	38.5107	0.314016	0.00203371
GATA4	2.66195	12.6094	2.24394	0.00160747
GM16286	175.773	149.861	-0.230087	0.00203928
PLAGL2	11.1645	4.95964	-1.17062	0.00204207
GOLGA2	48.9462	32.0844	-0.609323	0.00204485
GALE	26.6623	57.6218	1.11181	0.00177462
TTBK2	5.87201	1.91659	-1.61531	0.00205042
NXPH3	1.49088	3.74942	1.33051	0.00181641
GM9712	0.0667388	0.780225	3.54729	0.00188606
DUSP8	3.64988	1.55841	-1.22778	0.00205878
NEFM	0.057959	0.53503	3.20651	0.0019362
CACHD1	6.15674	1.82632	-1.75323	0.00206435
DUSP9	13.0401	5.61019	-1.21684	0.00206714
USP25	19.691	8.10975	-1.27981	0.00206993
SAMD11	0.612732	0.188042	-1.7042	0.00207271
ACBD3	24.564	10.7244	-1.19564	0.0020755
SCCPDH	27.6127	20.5959	-0.422975	0.00207828
KRAS	99.1646	41.976	-1.24026	0.00208107
RBMX2	12.7524	7.74941	-0.718612	0.00208386
RPP14	21.1102	30.0395	0.508923	0.00208664
DNMT3B	1.42353	0.781016	-0.866047	0.00208943
PLXNA1	30.4015	14.6131	-1.05688	0.00209221
MMP2	266.006	104.667	-1.34565	0.002095
SEMA4F	3.74881	0.602807	-2.63666	0.00209779
BRD3	32.258	17.6902	-0.866707	0.00210057
ODF2	43.8634	20.2829	-1.11276	0.00210336
4833427G06RIK	0.358778	0.133655	-1.42458	0.00210614
VAPA	157.261	72.9366	-1.10845	0.00210893
SNX30	8.48243	2.8846	-1.55611	0.00211171
LRRC58	26.9378	9.49617	-1.50422	0.0021145
NRF1	27.7386	20.0891	-0.465483	0.00211729
MRPL38	99.2178	149.073	0.587351	0.00212007
ZFP784	1.42055	2.11704	0.575602	0.00212286
CSNK2A1	72.7508	50.7596	-0.519282	0.00212564
GM14122	0.995824	0.417173	-1.25525	0.00212843
GM7452	0.0210382	0.0001	-7.71687	0.00213122
RPS12-PS3	1809.29	1918.62	0.0846452	0.066168
ESF1	20.4697	9.29723	-1.13861	0.00213679
MFHAS1	12.6121	5.48091	-1.20232	0.00213957
VTI1A	17.0897	10.2457	-0.738103	0.00214236
UNC5B	107.704	61.1333	-0.817034	0.00214515
MRPL24	112.544	164.09	0.543999	0.00214793
ARHGAP35	17.4462	7.39101	-1.23907	0.00215072
MYL6	1618.01	2759.52	0.770198	0.0190249
N6AMT1	18.5877	10.3982	-0.838014	0.00215629
LENG9	2.54805	5.12417	1.00792	0.00194456
ZFPM1	24.0508	8.1036	-1.56945	0.00216186
SRSF12	0.0629228	0.0001	-9.29744	0.00216465
SSC5D	6.76316	2.98351	-1.18069	0.00216743
RNF152	2.06684	0.789824	-1.38782	0.00217022
GRK1	0.0345517	0.0132244	-1.38556	0.002173
GM18852	0.16314	0.0203704	-3.00157	0.00217579
TMEM183A	87.3174	52.7288	-0.727677	0.00217858
RNF26	17.4328	11.0108	-0.662884	0.00218136
LAIR1	4.51498	7.89868	0.806892	0.00218415
LRRC8A	26.5113	13.8368	-0.938097	0.00218693
ARHGEF5	108.292	32.7387	-1.72586	0.00218972
GM7912	0.0662258	0.0001	-9.37125	0.00219251
BCAT1	19.6721	5.34086	-1.881	0.00219529
RPS26	1491.15	2418.47	0.697671	0.0236551
ENTPD7	8.45045	4.63127	-0.867622	0.00220086
IFFO1	6.93375	3.41762	-1.02064	0.00220365
CPED1	2.28038	0.651009	-1.80853	0.00220644
KDM3A	59.2108	28.5753	-1.05109	0.00220922
ITPR3	60.5098	36.3723	-0.734327	0.00221201
FYTTD1	60.1428	25.3969	-1.24374	0.00221479
BAZ2B	26.4098	13.47	-0.971318	0.00221758
NAA50	66.0653	33.3778	-0.985005	0.00222036
AEBP2	55.443	23.6512	-1.22909	0.00222315
NUMBL	42.9516	18.8028	-1.19176	0.00222594
PPP4R2	99.5876	34.7813	-1.51765	0.00222872
ZBTB2	11.6818	5.77435	-1.01653	0.00223151
GM6240	0.140418	0.0345856	-2.02148	0.00223429
MCAT	25.5877	33.0142	0.367635	0.00223708
GM9158	0.364129	0.0266112	-3.77434	0.00223987
WIZ	35.6203	16.7987	-1.08435	0.00224265
TEDC2	17.7151	11.8254	-0.583087	0.00224544
NCS1	23.591	14.2543	-0.72684	0.00224822
CHUK	52.8841	25.4694	-1.05407	0.00225101
TOPBP1	36.536	17.2419	-1.0834	0.0022538
MAOA	3.3143	1.00706	-1.71856	0.00225658
FAM114A1	25.8921	14.2148	-0.865123	0.00225937
ALDOC	9.03489	17.7096	0.970955	0.00226215
TMEM14C	141.766	218.831	0.626306	0.00226494
CCN5	7.63221	19.4925	1.35275	0.00198078
GM8330	0.0811732	0.0070465	-3.52602	0.00227051
PTBP3	35.2391	13.0653	-1.43144	0.0022733
JAM3	5.06168	2.41741	-1.06615	0.00227608
PACS2	30.2752	17.4258	-0.796913	0.00227887
ERC1	9.36254	4.31432	-1.11777	0.00228165
USP31	5.22488	2.34092	-1.15832	0.00228444
RPL24	1570.64	2099.37	0.418607	0.0448475
PAXBP1	64.3935	27.2283	-1.24181	0.00229001
VPS39	16.7001	10.9586	-0.607789	0.0022928
ADAMTS2	20.1423	6.23202	-1.69246	0.00229558
HMGB1-RS16	0.66221	0.223076	-1.56975	0.00229837
EIF2AK3	17.0911	6.69173	-1.3528	0.00230116
SKI	58.3922	28.7997	-1.01972	0.00230394
FNIP1	16.395	5.59893	-1.55003	0.00230673
CTHRC1	27.8208	4.65688	-2.57873	0.00230951
RSF1	15.95	8.13707	-0.970972	0.0023123
SMAP1	39.0289	17.8656	-1.12736	0.00231509
SFRP4	8.35574	1.30395	-2.67988	0.00231787
SPOPL	9.5052	4.29688	-1.14543	0.00232066
GM7072	10.0753	4.41233	-1.19121	0.00232344
EIF2AK2	15.0616	5.9941	-1.32926	0.00232623
TRDMT1	3.79066	1.56392	-1.27728	0.00232902
CHST8	1.51703	0.596634	-1.34633	0.0023318
GM7324	0.137764	0.0100418	-3.77812	0.00233459
RAB2A	167.698	111.464	-0.589287	0.00233737
AKT2	76.1804	52.8443	-0.527671	0.00234016
NINJ1	110.253	162.086	0.555943	0.00234294
PTK7	40.3762	17.1262	-1.2373	0.00234573
BAMBI	5.78445	2.81653	-1.03826	0.00234852
RRAGC	66.2474	37.9239	-0.804756	0.0023513
NOLC1	58.4815	38.0534	-0.619956	0.00235409
TLK1	31.792	12.5666	-1.33907	0.00235687
CADM1	32.7718	13.9285	-1.23441	0.00235966
GM6548	18.1728	10.387	-0.806994	0.00236245
HIRA	47.9179	23.609	-1.02123	0.00236523
PAIP2B	28.7828	15.6825	-0.87605	0.00236802
GCFC2	12.1827	5.34947	-1.18736	0.0023708
ITPRID2	28.5909	9.96208	-1.52104	0.00237359
NR6A1	5.30283	2.65628	-0.997355	0.00237638
CMIP	37.7697	11.2212	-1.75101	0.00237916
WTAP	73.6619	41.8319	-0.816314	0.00238195
MOB4	56.6744	35.5257	-0.673834	0.00238473
LIN54	7.45267	3.22355	-1.20911	0.00238752
TOLLIP	36.3835	24.0416	-0.597755	0.00239031
GM48552	1.86192	0.508047	-1.87376	0.00239309
VMN2R111	0.0367837	0.012632	-1.54198	0.00239588
SINHCAF	116.18	49.2371	-1.23855	0.00239866
SPHK1	121.597	59.5044	-1.03104	0.00240145
MICAL3	28.1612	13.3267	-1.07939	0.00240423
TRPM7	37.4093	15.094	-1.30942	0.00240702
FITM2	12.1984	8.63384	-0.498618	0.00240981
SLC16A13	10.2442	21.5508	1.07293	0.00199471
MTF1	9.93024	5.80016	-0.775736	0.00241538
RAB29	10.2358	17.6356	0.784863	0.00241816
ACSL3	37.2871	17.8866	-1.0598	0.00242095
TRIM33	32.4048	13.3377	-1.2807	0.00242374
SLC25A2	0.78401	0.27973	-1.48684	0.00242652
ITGB1	505.284	278.266	-0.86063	0.00242931
DDX27	67.8718	48.2559	-0.492107	0.00243209
LEMD3	10.5385	5.27381	-0.998752	0.00243488
GM14410	13.7523	4.59575	-1.5813	0.00243767
DNASE1L2	3.57343	5.81434	0.702305	0.00244045
GPR173	0.86225	0.259891	-1.7302	0.00244324
BMT2	12.4526	4.45323	-1.48352	0.00244602
CHD7	17.7516	6.41112	-1.4693	0.00244881
USP28	11.1421	5.09113	-1.12996	0.00245159
ANKRD12	9.08294	3.6415	-1.31863	0.00245438
RCL1	31.9032	23.2655	-0.455507	0.00245717
BCLAF3	8.96666	3.42786	-1.38726	0.00245995
EBF1	1.9227	0.505171	-1.92829	0.00246274
WDR43	82.6345	45.4087	-0.863776	0.00246552
GM16581	1.88334	0.695814	-1.43652	0.00246831
SLC7A1	18.7832	9.04769	-1.05382	0.0024711
SRGAP3	19.6225	5.06608	-1.95357	0.00247388
FAHD2A	5.96885	16.1111	1.43253	0.00202257
RUNX2	25.2762	9.99042	-1.33916	0.00247945
ZFP511	29.1874	20.7114	-0.494925	0.00248224
ZFP948	12.201	5.44328	-1.16446	0.00248503
NINL	9.72557	2.96443	-1.71403	0.00248781
GABRE	22.6229	7.45622	-1.60127	0.0024906
ASCC3	18.8973	6.65079	-1.50658	0.00249338
MAP4	79.5159	45.0792	-0.818783	0.00249617
ANKIB1	17.786	6.68414	-1.41193	0.00249896
VANGL2	9.00092	3.85259	-1.22425	0.00250174
NEDD8	293.358	475.153	0.695729	0.00250453
GM28455	0.093527	0.0139049	-2.74979	0.00250731
FOXA2	7.90497	15.1348	0.937042	0.0025101
CARM1	52.5648	29.4919	-0.833781	0.00251288
CRIP1	1361.2	2243.76	0.721041	0.0398523
RPL21-PS1	0.048448	0.20296	2.06669	0.00204764
ZBTB39	6.50741	2.63518	-1.30418	0.00252124
MRPL10	52.0799	70.0039	0.426709	0.00252403
ATP5E	1063.05	1736.43	0.707905	0.039089
RELL1	33.7329	16.8302	-1.0031	0.0025296
DNMBP	18.7888	11.7998	-0.671117	0.00253239
ZFP422	19.8052	7.69586	-1.36372	0.00253517
HMGCL	32.6994	48.3885	0.565399	0.00253796
TGFB1	166.151	89.8859	-0.886326	0.00254074
RIF1	11.2079	4.76068	-1.23528	0.00254353
PFKFB3	16.1139	6.78611	-1.24765	0.00254632
RHPN1	0.838716	1.99759	1.252	0.00205321
ZFP946	4.52314	2.5638	-0.819041	0.00255189
STAM	43.0535	16.2939	-1.4018	0.00255467
GLCE	10.8297	4.5825	-1.24079	0.00255746
LRRFIP1	82.549	34.6256	-1.25341	0.00256025
IL1RL2	4.04948	1.32719	-1.60936	0.00256303
AURKAIP1	109.962	149.784	0.445886	0.00256582
WDR33	40.0667	27.4036	-0.548038	0.0025686
PRDM4	27.7023	16.3671	-0.759203	0.00257139
VMN2R63	0.0147957	0.00587063	-1.33359	0.00257417
GPR137B-PS	67.3104	35.1503	-0.937293	0.00257696
RLIM	29.975	13.2914	-1.17327	0.00257975
RGS1	20.6931	4.36391	-2.24545	0.00258253
TGFBRAP1	10.5768	5.87	-0.849473	0.00258532
DGCR8	30.6658	20.9679	-0.548451	0.0025881
SLC27A6	0.440657	0.0723045	-2.6075	0.00259089
CAB39	67.5707	31.0981	-1.11957	0.00259368
ZFP597	8.81881	4.21857	-1.06383	0.00259646
SLC2A3	2.70241	1.0687	-1.33839	0.00259925
ZFP992	1.617	0.902907	-0.840674	0.00260203
ITGA5	133.238	77.5409	-0.780975	0.00260482
EHMT1	42.4996	17.194	-1.30555	0.00260761
TET3	14.6798	6.89713	-1.08976	0.00261039
TCP1	252.49	151.962	-0.732514	0.00261318
AGPS	16.1325	7.97361	-1.01666	0.00261596
TCAM1	0.869248	0.278986	-1.63957	0.00261875
TMEM221	0.864654	1.68728	0.9645	0.00262154
ADCYAP1R1	2.86923	0.799269	-1.84391	0.00262432
LRIT3	0.10251	0.0426071	-1.2666	0.00262711
GLIS1	0.992463	0.342371	-1.53545	0.00262989
LOXL2	37.0747	21.6312	-0.777317	0.00263268
SPA17	1.85613	3.64963	0.975454	0.00263546
STRA6	60.3097	8.72832	-2.78861	0.00263825
CELA1	16.1521	43.8233	1.43997	0.002056
NRGN	0.345746	3.06234	3.14685	0.00206157
NCAPH	14.2056	7.86221	-0.853451	0.00264661
FEZ1	2.33391	0.223743	-3.38283	0.00264939
EBF2	0.337857	0.0282835	-3.57838	0.00265218
ZFP966	2.75054	0.610349	-2.17201	0.00265497
BC085271	0.219363	0.0704151	-1.63937	0.00265775
CYP2D34	0.052195	0.474755	3.1852	0.002134
GM4356	1.05155	0.393116	-1.41949	0.00266332
GM17538	21.8586	7.04008	-1.63454	0.00266611
IGF2BP2	59.493	20.2575	-1.55426	0.0026689
NGDN	54.4658	77.8739	0.515791	0.00267168
SMURF1	58.6104	23.8711	-1.29589	0.00267447
DHX35	9.52524	4.71307	-1.01509	0.00267725
BCL3	43.9202	63.379	0.529119	0.00268004
VPS28	99.2241	133.322	0.426151	0.00268282
CNRIP1	2.72101	1.12486	-1.2744	0.00268561
CD2AP	68.6948	21.6043	-1.66888	0.0026884
RPS20	1056.25	1285.75	0.283657	0.0335088
GTF2IRD1	138.826	63.298	-1.13305	0.00269397
CRK	103.64	44.0102	-1.23567	0.00269675
GM10313	0.349412	0.100849	-1.79273	0.00269954
MARCKS	86.4446	55.3003	-0.644487	0.00270233
CCNG2	79.9537	34.7092	-1.20384	0.00270511
MAPRE1	52.5064	25.7201	-1.0296	0.0027079
GM50098	0.0001	0.341562	11.7379	0.0021535
LRIG3	13.3723	6.46926	-1.04757	0.00271347
CDT1	39.3528	26.6712	-0.561182	0.00271626
GM14044	0.280725	0.0901949	-1.63804	0.00271904
CYB5RL	5.83832	8.52324	0.545848	0.00272183
SMO	47.8817	26.3801	-0.860022	0.00272461
SEPTIN2	97.7707	42.1481	-1.21394	0.0027274
SMOC2	70.0981	24.6715	-1.50653	0.00273019
LTB4R2	0.164456	0.55176	1.74634	0.00215908
TMEM87B	30.3945	10.9854	-1.46822	0.00273576
GM13608	0.137274	0.038061	-1.85067	0.00273854
MIF	772.196	1409.86	0.868518	0.0265302
HJURP	62.589	28.0676	-1.15701	0.00274411
PCYT1A	17.8994	9.29999	-0.944613	0.0027469
EPC1	37.5661	19.3052	-0.960437	0.00274969
4930402H24RIK	16.6216	6.53197	-1.34747	0.00275247
CREBBP	17.5082	7.23378	-1.27521	0.00275526
GM21092	4.19245	1.33591	-1.64998	0.00275804
FN1	2168.78	673.342	-1.68747	0.00276083
LRRC9	0.0954545	0.00475163	-4.32832	0.00276362
ARC	5.49189	1.6598	-1.72629	0.0027664
NUAK1	11.8369	4.74367	-1.31922	0.00276919
MARK4	32.4695	17.7684	-0.869768	0.00277197
RESF1	40.4756	19.3189	-1.06704	0.00277476
TLR12	0.167214	0.854426	2.35326	0.00219808
ABCC1	37.4168	12.1539	-1.62227	0.00278033
APOL8	2.73714	0.605726	-2.17593	0.00278312
POU5F1	0.0956203	0.0184126	-2.37662	0.0027859
ZYG11A	0.0791513	0.0105814	-2.90309	0.00278869
FAM126B	4.22281	1.78896	-1.23908	0.00279148
OTUB1	126.183	98.5912	-0.355992	0.00279426
SSH1	17.2732	7.55408	-1.19321	0.00279705
SEC61A2	47.294	18.6908	-1.33933	0.00279983
GJC1	27.887	14.8105	-0.912973	0.00280262
TAF8	29.3659	15.8697	-0.88787	0.0028054
SF1	267.072	148.484	-0.846924	0.00280819
FBXL14	34.3328	18.4769	-0.893865	0.00281098
WBP11	65.0486	35.2025	-0.885837	0.00281376
PCDHB12	0.514349	0.151553	-1.76292	0.00281655
HECTD2	5.31162	1.09838	-2.27377	0.00281933
RIOK2	31.8641	14.6884	-1.11725	0.00282212
RMND5A	30.9603	14.0865	-1.13611	0.00282491
IL17RA	19.5859	9.87632	-0.987772	0.00282769
QSER1	8.2835	2.79102	-1.56945	0.00283048
TRAK2	15.9642	7.99417	-0.99782	0.00283326
DIDO1	17.3124	7.19801	-1.26614	0.00283605
NRXN1	0.165795	0.0348431	-2.25045	0.00283884
GM49673	0.065264	0.0094045	-2.79486	0.00284162
KLHL29	0.392561	0.139444	-1.49323	0.00284441
TMEM168	19.207	9.29133	-1.04768	0.00284719
SLC22A4	9.87613	4.97581	-0.989014	0.00284998
BCAR1	61.1469	31.8246	-0.942139	0.00285277
MAPK8IP3	67.6348	36.066	-0.907126	0.00285555
TIMM29	36.1071	20.6191	-0.808301	0.00285834
PAXIP1	25.6006	13.0711	-0.969795	0.00286112
TBC1D22B	13.6302	10.9195	-0.319909	0.00286391
OSBPL11	12.2091	5.35779	-1.18824	0.00286669
LUM	42.538	5.70451	-2.89858	0.00286948
NFRKB	18.2544	11.7207	-0.639192	0.00287227
PIGA	7.4228	4.51017	-0.718783	0.00287505
KLHL1	3.63677	0.596884	-2.60714	0.00287784
GLRP1	3.96606	0.993792	-1.99669	0.00288062
RNF167	49.6112	29.3779	-0.755935	0.00288341
GM12987	0.356754	0.0748617	-2.25263	0.0028862
AVL9	16.5872	4.25942	-1.96134	0.00288898
GM5560	0.139312	0.0345866	-2.01004	0.00289177
SLC12A9	20.6237	27.8691	0.434362	0.00289455
ZMYND19	26.803	15.6153	-0.779436	0.00289734
TJP2	53.8453	24.7767	-1.11984	0.00290013
GM6356	0.097639	0.0184646	-2.40269	0.00290291
MGST2	160.194	309.921	0.952083	0.0029057
STIL	3.68007	1.32047	-1.47868	0.00290848
HSD11B1	15.697	5.64434	-1.47562	0.00291127
LRAT	0.557356	0.0605166	-3.2032	0.00291405
SMAD3	46.7343	24.0251	-0.959939	0.00291684
GLT8D2	2.85596	1.70479	-0.744382	0.00291963
CBX2	11.3654	7.35347	-0.628157	0.00292241
GM7143	2.93687	1.74618	-0.750084	0.0029252
SETMAR	4.16445	2.65082	-0.651685	0.00292798
PAQR7	19.4622	27.9155	0.520388	0.00293077
MTF2	32.5739	11.5781	-1.49232	0.00293356
PDPK1	15.8817	6.19157	-1.35899	0.00293634
SLC44A2	105.32	66.5435	-0.662412	0.00293913
APBB2	46.6051	21.0778	-1.14476	0.00294191
XYLB	3.24189	1.80368	-0.845888	0.0029447
AARS2	10.5227	6.14472	-0.776093	0.00294749
PIGQ	41.8243	27.6251	-0.598363	0.00295027
CASP2	23.6915	13.563	-0.804692	0.00295306
RAB7	259.283	176.334	-0.556217	0.00295584
ALDH1A3	63.2134	16.9898	-1.89556	0.00295863
SUGT1	60.2306	81.853	0.442538	0.00296142
XPNPEP1	108.38	79.3989	-0.44891	0.0029642
SLC25A24	73.4354	31.2388	-1.23314	0.00296699
PLA1A	21.7144	8.69015	-1.3212	0.00296977
RELA	103.703	85.0281	-0.286449	0.00297256
RPL36AL	803.196	1340.71	0.739175	0.0263491
GATAD2A	70.4792	39.0047	-0.853549	0.00297813
FAM199X	7.10217	2.03804	-1.80107	0.00298092
GGA2	23.6224	12.7269	-0.892279	0.0029837
UBTD2	17.9247	6.61444	-1.43825	0.00298649
ZFP644	22.4662	10.2346	-1.13431	0.00298927
PVR	50.9879	28.1876	-0.855096	0.00299206
LHFPL2	11.258	3.52723	-1.67435	0.00299485
TMF1	23.7996	9.52076	-1.32179	0.00299763
DENND1B	7.57163	2.82939	-1.42011	0.00300042
ENDOD1	23.4871	10.4403	-1.16971	0.0030032
PLXDC1	10.5706	3.34901	-1.65825	0.00300599
COA3	68.711	122.107	0.829529	0.00300878
FAM209	2.00401	0.355466	-2.49511	0.00301156
NOP16	61.8847	90.6561	0.550822	0.00301435
ZBTB21	12.4885	7.29698	-0.775231	0.00301713
INTS13	59.7576	29.2717	-1.02962	0.00301992
PCIF1	64.4268	33.3328	-0.950719	0.00302271
PATL1	20.1322	10.3775	-0.956051	0.00302549
MTPN	100.086	48.3469	-1.04975	0.00302828
CKB	19.517	40.7131	1.06076	0.00226773
EFNB2	43.1192	16.5332	-1.38296	0.00303385
RPL31-PS9	1.02529	0.248152	-2.04674	0.00303663
ATF3	12.8796	4.8274	-1.41577	0.00303942
CTDSPL2	11.9136	4.16957	-1.51464	0.00304221
KLHL15	6.41023	2.18279	-1.55421	0.00304499
MET	19.8786	9.21225	-1.10959	0.00304778
TMEM145	0.0991368	0.0398855	-1.31356	0.00305056
GM20784	0.389765	0.011792	-5.04672	0.00305335
USP24	15.3337	7.39285	-1.05251	0.00305614
L3MBTL3	11.3194	4.53189	-1.32061	0.00305892
CIART	17.5541	8.9905	-0.965337	0.00306171
CCDC92	2.5817	1.30924	-0.979595	0.00306449
MCM9	6.15517	3.53094	-0.801747	0.00306728
SCG2	1.93974	0.587769	-1.72254	0.00307007
CABLES2	24.0273	14.0661	-0.772447	0.00307285
XAB2	46.394	30.8267	-0.589756	0.00307564
SLC4A4	17.3376	3.47376	-2.31934	0.00307842
KATNBL1	22.9689	10.666	-1.10666	0.00308121
COL26A1	1.02821	0.151273	-2.76492	0.00308399
SLC19A2	8.93366	3.23326	-1.46626	0.00308678
SIK2	8.54239	3.5234	-1.27767	0.00308957
GM7783	0.12854	0.0370077	-1.79632	0.00309235
GM17068	0.47927	0.189116	-1.34157	0.00309514
PLEKHG3	61.1832	31.2353	-0.969958	0.00309792
TARBP1	4.80026	1.86654	-1.36275	0.00310071
GFRA4	14.2498	27.4611	0.946448	0.0031035
MKLN1	135.912	87.3594	-0.63764	0.00310628
9130230L23RIK	0.260905	1.17653	2.17294	0.00228723
SLC44A1	30.7149	15.553	-0.981747	0.00311185
GM8870	0.123575	0.0211112	-2.5493	0.00311464
RNPS1-PS	74.6398	32.6498	-1.19287	0.00311743
WDFY1	17.8487	9.09576	-0.972554	0.00312021
GM5946	0.246771	0.0623718	-1.98421	0.003123
COL8A1	52.0686	12.73	-2.03219	0.00312578
KANSL3	56.9651	25.5021	-1.15946	0.00312857
NDOR1	38.3299	13.2089	-1.53696	0.00313136
CLIP1	67.2702	35.2235	-0.93343	0.00313414
WASHC1	51.2496	39.0601	-0.391845	0.00313693
SMTN	64.1839	31.4311	-1.03002	0.00313971
SGO1	5.91652	3.07367	-0.944787	0.0031425
GM17971	2.40031	0.613778	-1.96743	0.00314528
CLASP2	10.3126	5.04155	-1.03247	0.00314807
TAF7	2.99971	1.47302	-1.02604	0.00315086
CDH11	24.8486	1.72218	-3.85086	0.00315364
SEPHS1	23.6156	12.5411	-0.913076	0.00315643
ALX3	0.0600672	0.0001	-9.23043	0.00315921
DBR1	17.3336	11.3932	-0.605404	0.003162
CEP57	27.3288	12.7407	-1.10098	0.00316479
CLCN7	30.0858	19.1662	-0.650521	0.00316757
SS18	78.2121	54.5864	-0.518851	0.00317036
TSPAN17	38.21	66.4805	0.798981	0.00317314
TCF7L2	21.3001	12.1033	-0.815459	0.00317593
ENPP3	2.04446	0.764274	-1.41956	0.00317872
MRM1	12.7766	20.7676	0.700829	0.0031815
CSRNP1	26.0113	10.4607	-1.31417	0.00318429
GM10060	55.4598	17.5609	-1.65908	0.00318707
LRRC18	0.101144	0.0351532	-1.52468	0.00318986
CSMD1	0.181966	0.0620795	-1.55148	0.00319265
CHCHD2	843.487	1360.96	0.690184	0.0289567
GM9234	0.520051	0.0898655	-2.53281	0.00319822
PCDH1	52.1139	32.6204	-0.675894	0.003201
TAF4B	4.31135	1.29377	-1.73656	0.00320379
SPRED2	44.9187	17.3532	-1.37212	0.00320657
MED15	75.3652	34.6566	-1.12077	0.00320936
PI4K2B	62.6107	25.2934	-1.30765	0.00321215
TAX1BP1	84.3564	39.6648	-1.08864	0.00321493
OSBPL3	91.2471	41.508	-1.13639	0.00321772
SAYSD1	7.13551	15.5182	1.12087	0.00241259
PAK2	40.4004	21.6586	-0.899429	0.00322329
TES	161.422	84.6429	-0.931373	0.00322608
RPL27A	603.562	947.675	0.650891	0.038178
KCNN1	2.90384	1.29478	-1.16525	0.00323165
LCOR	8.24663	2.73238	-1.59365	0.00323443
ZFP407	5.5705	2.3625	-1.23749	0.00323722
FGFR1OP	28.8665	17.3382	-0.735441	0.00324001
CRIPT	68.82	49.3434	-0.47997	0.00324279
TENT5A	6.30888	3.35087	-0.91285	0.00324558
PCDHGA2	0.31019	0.0923534	-1.74792	0.00324836
JAK2	39.1065	13.8082	-1.50188	0.00325115
RNF144A	0.925764	0.461288	-1.00498	0.00325394
D5ERTD579E	36.8819	18.6831	-0.981178	0.00325672
TBC1D9	8.89917	2.99191	-1.5726	0.00325951
PEX10	3.62062	6.21389	0.779261	0.00326229
NTN3	0.751479	0.547952	-0.455682	0.00326508
PCDHB7	0.892318	0.406806	-1.13322	0.00326786
GM3086	0.212421	0.0415139	-2.35526	0.00327065
EID2	21.344	4.95812	-2.10597	0.00327344
GM16332	0.359566	0.0968123	-1.893	0.00327622
ATG13	32.7081	20.494	-0.674449	0.00327901
B4GALT1	110.365	63.6792	-0.793394	0.00328179
LRRC25	8.25303	14.7724	0.839912	0.00328458
GPT2	20.8779	9.17292	-1.18652	0.00328737
PPCS	10.5638	16.9732	0.684127	0.00329015
BC067074	0.113778	0.0192937	-2.56001	0.00329294
CACUL1	28.0805	14.9955	-0.905037	0.00329572
LDHD	6.7988	15.8594	1.22199	0.00247667
SYNGR4	0.414932	0.171563	-1.27414	0.0033013
SIGLEC15	10.6004	4.58509	-1.2091	0.00330408
CD109	6.28249	2.26737	-1.47032	0.00330687
PTRH2	14.0488	21.4761	0.612289	0.00330965
SLC41A2	5.9751	3.13882	-0.928741	0.00331244
PTPRS	142.934	83.2767	-0.779361	0.00331522
CDC42SE2	43.2618	19.9101	-1.11959	0.00331801
DNAJC2	45.9938	37.4186	-0.297683	0.0033208
PRSS36	4.54485	7.10757	0.645125	0.00332358
CFAP53	0.439823	0.0515457	-3.093	0.00332637
GKN1	8.71789	1648.66	7.5631	0.00251567
MARCHF5	113.314	62.3689	-0.861426	0.00333194
FAM210B	13.0942	8.36858	-0.645877	0.00333473
GM4247	0.532236	0.0959569	-2.47161	0.00333751
GALNT12	2.56936	7.26745	1.50004	0.00251846
MDM2	59.4568	29.2314	-1.02432	0.00334308
POLD3	19.6487	12.8616	-0.61137	0.00334587
ALKBH7	12.3531	24.7529	1.00273	0.0025491
CEP135	3.39415	1.49247	-1.18535	0.00335144
MSI1	1.91537	0.736076	-1.3797	0.00335423
SMC3	38.1254	20.2752	-0.911034	0.00335701
P4HA2	53.7908	26.3021	-1.03218	0.0033598
BCL2L12	21.3418	34.908	0.709875	0.00336259
TMEM209	19.649	11.8288	-0.732153	0.00336537
UBP1	67.3696	34.6467	-0.959381	0.00336816
TBC1D5	6.64106	4.16736	-0.672282	0.00337094
MRTFB	8.00365	3.61749	-1.14567	0.00337373
WNK1	195.703	80.1326	-1.28821	0.00337651
AAK1	14.8828	6.25262	-1.25111	0.0033793
TMEM52B	0.0634557	0.0183686	-1.78851	0.00338209
GM7019	0.413994	0.0001	-12.0154	0.00338487
ELP3	27.9059	35.7841	0.358752	0.00338766
MPDU1	73.9351	87.4711	0.242547	0.00339044
ZFP943	9.11943	3.9702	-1.19973	0.00339323
MKRN2	12.2946	5.25067	-1.22746	0.00339602
ERGIC2	110.487	52.5822	-1.07123	0.0033988
RDH5	16.3458	30.0404	0.877979	0.00340159
GM49500	0.432621	0.0508751	-3.08807	0.00340437
GM50357	0.738297	0.202324	-1.86754	0.00340716
GPCPD1	10.7505	6.07626	-0.823147	0.00340995
TULP4	77.4548	38.7744	-0.998249	0.00341273
SP9	0.357221	0.0720591	-2.30956	0.00341552
CRY2	18.6097	7.24961	-1.36008	0.0034183
OLFR825	0.0030105	0.0342665	3.50872	0.00264104
HMGB3	63.211	21.6679	-1.54461	0.00342388
GM18120	0.250323	0.0490945	-2.35016	0.00342666
ARMCX5	6.91969	2.2072	-1.64849	0.00342945
CCDC28A	10.3435	17.5187	0.760173	0.00343223
SELENOI	30.0413	14.167	-1.08441	0.00343502
NGF	90.2331	40.1491	-1.16829	0.0034378
TCN2	82.8814	66.2626	-0.322854	0.00344059
DLX1	1.52164	0.585377	-1.37819	0.00344338
RPL18-PS1	0.842027	0.367736	-1.19519	0.00344616
REXO1	54.5234	33.0823	-0.720817	0.00344895
NAT8F1	3.16365	5.54648	0.809984	0.00345173
ZFP955B	7.6929	3.22432	-1.25453	0.00345452
ORC2	18.2003	9.127	-0.995752	0.00345731
AGTRAP	11.8495	15.406	0.378671	0.00346009
ADGB	0.378726	0.0994124	-1.92966	0.00346288
CCDC81	0.053056	0.0198782	-1.41633	0.00346566
MAP1B	8.78316	4.02821	-1.1246	0.00346845
PRRC2B	47.4368	26.1499	-0.859199	0.00347124
TRUB2	43.6939	28.1873	-0.632387	0.00347402
TRAPPC10	20.0891	9.06621	-1.14784	0.00347681
SMNDC1	51.4787	31.1971	-0.722562	0.00347959
H2-M6-PS	0.4009	0.11125	-1.84944	0.00348238
FAM171A1	18.9427	10.3704	-0.86917	0.00348517
DENND5B	10.1557	2.52832	-2.00604	0.00348795
GM37246	0.126396	0.025931	-2.2852	0.00349074
PCDHGA6	2.25057	0.802573	-1.48758	0.00349352
CCDC189	2.59478	5.04617	0.959576	0.00349631
GM5939	0.0162242	0.00220925	-2.87652	0.00349909
RIMKLA	0.00229283	0.0572815	4.64287	0.00264382
TMEM127	37.1712	24.4371	-0.605113	0.00350467
ATF2	32.0414	13.7711	-1.21829	0.00350745
MAGEF1	15.7212	8.95912	-0.811283	0.00351024
UBN1	27.2288	16.8243	-0.694583	0.00351302
GM6802	0.073076	0.0111164	-2.71671	0.00351581
CHRNB1	46.4161	21.7361	-1.09453	0.0035186
BMI1	33.3219	13.6374	-1.2889	0.00352138
YJU2	16.41	11.7106	-0.486766	0.00352417
TRPM5	0.0439818	0.402559	3.19422	0.00269118
HOXC9	0.599842	0.0801308	-2.90415	0.00352974
CENPB	107.48	76.3573	-0.493228	0.00353253
GM15989	0.45507	0.105879	-2.10367	0.00353531
PIGBOS1	11.587	20.3714	0.814046	0.0035381
ZBTB43	12.6001	5.22367	-1.2703	0.00354088
HDLBP	132.465	75.3904	-0.813163	0.00354367
HNRNPD	188.671	86.651	-1.12258	0.00354645
TLK2	49.5633	26.4007	-0.908695	0.00354924
OXLD1	7.99147	13.7863	0.786699	0.00355203
INIP	18.0975	10.9571	-0.723925	0.00355481
RTL9	0.0421812	0.00921212	-2.19499	0.0035576
PCDHB14	0.277606	0.117262	-1.2433	0.00356038
PCGF5	24.7811	12.9618	-0.934978	0.00356317
GPAM	7.47715	4.31622	-0.792721	0.00356596
GM16570	0.576605	0.116492	-2.30735	0.00356874
TTC9B	0.0576872	0.0123729	-2.22107	0.00357153
ANKRD11	71.994	35.5663	-1.01737	0.00357431
KLF11	9.65075	4.06454	-1.24755	0.0035771
SC5D	21.311	12.6751	-0.749599	0.00357989
FURIN	146.792	80.5432	-0.865941	0.00358267
GM8488	0.0793567	0.004767	-4.0572	0.00358546
SLX4	25.4425	13.3817	-0.926975	0.00358824
AKAP8	67.0348	32.5319	-1.04306	0.00359103
TTC34	0.0328495	0.102769	1.64546	0.00271068
CDK17	32.5099	13.3138	-1.28795	0.0035966
MTMR7	0.875947	0.301148	-1.54037	0.00359939
GM13071	1.87589	0.656478	-1.51476	0.00360217
HSCB	18.0444	27.6232	0.61433	0.00360496
DNALI1	0.0900623	0.0303824	-1.56769	0.00360774
EPM2A	1.48076	0.614653	-1.2685	0.00361053
ARCN1	69.2637	37.4453	-0.887315	0.00361332
ZFPL1	63.8496	47.7881	-0.418025	0.0036161
GIT2	42.9074	24.9012	-0.785015	0.00361889
MPDZ	13.3738	4.20823	-1.66813	0.00362167
LSM14A	78.5369	43.444	-0.854213	0.00362446
GM20521	4.19843	0.714033	-2.55579	0.00362725
MAP2K1	71.2899	36.1544	-0.979526	0.00363003
USP17LC	0.018107	0.0001	-7.5004	0.00363282
GM21981	0.751966	0.404979	-0.892822	0.0036356
ARFRP1	42.1035	29.1756	-0.529179	0.00363839
CCNYL1	17.7925	8.07249	-1.14018	0.00364118
RORA	2.40667	0.454338	-2.4052	0.00364396
HOMER1	7.91195	4.80817	-0.718546	0.00364675
GM6044	0.502313	0.154211	-1.70368	0.00364953
SRRM1	91.5582	48.2021	-0.925593	0.00365232
OLFR1000	0.0452055	0.00668438	-2.75763	0.00365511
GM5310	0.019551	0.0001	-7.6111	0.00365789
HNRNPDL	205.969	107.261	-0.941299	0.00366068
GM9999	0.827855	0.130446	-2.66592	0.00366346
GNAL	1.40313	0.3779	-1.89258	0.00366625
CNTN5	0.0001	0.0128139	7.00156	0.00273297
GARS	141.156	77.3276	-0.86823	0.00367182
GM15467	0.099157	0.0001	-9.95357	0.00367461
HIF1AN	18.9462	13.8806	-0.44884	0.00367739
BCL2L1	200.811	134.692	-0.576174	0.00368018
DUSP4	89.0405	35.9382	-1.30894	0.00368296
CXCL14	305.583	53.0454	-2.52626	0.00368575
EIF3S6-PS2	1.12663	0.184528	-2.61011	0.00368854
NCK2	39.276	19.096	-1.04038	0.00369132
CPEB1	6.26103	2.62658	-1.25321	0.00369411
MAML1	22.5526	11.5871	-0.960772	0.00369689
CCDC82	13.7871	8.90482	-0.630663	0.00369968
TFF1	223.343	11284.9	5.65899	0.00274133
OSBPL2	28.3002	14.7354	-0.941527	0.00370525
DNAJB5	10.1552	12.4967	0.299334	0.00370804
SIAH1B	9.78644	5.34463	-0.872695	0.00371082
PLK2	33.1813	20.2758	-0.710613	0.00371361
GM18991	0.0414077	0.0001	-8.69375	0.0037164
ZFP804A	0.242173	0.0698641	-1.79342	0.00371918
GRSF1	62.3678	32.5356	-0.938779	0.00372197
NDUFA2	662.918	926.842	0.483492	0.0509876
HBA-A1	340.783	117.267	-1.53906	0.0415406
ASAP1	59.5227	23.1266	-1.36389	0.00373032
GM15799	0.830803	0.186615	-2.15444	0.00373311
GM16179	0.137184	0.0001	-10.4219	0.0037359
STAM2	18.1928	8.86927	-1.03648	0.00373868
KCNT2	0.387292	0.054887	-2.81889	0.00374147
NPAT	7.40008	2.99773	-1.30367	0.00374425
DOT1L	31.8634	16.7285	-0.929592	0.00374704
CALU	434.317	307.395	-0.498651	0.00374983
RAET1E	4.92973	2.06984	-1.25199	0.00375261
SULT6B2	0.0501367	0.287084	2.51754	0.00277755
GM18033	0.0904192	0.0133085	-2.76428	0.00375818
UQCRH	621.026	1057.42	0.767818	0.0142025
GM19096	0.047237	0.0001	-8.88377	0.00376376
GM6751	0.0232368	0.0001	-7.86027	0.00376654
SDC1	364.141	150.365	-1.27603	0.00376933
AGTR1A	1.3508	0.464946	-1.53868	0.00377211
CDC5L	32.189	19.2193	-0.744012	0.0037749
FBXL13	0.510441	0.177986	-1.51998	0.00377768
PLPP4	0.0176448	0.341046	4.27265	0.00297534
PRPF40A	56.3751	32.3227	-0.802508	0.00378326
TFPI	14.0459	6.3625	-1.14249	0.00378604
PCDHB3	0.325759	0.105517	-1.62633	0.00378883
PEX1	20.1363	13.9522	-0.529311	0.00379161
MICALL1	28.0119	14.2855	-0.971489	0.0037944
GM5216	0.0760637	0.0210941	-1.85037	0.00379719
TATDN2	91.7612	55.652	-0.721451	0.00379997
MAP2	10.4326	0.98597	-3.40341	0.00380276
NAPRT	7.42203	21.7289	1.54973	0.00303106
TMEFF1	12.0414	3.77628	-1.67297	0.00380833
LIG3	23.3943	13.9242	-0.748568	0.00381112
STX3	23.999	12.5187	-0.938886	0.0038139
GM26920	0.892469	0.0175122	-5.67137	0.00381669
C1S1	23.4158	8.09343	-1.53266	0.00381947
GM14917	0.0180497	0.0001	-7.49583	0.00382226
SLC7A6	40.1537	14.3701	-1.48247	0.00382505
LARGE1	24.4904	12.6996	-0.947435	0.00382783
SLTM	34.7524	18.542	-0.906316	0.00383062
KBTBD2	35.9616	18.9244	-0.926209	0.0038334
GM17081	0.231795	0.0259532	-3.15886	0.00383619
GM13231	0.0136368	0.0001	-7.09136	0.00383897
DVL3	39.1396	23.7029	-0.723567	0.00384176
HAS2	11.3768	2.35714	-2.27098	0.00384455
GM5605	0.0249075	0.0001	-7.96044	0.00384733
DCTN1	83.4084	63.7031	-0.388829	0.00385012
LT629153.6	0.329789	0.0001	-11.6873	0.0038529
KCNQ3	0.147885	0.0297519	-2.31342	0.00385569
KDM4B	36.4957	17.8784	-1.02951	0.00385848
GM17147	0.61222	0.12673	-2.27229	0.00386126
GM7191	0.11356	0.0358837	-1.66205	0.00386405
RPS6KL1	0.297343	0.485374	0.70697	0.00386683
CHIT1	1.01326	5.17283	2.35195	0.00310907
TM7SF3	22.8814	13.4367	-0.767994	0.00387241
ANGPT4	0.631907	0.147792	-2.09615	0.00387519
SLC25A51	39.9556	21.9862	-0.8618	0.00387798
PPIP5K2	14.9281	7.32558	-1.02701	0.00388076
GM27027	0.133142	0.0001	-10.3788	0.00388355
KRTAP16-1	0.0153183	0.0001	-7.25912	0.00388634
RPS6KB1	41.1415	18.5582	-1.14853	0.00388912
AMBRA1	15.0958	8.39931	-0.845801	0.00389191
LGR6	24.2229	5.58323	-2.1172	0.00389469
GM42758	0.188061	0.0001	-10.877	0.00389748
GM17954	0.0476492	0.0001	-8.89631	0.00390026
VAV2	25.0582	11.7887	-1.08788	0.00390305
HCFC1	61.9365	35.4093	-0.806663	0.00390584
IVNS1ABP	120.122	63.9097	-0.910393	0.00390862
ZBTB18	30.577	10.7435	-1.50899	0.00391141
NDRG4	3.84413	1.75942	-1.12756	0.00391419
PHC1	16.5245	9.47269	-0.802763	0.00391698
CEP170	32.1056	13.6478	-1.23416	0.00391977
SLC29A1	195.091	117.019	-0.737404	0.00392255
GM14815	0.26962	0.0001	-11.3967	0.00392534
DPPA2	0.0274737	0.00307037	-3.16156	0.00392812
TREX1	18.8207	31.651	0.749931	0.00393091
BTBD3	19.5264	8.80265	-1.14941	0.0039337
ATG4B	44.7585	27.6523	-0.694761	0.00393648
CAPN15	19.374	12.2199	-0.664888	0.00393927
PER3	12.4104	5.41982	-1.19523	0.00394205
SLC30A1	6.66037	3.43086	-0.95703	0.00394484
RNF146	37.2135	19.33	-0.944986	0.00394763
UBAP1	55.1254	34.3069	-0.684219	0.00395041
SGPL1	86.892	40.6255	-1.09684	0.0039532
TAF5L	40.3339	21.1926	-0.928434	0.00395598
DDR1	77.0777	36.6223	-1.07359	0.00395877
GM48789	379.905	612.611	0.689331	0.0453879
SDF2L1	47.0534	70.9255	0.592006	0.00396434
GM9166	0.0625658	0.0001	-9.28923	0.00396713
NRBF2	27.374	15.1859	-0.850074	0.00396991
WDR26	102.219	48.3116	-1.08123	0.0039727
GM11847	1.40166	0.469878	-1.57678	0.00397548
PTPN21	34.7123	17.0713	-1.02387	0.00397827
CELF1	60.5155	35.9992	-0.749338	0.00398106
GM13034	0.0355845	0.0113404	-1.64978	0.00398384
NHLRC2	14.8415	8.00599	-0.890488	0.00398663
TJAP1	85.3625	45.2346	-0.916177	0.00398941
UBN2	13.8512	6.92911	-0.99927	0.0039922
GM6483	4.2837	2.41641	-0.825992	0.00399499
KLHDC10	21.8664	13.4923	-0.696587	0.00399777
MYO1B	35.8933	16.2287	-1.14517	0.00400056
BACH1	17.011	7.31933	-1.21668	0.00400334
ZFP746	25.1312	11.5121	-1.12633	0.00400613
AQR	15.5082	6.95026	-1.15789	0.00400891
METTL17	25.7843	34.834	0.434003	0.0040117
ZFP146	31.6116	11.912	-1.40804	0.00401449
KCTD3	15.767	8.62335	-0.870585	0.00401727
PRKX	13.6283	4.46919	-1.60852	0.00402006
DNAIC2	0.601241	0.22116	-1.44286	0.00402284
AKAP9	20.1734	7.60181	-1.40804	0.00402563
MEX3D	52.2566	27.1871	-0.942691	0.00402842
GM37317	0.0293342	0.0001	-8.19644	0.0040312
ANTXR1	22.2316	10.7651	-1.04625	0.00403399
POT1B	6.54109	3.08155	-1.08588	0.00403677
TRIM36	0.663493	0.285606	-1.21606	0.00403956
CNOT7	101.339	51.7636	-0.969183	0.00404235
MMGT1	12.7462	7.54594	-0.756298	0.00404513
GABPB1	29.0004	14.1059	-1.03978	0.00404792
GM18258	0.143474	0.0167896	-3.09515	0.0040507
MIEF2	14.417	16.9874	0.236696	0.00405349
EPB41L2	78.5292	37.9584	-1.04881	0.00405628
ATMIN	8.79065	4.96688	-0.823629	0.00405906
RPN2	191.556	142.945	-0.422303	0.00406185
BCL7A	8.25611	3.29852	-1.32364	0.00406463
LAS1L	80.2299	31.8616	-1.33232	0.00406742
KIF1C	117.585	81.5588	-0.527786	0.0040702
CCNJ	5.13522	2.55296	-1.00825	0.00407299
MAGI1	29.5111	9.20095	-1.6814	0.00407578
ETNK1	32.1359	16.1936	-0.98876	0.00407856
MAEL	0.0251295	0.0001	-7.97324	0.00408135
SPG11	6.92093	3.39709	-1.02667	0.00408413
USP2	2.26689	1.32833	-0.7711	0.00408692
ZMAT5	30.4503	47.3157	0.635865	0.00408971
HNRNPLL	49.5668	23.787	-1.0592	0.00409249
KCNU1	4.98881	1.41217	-1.82079	0.00409528
SMARCC1	48.9374	30.7023	-0.672591	0.00409806
GPR157	1.65826	0.988158	-0.746856	0.00410085
GM29036	0.290231	0.0851891	-1.76846	0.00410364
DIAPH1	33.0978	19.071	-0.79536	0.00410642
TEDC1	12.104	6.84007	-0.8234	0.00410921
PCBP4	48.0658	34.4407	-0.480896	0.00411199
GM15770	0.060674	0.0001	-9.24493	0.00411478
CGGBP1	49.37	29.3343	-0.751047	0.00411757
POLR1B	22.7445	12.2994	-0.886925	0.00412035
GM5218	0.187013	0.0202442	-3.20755	0.00412314
EGLN1	54.0145	30.7244	-0.813961	0.00412592
PPP1R15B	38.0307	22.7768	-0.739597	0.00412871
VPS25	97.5872	121.446	0.315554	0.00413149
MFF	91.7482	48.7253	-0.913008	0.00413428
IREB2	32.1607	13.8188	-1.21867	0.00413707
PRRC2C	45.218	23.0589	-0.971573	0.00413985
ATP2B1	49.0574	21.3367	-1.20113	0.00414264
GM10593	0.875647	0.368472	-1.24879	0.00414542
GM7627	0.0408517	0.00638388	-2.67789	0.00414821
THSD4	9.19765	1.83549	-2.3251	0.004151
WSCD2	0.020625	0.260845	3.66072	0.00319543
ONECUT2	8.753	1.45504	-2.58872	0.00415657
6820431F20RIK	60.9012	22.3293	-1.44754	0.00415935
GM20219	10.8135	3.14674	-1.78091	0.00416214
SNX31	0.0402488	0.0001	-8.6528	0.00416493
PIM1	69.6131	39.865	-0.804235	0.00416771
GM36448	0.0880638	0.0001	-9.78241	0.0041705
TCEA1	63.3839	37.7617	-0.747192	0.00417328
SCFD2	9.47417	12.9128	0.446734	0.00417607
UPF2	21.1115	9.78081	-1.11	0.00417885
GM7952	0.031401	0.0001	-8.29467	0.00418164
LEMD2	131.398	98.3382	-0.418121	0.00418443
GOLGA4	51.7907	27.6735	-0.904185	0.00418721
LDLRAD3	6.38282	2.62998	-1.27914	0.00419
INO80D	7.52982	3.21564	-1.22751	0.00419278
MTHFD1L	18.2565	10.9082	-0.742992	0.00419557
PHYHIPL	0.289017	0.038076	-2.9242	0.00419836
RALY	256.874	203.348	-0.337109	0.00420114
PCNX	46.8058	29.5409	-0.663974	0.00420393
RBM33	21.5454	9.08741	-1.24544	0.00420671
CRTC3	17.47	7.63462	-1.19425	0.0042095
STX19	0.091144	1.04778	3.52304	0.0032205
NDUFB6	106.933	141.376	0.402828	0.00421507
VAPB	58.0161	27.656	-1.06886	0.00421786
TNFRSF26	3.88059	1.97672	-0.973166	0.00422064
SLC43A3	24.4594	5.28406	-2.21067	0.00422343
HERPUD1	102.496	72.5967	-0.497596	0.00422622
ICAM4	0.760208	1.36764	0.847225	0.004229
MROH9	0.00931683	0.0001	-6.54177	0.00423179
ZFP968	1.11229	0.200018	-2.47533	0.00423457
NCAPD3	10.6047	5.43322	-0.964823	0.00423736
CACNG2	0.102639	0.0341545	-1.58742	0.00424014
RAP1B	148.394	92.3017	-0.685009	0.00424293
ADAMTS12	7.02239	1.35629	-2.3723	0.00424572
GM5614	0.154978	0.0001	-10.5978	0.0042485
HAUS2	13.1306	5.63383	-1.22075	0.00425129
ZFP628	12.6213	6.20383	-1.02463	0.00425407
GM13423	0.331952	0.141654	-1.22861	0.00425686
STXBP5	14.3589	7.14059	-1.00783	0.00425965
DDI2	30.3191	13.9583	-1.1191	0.00426243
SAT2	22.1394	31.5787	0.512335	0.00426522
ITGB1BP1	50.8924	68.2016	0.422353	0.004268
KCTD18	14.399	6.49272	-1.14907	0.00427079
GM47776	0.097134	0.0001	-9.92383	0.00427358
HAVCR2	8.55461	3.79886	-1.17114	0.00427636
DKK4	0.0730735	0.0001	-9.5132	0.00427915
CHKA	100.389	45.622	-1.1378	0.00428193
ZRANB1	14.1685	6.73439	-1.07307	0.00428472
CRABP1	264.449	351.476	0.410436	0.0560217
ADCY9	2.38159	0.790594	-1.59091	0.00429029
ATOH7	0.0564577	0.00496875	-3.50621	0.00429308
3830406C13RIK	10.6393	17.3695	0.707153	0.00429586
KNL1	2.8672	0.996319	-1.52496	0.00429865
JMJD1C	28.5608	9.87109	-1.53275	0.00430143
C1RA	12.7848	5.3719	-1.25092	0.00430422
ZFP26	7.21257	2.87732	-1.32579	0.00430701
ORC1	3.19886	2.09574	-0.610099	0.00430979
RPS6KA3	25.3777	10.7555	-1.23849	0.00431258
MRPL52	278.462	434.948	0.643364	0.00431536
ALDH3A1	44.7773	143.719	1.68241	0.00329851
TUT4	20.7335	9.96413	-1.05715	0.00432094
XRCC2	4.1747	2.52395	-0.725987	0.00432372
GM6211	0.127641	0.0275526	-2.21183	0.00432651
GM49373	1.20174	0.609384	-0.979703	0.00432929
PRR9	1.48744	0.197208	-2.91504	0.00433208
GAREM2	1.49392	0.407303	-1.87493	0.00433487
NOXA1	0.220277	1.45561	2.72423	0.00332915
GM43767	1.2115	0.188562	-2.68368	0.00434044
NR1H3	2.97382	8.21578	1.46608	0.00334866
MDC1	10.8071	5.44644	-0.988595	0.00434601
GM13147	0.174866	0.0001	-10.772	0.0043488
MTMR2	50.3378	30.0179	-0.745821	0.00435158
ZFP51	8.85275	3.36081	-1.39732	0.00435437
3110001I22RIK	3.54065	1.87006	-0.920929	0.00435715
SAMD4B	59.5277	29.1798	-1.02859	0.00435994
ATXN1	7.66618	3.54929	-1.11098	0.00436272
THOC2L	8.92835	3.53287	-1.33755	0.00436551
SLAIN2	26.2583	14.3636	-0.870351	0.0043683
ZFP619	0.695508	0.276044	-1.33317	0.00437108
APLP2	213.867	153.336	-0.480019	0.00437387
EXT2	55.5016	42.0066	-0.401914	0.00437665
CACNG7	5.03009	1.7209	-1.54742	0.00437944
DIP2B	11.7225	5.81865	-1.01052	0.00438223
ZFP451	15.6149	8.3417	-0.904506	0.00438501
DAPK2	1.73117	3.54496	1.03403	0.00342109
GM3103	0.202984	0.0001	-10.9871	0.00439058
ZDHHC14	3.3971	2.29536	-0.565582	0.00439337
GM7908	0.274692	0.0822685	-1.7394	0.00439616
ZFP777	35.5379	18.4316	-0.947181	0.00439894
GM3618	0.0001	0.0728223	9.50824	0.00350188
VMN2R5	0.005432	0.0001	-5.76341	0.00440451
PRKAR2A	11.4907	5.68591	-1.015	0.0044073
DISP3	0.0259163	0.00514625	-2.33227	0.00441008
ZFP36L2	231.434	117.968	-0.972205	0.00441287
TADA2B	13.8984	6.17333	-1.1708	0.00441566
ABCB1A	61.7206	17.8749	-1.78782	0.00441844
PRDM1	5.87851	2.39588	-1.29489	0.00442123
ARRDC4	18.5576	5.75	-1.69038	0.00442401
ARF5	376.123	741.992	0.9802	0.0388856
CSE1L	36.9235	19.1132	-0.949972	0.00442959
GM48046	1.5655	0.0001	-13.9343	0.00443237
MRPS36	28.4494	47.3584	0.735222	0.00443516
IPO9	45.6437	22.4601	-1.02305	0.00443794
TSPAN12	16.5997	7.02203	-1.2412	0.00444073
ADGRL3	38.463	15.2906	-1.33082	0.00444352
AW554918	4.03324	2.19197	-0.879711	0.0044463
NUDT22	20.3276	33.1049	0.703605	0.00444909
RAB43	27.1476	12.3079	-1.14124	0.00445187
RPS12-PS26	2.84464	0.925773	-1.61952	0.00445466
ZCCHC17	17.0326	23.2501	0.448936	0.00445745
EGFR	12.4287	6.28557	-0.983557	0.00446023
2810459M11RIK	0.639415	2.9258	2.19401	0.00352695
FREM2	0.0251463	0.111011	2.14228	0.00359382
POM121	31.6288	19.3557	-0.708483	0.00446859
SASH1	16.1324	6.08788	-1.40595	0.00447137
GM18251	0.78502	0.2616	-1.58536	0.00447416
C330007P06RIK	19.1923	10.3703	-0.888077	0.00447695
GM7183	0.0709793	0.00638175	-3.47538	0.00447973
PNPLA3	0.917828	0.0538419	-4.09142	0.00448252
CCND2	42.6448	15.6438	-1.44678	0.0044853
ELK4	53.2658	38.4369	-0.470718	0.00448809
NAT10	35.7824	22.2266	-0.686966	0.00449088
TMEM30C	0.375849	0.241331	-0.63914	0.00449366
ZFP973	1.01092	0.263061	-1.9422	0.00449645
ECPAS	35.3472	17.2603	-1.03414	0.00449923
GALNT6	5.4096	12.0409	1.15435	0.00366903
RAB40C	28.4781	19.536	-0.543718	0.00450481
RASGRF2	0.773763	0.212138	-1.86689	0.00450759
TEF	64.8995	39.3223	-0.72286	0.00451038
FIGLA	0.452365	0.0945084	-2.25897	0.00451316
GM5641	300.237	146.861	-1.03165	0.00451595
OLFR1393	0.204691	0.0408624	-2.3246	0.00451874
GM7972	1.31038	0.439647	-1.57557	0.00452152
ABHD13	14.5062	7.48904	-0.953817	0.00452431
OLFR699	0.0001	0.0161396	7.33446	0.00370247
PDZD8	16.3634	7.05307	-1.21415	0.00452988
TRAPPC2L	62.7751	89.7499	0.515718	0.00453266
GLIS2	41.6967	21.3483	-0.965813	0.00453545
MTSS1	29.9809	12.2001	-1.29715	0.00453824
BRAF	7.59551	2.77669	-1.45178	0.00454102
CCDC86	17.5622	13.2724	-0.404038	0.00454381
ST6GALNAC5	0.210885	0.0645142	-1.70877	0.00454659
LNPK	11.2668	6.82861	-0.722421	0.00454938
EPRS	48.0195	25.9041	-0.890441	0.00455217
OLFR1183	0.0258955	0.00669	-1.95262	0.00455495
BTBD10	24.254	10.3638	-1.22668	0.00455774
PCNP	109.095	62.9876	-0.792452	0.00456052
PPP2R3A	7.08686	3.53424	-1.00375	0.00456331
UBR1	10.6044	4.03563	-1.3938	0.0045661
GM8326	0.092692	0.0459612	-1.01203	0.00456888
STARD7	34.8817	21.0509	-0.72859	0.00457167
FUS	408.636	231.437	-0.820195	0.00457445
RESP18	0.324623	1.68704	2.37766	0.00372475
SYN1	6.37233	2.49191	-1.35457	0.00458003
OLFR829	0.0170707	0.0001	-7.41538	0.00458281
OIT3	0.733725	0.318115	-1.20569	0.0045856
GM48391	0.00783567	0.0001	-6.29198	0.00458838
BCL11A	0.135625	0.509413	1.90921	0.00372754
MTMR3	34.9248	16.8825	-1.04872	0.00459395
PTPN11	52.9875	25.9611	-1.0293	0.00459674
AK1	73.1235	45.289	-0.691175	0.00459953
MOSPD1	15.7941	7.31484	-1.11048	0.00460231
DLL4	14.0386	7.35417	-0.932761	0.0046051
DAD1	149.187	198.648	0.413092	0.00460788
AHCY	56.4474	33.1595	-0.767486	0.00461067
AHCTF1	32.5924	17.826	-0.870556	0.00461346
RXYLT1	26.0763	14.071	-0.890011	0.00461624
BRD2	256.955	162.631	-0.659916	0.00461903
TIMM13	366.654	620.831	0.75978	0.040599
DGAT2L6	0.0366932	0.0114984	-1.67408	0.0046246
ABLIM2	1.22476	0.359133	-1.76992	0.00462739
APTX	11.5353	13.9989	0.27926	0.00463017
BUB1	8.04288	3.88579	-1.04951	0.00463296
MAGED2	38.9398	24.6405	-0.660214	0.00463574
GSTP3	1.46457	4.81467	1.71696	0.0037554
OLFR1291-PS1	0.0108862	0.0001	-6.76635	0.00464131
ZC3HAV1L	3.96373	1.57341	-1.33296	0.0046441
RAB14	115.805	61.5288	-0.912369	0.00464689
GM6793	0.247734	0.0805555	-1.62074	0.00464967
LOXL1	51.2416	26.4304	-0.955114	0.00465246
ATP11C	5.54545	2.15299	-1.36496	0.00465524
ZFP28	3.75103	1.40609	-1.4156	0.00465803
HNRNPUL1	70.21	38.2538	-0.876072	0.00466082
NUP62	38.6173	30.97	-0.318377	0.0046636
LTBP1	103.08	70.6271	-0.545476	0.00466639
ZFP654	5.79008	2.47225	-1.22776	0.00466917
PLA2G2C	0.0001	0.0932674	9.86523	0.00376097
GM20445	0.186107	0.0335796	-2.47048	0.00467475
RC3H2	20.266	9.73926	-1.05718	0.00467753
ADAM15	390.449	715.709	0.874237	0.0376571
ZBTB34	4.65598	2.04316	-1.18828	0.0046831
1700008O03RIK	0.068991	0.451023	2.70872	0.00378047
DPYSL3	60.558	35.0261	-0.789887	0.00468868
ZFP101	4.91439	2.82384	-0.799352	0.00469146
ING3	14.9587	8.32535	-0.845399	0.00469425
GM10988	0.137268	0.0001	-10.4228	0.00469703
TBX18	0.942344	0.100877	-3.22366	0.00469982
ETAA1	4.23865	2.36283	-0.843089	0.0047026
ZFP68	42.7463	27.0169	-0.661938	0.00470539
GZF1	16.4539	9.57652	-0.780858	0.00470818
TRABD2B	0.98728	0.234398	-2.0745	0.00471096
PLA2R1	1.06022	0.316633	-1.74348	0.00471375
DNM1L	42.8375	22.4243	-0.933813	0.00471653
COG8	19.0334	24.5954	0.369855	0.00471932
CHD5	1.01551	0.388006	-1.38805	0.00472211
RCN3	60.7088	35.0073	-0.794249	0.00472489
TRIP12	124.641	63.7262	-0.967826	0.00472768
AEN	34.1976	26.4147	-0.372555	0.00473046
PELI1	18.0465	7.115	-1.34279	0.00473325
NR1D2	42.2391	16.8287	-1.32765	0.00473604
ABCA5	4.27031	1.84621	-1.20978	0.00473882
BCAS3	26.7695	31.2834	0.224806	0.00474161
TRPC1	1.49881	0.592984	-1.33775	0.00474439
ANO4	0.15556	0.0371692	-2.06529	0.00474718
SMG7	33.903	19.2053	-0.819909	0.00474997
GM47867	0.0811243	0.0101175	-3.00328	0.00475275
AC243907.1	1.36967	0.514424	-1.4128	0.00475554
FAM193B	103.856	145.114	0.482604	0.00475832
ESS2	29.0754	20.585	-0.498205	0.00476111
SSX2IP	20.1781	7.57357	-1.41375	0.00476389
TTC3	42.8051	18.3841	-1.21933	0.00476668
HBB-BS	221.12	96.6302	-1.19429	0.0360134
GM21093	0.0884352	0.014231	-2.63558	0.00477225
SPON1	34.4742	7.13526	-2.27248	0.00477504
CMTM4	15.143	7.70125	-0.975484	0.00477782
VANGL1	27.4315	13.2293	-1.0521	0.00478061
VAC14	20.3829	15.1553	-0.427541	0.0047834
ABL1	37.4272	17.759	-1.07553	0.00478618
5730507C01RIK	0.454391	0.172243	-1.39949	0.00478897
PLEKHA8	6.57526	3.93391	-0.741083	0.00479175
ALDH1L2	7.49964	1.0662	-2.81434	0.00479454
GM14292	14.6947	5.45548	-1.42952	0.00479733
ACSL1	8.99133	3.6308	-1.30825	0.00480011
PLEKHA3	43.2092	21.8298	-0.98504	0.0048029
PRRT1	0.757305	1.72346	1.18636	0.00380554
SMURF2	31.2756	11.5169	-1.44128	0.00480847
AC124764.1	0.121282	0.0059425	-4.35115	0.00481126
SLC16A4	0.633036	0.217578	-1.54075	0.00481404
USP5	136.78	109.199	-0.324908	0.00481683
AHCYL2	13.1394	5.81739	-1.17545	0.00481961
GM11474	0.548202	0.0980173	-2.4836	0.0048224
BTBD9	13.7367	9.05328	-0.601528	0.00482518
ZFP105	0.866437	0.456427	-0.924711	0.00482797
SMARCE1-PS1	0.090871	0.0153939	-2.56146	0.00483076
CARD10	10.1193	4.5781	-1.1443	0.00483354
S100A7L2	0.254009	9.75689	5.26347	0.00386962
DDX47	87.6451	61.0988	-0.520529	0.00483911
GREM2	3.91349	0.82908	-2.23887	0.0048419
AC142112.1	0.609064	0.0001	-12.5724	0.00484469
GK	6.01273	2.84566	-1.07926	0.00484747
TGOLN1	45.9435	24.3556	-0.915606	0.00485026
FBXO21	12.6741	5.43657	-1.22111	0.00485304
MAFK	31.3031	15.7582	-0.990208	0.00485583
ZFP592	16.5054	10.0996	-0.708646	0.00485862
TMSB15A	0.178818	0.0001	-10.8043	0.0048614
TNNT2	201.305	66.3216	-1.60183	0.00486419
MTMR12	14.1542	6.7735	-1.06326	0.00486697
GM3558	0.340371	0.0183914	-4.21001	0.00486976
CHRDL2	0.603457	5.58657	3.21064	0.00396155
ECM2	0.596398	0.266012	-1.16479	0.00487533
CXCL16	53.277	77.3037	0.537024	0.00487812
USP3	35.2903	20.0689	-0.814309	0.0048809
MARCHF8	28.8646	14.753	-0.968297	0.00488369
HELLS	17.5361	7.61427	-1.20355	0.00488647
MYH9	227.653	116.285	-0.969179	0.00488926
PPP1R18	170.68	122.036	-0.483988	0.00489205
FBXO30	14.3884	6.16945	-1.2217	0.00489483
RNF24	14.7312	5.67809	-1.3754	0.00489762
C130026I21RIK	7.70407	4.03884	-0.931678	0.0049004
LPIN1	8.07135	3.24406	-1.31501	0.00490319
BCAR3	28.4329	12.8092	-1.15038	0.00490598
TST	12.5186	39.2761	1.64958	0.00415378
HBS1L	52.2781	37.8736	-0.465017	0.00491155
COASY	39.1275	52.0271	0.411079	0.00491433
GM18068	0.413849	0.173597	-1.25336	0.00491712
GM13398	0.0315202	0.0670682	1.08935	0.00421229
PSCA	25.3834	713.043	4.81203	0.00428751
4930503L19RIK	17.3286	7.01165	-1.30533	0.00492548
SMC1A	41.6235	25.0101	-0.734887	0.00492826
ZFP959	7.346	4.86116	-0.595658	0.00493105
TNNI3	4.66382	15.9298	1.77215	0.00431815
GM12917	1.10251	0.403297	-1.45088	0.00493662
IQCB1	19.0394	14.1539	-0.427789	0.00493941
TAB3	7.12008	2.49982	-1.51007	0.00494219
GCNT4	4.97661	1.75069	-1.50724	0.00494498
RALGAPB	18.9917	9.43765	-1.00887	0.00494776
ZFP521	1.24763	0.498848	-1.32252	0.00495055
COPS9	302.577	459.192	0.601793	0.0284469
PTAR1	7.60343	3.44036	-1.14409	0.00495612
SPATA20	0.0647315	0.00753075	-3.1036	0.00495891
ZFP53	15.6771	6.83023	-1.19865	0.00496169
ZFP180	13.1565	7.76984	-0.759819	0.00496448
BASP1	126.153	69.7498	-0.854911	0.00496727
PDS5A	74.6061	36.8646	-1.01706	0.00497005
ZYX	171.796	118.668	-0.533772	0.00497284
TCEA3	1.64059	5.50322	1.74606	0.00433765
EFR3B	0.463279	0.241376	-0.940599	0.00497841
GM5303	0.0310632	0.00512425	-2.59979	0.0049812
GM6061	29.3655	2.51875	-3.54334	0.00498398
SOCS7	13.7383	8.9745	-0.614305	0.00498677
LAMA2	4.66305	1.28051	-1.86455	0.00498955
TMCC3	20.4702	8.45021	-1.27646	0.00499234
GM12183	0.267596	0.0884185	-1.59764	0.00499512
BICC1	10.7651	3.05383	-1.81767	0.00499791
WSB2	89.5356	60.2341	-0.571881	0.0050007
ERG28	43.4124	63.2895	0.54386	0.00500348
SMU1	72.3102	59.591	-0.279105	0.00500627
HSF2	24.0138	16.7467	-0.519989	0.00500905
ZFP408	18.6894	10.4426	-0.839747	0.00501184
SERPINA3I	3.5369	1.37188	-1.36633	0.00501463
COL4A3	1.90615	0.136936	-3.79909	0.00501741
KIF18A	3.66405	1.31834	-1.47472	0.0050202
THOC6	70.0017	45.8551	-0.610306	0.00502298
FNBP4	76.4572	30.6767	-1.31751	0.00502577
NUCKS1	39.7936	24.8573	-0.678865	0.00502856
ABHD1	23.9652	50.1448	1.06516	0.00434322
FHDC1	8.3853	4.01842	-1.06123	0.00503413
REEP3	31.5567	15.8961	-0.989272	0.00503691
GNPTAB	11.9028	4.94743	-1.26655	0.0050397
PHF14	37.6524	25.3892	-0.56853	0.00504249
PARD3	19.2474	9.47732	-1.02211	0.00504527
GM14421	1.91268	0.480217	-1.99384	0.00504806
PCDH9	6.78865	1.21175	-2.48603	0.00505084
NOXRED1	0.591982	1.34745	1.18661	0.0043878
ADNP	29.074	7.26813	-2.00007	0.00505641
CDIP1	39.9689	24.9857	-0.677777	0.0050592
TAGAP1	31.9819	20.7638	-0.623187	0.00506199
SKIL	39.6537	16.2571	-1.28639	0.00506477
PUS3	13.0788	7.137	-0.873844	0.00506756
SCAPER	3.09596	1.90368	-0.701596	0.00507034
CDYL	16.1645	9.96217	-0.698293	0.00507313
DENR	91.2481	55.1644	-0.726056	0.00507592
LIN7C	44.7364	17.9822	-1.31488	0.0050787
IFI208	0.0218862	0.111679	2.35126	0.00440173
GPR85	3.80656	2.463	-0.628073	0.00508427
STRN4	71.0351	43.2442	-0.716026	0.00508706
ZNRF3	5.69866	2.63886	-1.11071	0.00508985
EWSR1	530.615	270.766	-0.970619	0.00509263
CDH6	17.4712	3.27863	-2.41382	0.00509542
TMEM71	2.42216	1.28932	-0.909689	0.0050982
GGTA1	23.3749	11.5707	-1.01449	0.00510099
TCEAL8	24.4324	7.19015	-1.7647	0.00510377
FERMT1	13.3541	3.26978	-2.03001	0.00510656
ABO	0.0306263	0.185683	2.59999	0.0044268
GM9195	0.0154382	0.000845875	-4.18991	0.00511213
NDUFB7	282.297	384.638	0.446287	0.0487394
RDX	36.2106	15.2638	-1.2463	0.0051177
ZBTB22	33.7023	21.3823	-0.656433	0.00512049
TM9SF3	202.399	98.9239	-1.03281	0.00512328
DCDC2B	1.00269	2.00588	1.00036	0.00446302
TSPAN9	42.7777	20.8295	-1.03823	0.00512885
TBC1D23	30.5286	17.978	-0.763928	0.00513163
DUS3L	40.2247	29.2555	-0.459372	0.00513442
ENTHD1	0.135617	0.0242002	-2.48644	0.00513721
TNFRSF18	0.674266	1.80271	1.41878	0.0044658
VGLL3	5.91047	1.60811	-1.87791	0.00514278
KIF3C	17.7107	9.07198	-0.965133	0.00514556
HNRNPR	53.5958	24.4981	-1.12945	0.00514835
C2CD2L	18.0388	12.639	-0.513218	0.00515114
ARL8B	42.3294	22.5595	-0.907923	0.00515392
EVC	3.26087	0.963516	-1.75887	0.00515671
RNF4	125.453	60.1687	-1.06006	0.00515949
DYNC1I2	72.3424	42.729	-0.759627	0.00516228
ZFYVE9	8.64066	4.2672	-1.01785	0.00516506
GM45140	5.34988	2.08444	-1.35985	0.00516785
HOXD9	0.43039	0.176878	-1.28289	0.00517064
UNCX	0.0426505	0.00862237	-2.30641	0.00517342
EGR2	6.22133	2.39348	-1.37812	0.00517621
FZD4	6.32979	3.34744	-0.919101	0.00517899
UTP25	11.352	7.19889	-0.6571	0.00518178
OLFR488	0.0147988	0.00351287	-2.07476	0.00518457
KDM5A	37.7232	14.313	-1.39813	0.00518735
MRPS18B	104.28	84.7393	-0.299363	0.00519014
TRAM2	7.46366	3.55291	-1.07088	0.00519292
PLEKHA2	40.9033	22.6875	-0.850319	0.00519571
CLASP1	18.3204	9.12435	-1.00566	0.0051985
ANO5	0.117904	0.0123555	-3.25439	0.00520128
TERF1	12.5084	7.86978	-0.668505	0.00520407
GM50387	12.8367	6.73618	-0.930267	0.00520685
TOP1MT	6.66864	8.81016	0.401776	0.00520964
RPS18-PS5	197.222	368.889	0.903366	0.0394651
EXOSC6	2.33089	24.3485	3.38488	0.00450202
COPG1	82.9298	48.1853	-0.783299	0.005218
MCC	3.97832	1.3621	-1.54633	0.00522078
SIAH1A	40.7063	18.3418	-1.15012	0.00522357
CUBN	0.456219	0.141686	-1.68703	0.00522635
GABPA	28.506	10.7489	-1.40707	0.00522914
BC049352	0.022098	0.0788971	1.83606	0.00452709
CALD1	184.384	79.569	-1.21243	0.00523471
ACTR1B	84.7747	47.2299	-0.843935	0.0052375
RNF19A	24.2673	12.3044	-0.979847	0.00524028
RBBP6	43.0991	22.7172	-0.92387	0.00524307
PREB	168.11	193.684	0.204296	0.00524586
EXOC1	52.9563	27.3292	-0.954362	0.00524864
METTL26	30.0469	41.2735	0.458	0.00525143
GM18787	0.116431	0.00840075	-3.79282	0.00525421
PJA2	25.4532	13.4676	-0.918357	0.005257
SRSF4	62.4522	42.7669	-0.546256	0.00525979
AP5B1	3.22779	5.35921	0.731473	0.00526257
1190007I07RIK	7.28577	15.0382	1.04547	0.00457724
AEBP1	204.147	84.8691	-1.2663	0.00526814
MPZL2	28.5125	9.04978	-1.65564	0.00527093
ZKSCAN16	0.0752165	0.00925238	-3.02315	0.00527372
CREBRF	12.9293	5.81673	-1.15236	0.0052765
SLC12A1	0.144236	0.0701148	-1.04065	0.00527929
SAMD8	16.9765	8.49277	-0.999235	0.00528207
PPEF1	0.0521298	0.0116365	-2.16345	0.00528486
CUX1	51.0009	28.5078	-0.839163	0.00528764
GM4734	0.392405	0.120534	-1.7029	0.00529043
CHML	3.38487	1.83416	-0.883985	0.00529322
ZFP783	0.877811	0.311798	-1.4933	0.005296
TNKS2	76.2307	42.2465	-0.851541	0.00529879
RPUSD2	2.30087	1.1379	-1.0158	0.00530157
ACOXL	1.8635	0.0580739	-5.00398	0.00530436
DPAGT1	16.7249	23.6439	0.499471	0.00530715
MDP1	21.8681	27.4279	0.326819	0.00530993
REV1	16.2529	7.57265	-1.10182	0.00531272
PSMD1	76.5109	41.1219	-0.895758	0.0053155
CCDC191	4.01805	6.29068	0.646719	0.00531829
RBL1	7.64128	3.99154	-0.93687	0.00532108
TAF1D	87.867	68.7688	-0.353567	0.00532386
SEPTIN6	8.00976	3.76117	-1.09058	0.00532665
MRPS16	58.9408	99.9412	0.761812	0.00532943
TEX45	1.22017	0.124927	-3.28792	0.00533222
CFAP126	0.707749	1.47424	1.05866	0.00459117
GM17981	0.700531	0.193259	-1.85791	0.00533779
FREM1	1.78484	0.15367	-3.53789	0.00534058
FBXO28	21.953	10.9526	-1.00314	0.00534336
MYO7A	18.6368	11.5985	-0.684215	0.00534615
HCCS	22.3805	12.8641	-0.798894	0.00534893
RAB6A	68.8992	35.3265	-0.963737	0.00535172
PPFIBP1	120.805	47.6414	-1.3424	0.00535451
CDK13	39.843	16.1671	-1.30126	0.00535729
LYPD8	2.47562	166.776	6.07397	0.00462181
KDM5B	22.9541	9.72213	-1.23941	0.00536286
ADGRA1	0.75965	0.26238	-1.53368	0.00536565
S1PR3	3.20745	0.930747	-1.78497	0.00536844
PTPN1	40.6414	26.0846	-0.639752	0.00537122
KLF6	89.1904	42.4554	-1.07094	0.00537401
NCKAP1	72.4535	34.9096	-1.05343	0.00537679
GM18147	0.077946	0.0001	-9.60633	0.00537958
NIN	9.08641	4.32265	-1.0718	0.00538237
NTPCR	28.6152	43.5382	0.6055	0.00538515
PCDHB5	0.831283	0.45198	-0.879081	0.00538794
DLGAP2	0.0262403	0.0001	-8.03564	0.00539072
GM48990	5.59196	1.06751	-2.3891	0.00539351
TUBA8	1.13958	5.56886	2.28888	0.00463853
DNAJB12	42.2522	27.7694	-0.605531	0.00539908
MUC2	0.632927	0.340654	-0.893732	0.00540187
MAFF	72.098	41.3305	-0.802752	0.00540465
GGT7	2.34787	1.4251	-0.72029	0.00540744
RHOJ	14.3185	5.30518	-1.43241	0.00541022
ABCC4	10.6092	4.18222	-1.34298	0.00541301
NSG2	0.0092945	0.107133	3.52689	0.00467196
GZMG	1.66388	0.370017	-2.16889	0.00541858
GM13241	0.474356	0.0816116	-2.53912	0.00542137
TEX10	24.0679	12.7934	-0.911706	0.00542415
RBM17	138.636	108.662	-0.351452	0.00542694
PTCHD3	0.0124768	0.0001	-6.96311	0.00542973
LSM7	231.958	359.629	0.632648	0.0259646
NUDT4	135.624	73.1124	-0.891423	0.0054353
SURF4	154.032	102.107	-0.593151	0.00543808
EMILIN2	26.6581	13.9869	-0.930496	0.00544087
GM46194	0.0386495	0.187552	2.27877	0.00468032
ZFP800	8.02837	2.75945	-1.54073	0.00544644
IGF1	13.5672	3.66809	-1.88703	0.00544923
TAB2	55.164	27.165	-1.02198	0.00545201
YTHDC1	113.664	59.8642	-0.925013	0.0054548
COPS8	91.3972	52.8455	-0.790368	0.00545758
SHD	4.15542	0.576974	-2.84842	0.00546037
WIPI1	58.3845	25.9081	-1.17218	0.00546316
UBE2E3	72.2686	44.2603	-0.707358	0.00546594
BEND3	6.62231	3.88372	-0.769895	0.00546873
CD53	81.3723	26.5178	-1.61758	0.00547151
BTAF1	13.4427	5.97239	-1.17044	0.0054743
UBXN4	41.808	21.8338	-0.937216	0.00547709
RDH10	75.781	35.8051	-1.08167	0.00547987
ZFP280C	13.292	5.02134	-1.40441	0.00548266
WASHC2	58.1048	30.5938	-0.925419	0.00548544
CNTNAP2	0.383064	0.0839055	-2.19075	0.00548823
OPTN	21.3538	6.10255	-1.80701	0.00549102
GMCL1	16.7153	9.93529	-0.750531	0.0054938
PGLS	209.511	353.322	0.753959	0.034119
DIS3L	10.283	7.92924	-0.375004	0.00549937
TRP53BP2	13.585	6.15148	-1.14301	0.00550216
PEX11G	4.91884	10.1047	1.03864	0.00468589
LMCD1	12.9686	4.93354	-1.39432	0.00550773
GM12021	0.0805688	0.0269101	-1.58207	0.00551052
TRIM24	41.262	16.445	-1.32717	0.0055133
WDR34	17.5379	22.3193	0.347818	0.00551609
GM18599	0.0369663	0.0001	-8.53007	0.00551887
SMC5	42.8388	21.4753	-0.996241	0.00552166
FOXJ3	21.0503	10.153	-1.05194	0.00552445
TMPRSS11B	5.11267	1.55779	-1.71458	0.00552723
GM5873	0.0837102	0.012217	-2.77651	0.00553002
STAU2	9.6899	5.53095	-0.808954	0.0055328
GM38699	0.992015	0.305914	-1.69723	0.00553559
BCL2L13	23.585	10.5286	-1.16357	0.00553838
ATAD5	3.8672	1.97194	-0.971678	0.00554116
GM12390	0.159393	0.0282744	-2.49502	0.00554395
SCO2	33.2811	50.2349	0.593987	0.00554673
KLB	0.169922	0.0312555	-2.44269	0.00554952
GTF2H1	32.9778	21.6071	-0.609991	0.00555231
GM8126	1.95643	0.14138	-3.79057	0.00555509
DESI2	11.072	4.46307	-1.31081	0.00555788
ARHGAP31	4.3603	1.62657	-1.42259	0.00556066
DBI	252.327	378.132	0.583594	0.00556345
SLC6A7	0.487562	0.0322619	-3.91768	0.00556623
[truncated: 33,898 more rows]

## Sheet: Supplementary Table 8
Supplementay Table 8: Differential gene expression in Nalcn-shRNA vs control mouse orthotopic allografts of GAC
GO.ID	Description	FDR	Phenotype	Genes
MOUSE_GENE_ATLAS_70	stomach	1.4551e-44	1	ETHE1,1810037I17RIK,GATA4,MGST2,GKN1,TFF1,STX19,TST,PSCA,CAPN9,VSIG2,CES2G,TFF2,REP15,TCF23,GKN2,GSDMA2,TMEM54,FAM3B,SLPI,SH2D4A,GM3336,CAPN8,FA2H,CYP2C65,TMEM139,NQO1,MUC1,FGFBP1,IL18,GKN3,CAPN13,PSAPL1,4930404N11RIK,MUC5AC,GHRL,SMAGP,A4GNT,SLC5A5,PTGR1,SULT1C2,FER1L4,CBR1,TSTD1,LY6G6E,CYP2S1,B3GNT3,2210407C18RIK,MOGAT1,MGST3,CES2B,KCNE2,CBR3,TSPAN8,FXYD3,SECTM1A,ATP4B,GAL3ST1,ATP4A,GSTO1,RAB25,…
ARCH_S4_TISSUES_41	GASTRIC_TISSUE_(BULK)	5.4265e-34	1	ENGASE,HDHD3,TMEM176A,DERL3,TMEM51,MNX1,HPDL,PCP4L1,GATA4,GALE,NXPH3,FOXA2,CRIP1,LDHD,GKN1,GALNT12,TFF1,WSCD2,STX19,ALDH3A1,NOXA1,ADAM15,CHRDL2,TST,PSCA,TCEA3,NPY4R,CAPN9,FOXA3,STAB1,ECSCR,VSIG2,CCL20,TFF2,MYO1A,RPP25,SELENBP1,HPGD,TESC,MIA,RSPO3,PRSS12,SLC9A3,REP15,AFP,GLP1R,HYAL2,TPM2,RNF183,GKN2,MFSD6L,ANO2,BPIFB1,ADTRP,TMEM54,PTPRH,ALDH3B2,RAMP3,FAM3B,SLPI,SH2D4A,CCL2,RAMP2,STUM,PIRT,SMIM22,C…
ARCH_S4_TISSUES_40	GASTRIC_EPITHELIAL_CELL	4.49328e-24	1	HDHD3,TMEM51,CCDC166,DNAH8,MNX1,FDXR,GATA4,GALE,SLC16A13,FOXA2,BCL3,TSPAN17,LDHD,PRSS36,GKN1,GALNT12,TFF1,STX19,ALDH3A1,NOXA1,GALNT6,ADAM15,CXCL16,TST,PSCA,PEX11G,NPY4R,CAPN9,FOXA3,VSIG2,CCL20,TFF2,ACOT1,MYO1A,PMEL,COX6B2,SLC16A11,PRSS41,GGN,HPGD,TESC,MIA,FAM174B,S100A5,PRSS12,SLC9A3,REP15,DBNDD1,RNF183,GKN2,MFSD6L,CHST4,BPIFB1,ADTRP,TMEM54,PTPRH,ALDH3B2,FAM3B,SLPI,SH2D4A,COMTD1,SLC16A3,CCL2,IQCD…
MOUSE_GENE_ATLAS_1	intestine_large	1.15341e-21	1	ETHE1,CISD3,GALE,LENG9,CYP2D34,GALNT12,FOXA3,SECTM1B,SELENBP1,SLC9A3,REP15,LRRC51,GM5485,MFSD6L,CHST4,FAM3B,SH2D4A,GM3336,CGREF1,TSPAN1,MS4A8A,TMEM139,PIGR,MAPK13,YIPF1,CIB1,AGR2,PLA2G10,MPST,SULT1B1,DMBT1,ERN2,ATP2A3,CAPN13,TMEM30B,SPINK4,GMDS,D630039A03RIK,TMEM45B,SMAGP,ST3GAL3,CKMT1,SPDEF,RETNLB,TTC22,CBR1,TSTD1,B3GNT3,INSL5,OIT1,TRPM4,TSPAN8,AQP4,SECTM1A,GGT6,PRSS32,USH1C,SGPP2,RAB25,ISX,SLC6…
ARCH_S4_TISSUES_92	SMALL_INTESTINE_(BULK_TISSUE)	3.36598e-21	1	HDHD3,TMEM176A,TMEM51,LRRK2,MNX1,SLC2A5,PCP4L1,GATA4,GALE,GALNT12,TRPM5,TFF1,STX19,NR1H3,FREM2,CHRDL2,TST,TCEA3,LYPD8,NSG2,NPY4R,CAPN9,FOXA3,STAB1,ECSCR,RBKS,CCL20,MYO1A,SELENBP1,HPGD,GGT1,RSPO3,PRSS12,SLC9A3,REP15,AFP,SCGN,HYAL2,TPM2,SQOR,MFSD6L,ANO2,ABHD6,ADTRP,TMEM54,PTPRH,GNAT3,SH2D7,ACY1,RAMP3,FAM3B,CCL2,RAMP2,STUM,PIRT,ESPN,SMIM22,CAPN8,TEP1,ACTG2,FA2H,TSPAN1,STAP2,TMEM139,PIGR,HCK,MAPK13,C…
ARCH_S4_TISSUES_56	LUNG_(BULK_TISSUE)	8.00986e-20	1	ENGASE,TMEM51,LRRK2,MAPK11,PCP4L1,ROPN1L,NXPH3,FOXA2,CRIP1,NRGN,BCL3,GALNT12,CHIT1,STX19,ALDH3A1,FREM2,ADAM15,CHRDL2,CXCL16,TCEA3,DCDC2B,CFAP126,NPY4R,CAPN9,STAB1,ECSCR,VSIG2,CCL20,S100A13,SELENBP1,WDR38,SLC16A11,HPGD,GGT1,RSPO3,PRSS12,SCNN1G,HYAL2,GKN2,ANO2,BPIFB1,TMEM54,FAM184A,ALDH3B2,RAMP3,SLPI,SH2D4A,CCL2,RAMP2,IQCD,CAPN8,CHAD,SLCO4C1,PLXNB2,ACTG2,MS4A7,CHRM1,TSPAN1,TMEM139,PIGR,CXCL17,HCK,U…
BUSSLINGER ET AL_36	MOUSE_GASTRIC_MATURE_PIT_CELLS	6.70659e-19	1	ETHE1,MGST2,GKN1,TFF1,ALDH3A1,LYPD8,DBI,CAPN9,CES2G,SECTM1B,TESC,REP15,PRR13,GKN2,GSDMA2,FAM3B,GM3336,AKR1C14,CYP2C65,NQO1,PLA2G10,SULT1B1,IL18,TKT,COTL1,MUC5AC,SPTSSB,CKMT1,SLC5A5,PTGR1,FER1L4,CBR1,2210407C18RIK,MOGAT1,MGST3,CBR3,IFI27L2B,FABP5,ANXA10,DSC2,LGALS9,VSTM2B,BCAS1,TFCP2L1,DEGS2,IGSF9,KRT19
MOUSE_GENE_ATLAS_24	intestine_small	4.0536e-18	1	HDHD3,2210016F16RIK,GALE,LENG9,CRIP1,MGST2,CCDC28A,SLC35F2,CCL20,MYO1A,SECTM1B,ADCK5,ADH6A,MFSD6L,TMEM54,ACY1,FAM3B,CLEC2H,ESPN,ADA,SLC6A20A,BCO2,CGREF1,STAP2,PIGR,MAPK13,CIB1,TRIM31,REG3G,SULT1B1,SPINK4,1810046K07RIK,GMDS,PYCARD,NR1I2,TMEM45B,REG3B,ANPEP,PLA2G12B,CKMT1,TM4SF5,2010003K11RIK,UPP1,SLC26A6,PRAP1,DQX1,TTC22,MS4A10,GUCA2B,HNF4G,ITLN1,B3GNT3,GPX2,CIDEB,TMPRSS15,TRPM4,GSDMD,SLC5A11,IFI2…
BUSSLINGER ET AL_15	HUMAN_GASTRIC_MATURE_PIT_CELLS	5.1224e-13	1	GALE,ALDOC,GKN1,TFF1,TST,PSCA,VSIG2,TFF2,HPGD,REP15,GKN2,TMEM54,SLPI,CAPN8,FA2H,TSPAN1,MUC1,PPIF,CLTB,PSAPL1,SPTSSB,SLC5A5,CBR1,EPS8L1,CYP2S1,RNASE1,DUOX2,FXYD3,MAPK3,IFI27,DSC2,PHGR1,BCAS1,RASEF,SOSTDC1,IL1R2,MYH14,COL17A1,KRT19,FCGBP
BUSSLINGER ET AL_14	HUMAN_GASTRIC_IMMATURE_PIT_CELLS	3.01273e-12	1	CRIP1,GKN1,TFF1,ALDH3A1,TST,PSCA,CAPN9,TFF2,HPGD,TESC,REP15,GKN2,CAPN8,FA2H,TSPAN1,NQO1,AGR2,PLA2G10,SPTSSB,SLC5A5,PTGR1,SULT1C2,CBR1,CYP2S1,GPX2,MGST3,RNASE1,FXYD3,MAPK3,IFI27,ANXA10,DSC2,PHGR1,BCAS1,SOSTDC1,IL1R2,AGR3,KRT19,FCGBP
ERIC00010	ALL CTC	3.86123e-12	1	TFF1,FREM2,PSCA,TUBA8,GSG1,ACOT1,SELENBP1,GGT1,CADPS2,BPIFB1,TMEM54,ALDH3B2,FAM3B,CAPN8,CGREF1,TSPAN1,CXCL17,SPINK1,AGR2,SGK2,SLC2A4,PNMA2,LTF,ANGPTL4,LY6G6F,PRSS8,UBD,PPP1R1B,SPDEF,NEURL3,SYTL4,NDST4,GPX2,CX3CL1,RHAG,PGLYRP1,RNF182,TSPAN8,FXYD3,PLA2G4E,REEP1,RYR2,VSTM2L,LIPH,ITGA2B,ELMOD1,SLC9A4,PGC,GJB1,CLDN5,RBP1,PRR15L,SYNPO2,KLK5,PCDH10,CORIN,BCAS1,TM4SF1,PPM1E,KEL,RHOV,NOXO1,OVOL1,GATA1,NPR…
Ayyaz et al. 2019_15	GOBLET CELLS_SMALL INTESTINE_NORMAL_MOUSE	1.53151e-10	1	GALNT12,LYPD8,FOXA3,SH3BGRL3,REP15,AGR2,SMIM6,ATP2A3,SPINK4,RETNLB,TSPAN8,FXYD3,ANO7,KLK1,STARD10,LRRC26,GSTA4,GM1123,CLPS,ZG16,IDO1,CLCA1,MPTX1,HEPACAM2,FCGBP
ZHANG_CELL_REPORTS_1	HUMAN_GASTRIC_PIT_MUCOUS_CELL	2.2519e-09	1	MYL6,CRIP1,ATP5E,GKN1,TFF1,ALDH3A1,PSCA,PFN1,HPGD,SH3BGRL3,REP15,GKN2,TMEM54,SMIM22,CAPN8,NQO1,MUC1,PLA2G10,TRIM31,SMIM6,ATP2A3,CLTB,PSAPL1,COTL1,MUC5AC,SPTSSB,SULT1C2,CBR1,CYP2S1,AADAC,GPX2,MGST3,RNASE1,MAPK3,FABP5,LIPH,IFI27,ANXA10,DSC2,LGALS9,PHGR1,CCDC88B,F2RL1,BCAS1,RASEF,MAL2,SOSTDC1,VAMP8,ARL14,GAST,AGR3,KRT19,FCGBP
BULK TUMOURS ER_3	BULK_IAC_PRIM	2.36858e-09	1	TMEM176A,MYL6,CRIP1,ATP5E,MIF,CHCHD2,UQCRH,ARF5,PFN1,DUSP6,TKT,AKR1A1,AAMP,PGLYRP1,AP2S1,COX6A1,RBP1,PRDX2,APRT,ANP32A,C1QA,AP1S1,SAA3,PRRC2A,PSMB4,PSMD13,PSMD2,PHC2,ARPC4,PTPA,MCRIP1,PTOV1,SNRNP70,PTMS,LARS2
ARCH_S4_TISSUES_4	ALVEOLAR_CELL_TYPE_II	6.27496e-09	1	TMEM51,CCDC166,DNAH8,LRRK2,MNX1,BORCS8,CACNA1B,GATA4,FOXA2,GFRA4,TRPM5,TTC34,STX19,ICAM4,ALDH3A1,FREM2,RESP18,CHRDL2,CXCL16,CAPN9,GSG1,VSIG2,CCL20,COX6B2,GALNTL6,ADAM32,CADPS2,SCNN1G,RNF183,DMP1,SQOR,GKN2,ANO2,BPIFB1,FAM184A,ALDH3B2,SLPI,SH2D4A,CCL2,STUM,PIRT,CAPN8,MUC6,ECHDC3,TSPAN1,STAP2,PIGR,CXCL17,FOXE1,TTC39A,AVPR1B,COL6A5,MUC1,STPG2,SPINK1,AGR2,FGFBP1,TPH2,SULT1B1,SCGB3A1,ABCA4,DMBT1,PSMB11…
GO:0042127	REGULATION OF CELL POPULATION PROLIFERATION	1.37522e-08	1	FADD,LRRK2,RPS9,MAPK11,NDUFS4,ATPIF1,TNMD,GATA4,CELA1,MIF,TFF1,ALDH3A1,COPS9,FOXA3,AIF1,CDKN1C,HPGD,TESC,IFITM1,IL5,GLP1R,TXNL4B,CXCR3,PGF,ABCC8,PLK5,CCL2,GM128,ADA,HCLS1,CCL12,FA2H,HCK,CIB1,GM13305,CCR5,FGFBP1,CNN1,REG3G,IL18,PTPN6,GKN3,PIM2,IL11RA1,IRF1,H2-T23,PYCARD,GHRL,REG3B,A4GNT,FBXO2,LTF,EDN3,GAL,LIN28A,CD4,CDKN2A,CXCR2,CD59B,LHX5,MVD,GAS1,ALK,CD300A,INSL3,CD244A,HMX2,CCL24,TSPAN32,EAF2,P…
REGEV_NATURE_1	Goblet	3.51324e-08	1	GALE,GALNT12,SDF2L1,CAPN9,FOXA3,SH3BGRL3,SEC61B,REP15,CMTM7,SLC50A1,TTC39A,AGR2,PLA2G10,CREB3L4,ERN2,SMIM6,SPINK4,TMED3,SPDEF,MANF,OIT1,GUK1,BACE2,KLK1,ATOH1,BCAS1,LRRC26,ZG16,CLCA1,FCGBP
Haber et al. 2017_1	GOBLET_SMALL INTESTINE_NORMAL_MOUSE	3.51324e-08	1	GALE,GALNT12,SDF2L1,CAPN9,FOXA3,SH3BGRL3,SEC61B,REP15,CMTM7,SLC50A1,TTC39A,AGR2,PLA2G10,CREB3L4,ERN2,SMIM6,SPINK4,TMED3,SPDEF,MANF,OIT1,GUK1,BACE2,KLK1,ATOH1,BCAS1,LRRC26,ZG16,CLCA1,FCGBP
Ayyaz et al. 2019_11	ENTEROCYTE POPULATION 8_SMALL INTESTINE_NORMAL_MOUSE	7.68058e-08	1	CKB,GALNT6,GGT1,CHST4,DUSP6,REG3G,REG3B,ANPEP,2010003K11RIK,UPP1,PRAP1,GPX2,OIT1,H2-D1,GPT,GSTO1,IFIT1BL1,ZBP1,CLCA4B,RNF186,SLC5A1,SLC6A19
Ayyaz et al. 2019_8	ENTEROCYTE POPULATION 5_SMALL INTESTINE_NORMAL_MOUSE	5.2144e-07	1	PRR13,DUSP6,SPINK1,REG3G,REG3B,SPRR2A3,PRAP1,GUCA2B,GPX2,TSPAN8,FABP1,ZBP1,MUC3,2200002D01RIK,RBP2,CLCA4B,APOC2,ACE,SLC15A1,ACE2,MEP1B
ARCH_S4_TISSUES_55	LIVER_(BULK_TISSUE)	6.23664e-07	1	PCTP,MTFP1,TMEM176A,CPT2,SIGIRR,DHRS1,NOL3,GLT8D1,DUSP23,ETHE1,ALAD,GAMT,GATA4,GALE,ALDOC,NINJ1,SLC16A13,FOXA2,HMGCL,BCL3,MGST2,LDHD,PTRH2,TTC34,TFF1,SAT2,CHRDL2,TST,TCEA3,FOXA3,STAB1,ECSCR,RBKS,CCL20,TFF2,S100A13,DDT,SELENBP1,SLC16A11,HPGD,GGT1,SEC61B,ADAM32,CADPS2,IFITM1,TMEM220,AFP,TMEM205,HYAL2,TPM2,RNF183,CHST4,HSD17B2,PGF,PTPRH,ACY1,RAMP3,SLPI,SH2D4A,CCL2,RAMP2,SLC22A18,ESPN,CHAD,BCO2,SLCO4…
Sathe et al 2020_24	NORMAL GASTRIC EPITHELIUM (TOP 50)_STOMACH_NORMAL_HUMAN	1.00832e-06	1	GKN1,TFF1,PSCA,VSIG2,TFF2,GKN2,FAM3B,SMIM22,MUC6,CXCL17,MUC1,SPINK1,MUC5AC,GHRL,RNASE1,LIPF,ANXA10,PGC,PGA5,BCAS1,IGFBP2,MUCL3
BUSSLINGER ET AL_13	HUMAN_GASTRIC_METALLOTHIONEIN_CELLS	3.70417e-06	1	ETHE1,GALE,ALDH3A1,ADAM15,PSCA,CAPN9,VSIG2,TFF2,SELENBP1,HPGD,PLXNB2,NQO1,MUC1,SPINK1,SPTSSB,AADAC,MGST3,RNASE1,TSPAN8,FABP5,IFI27,STARD10,MFSD3,TFCP2L1,MAL2,SOSTDC1,PLLP,RPLP2,KRT19,SCAND1
BUSSLINGER ET AL_27	MOUSE_GASTRIC_CHIEF_CHIA-_CELLS	3.70417e-06	1	ENGASE,CDKN1C,BPIFB1,CHAD,MUC6,CGREF1,PIGR,AGR2,5330417C22RIK,CREB3L4,GKN3,ERN2,D630039A03RIK,A4GNT,TMED3,SPDEF,TSTD1,PNLIPRP2,PDIA2,SYNM,PGC,PGA5,CYM,KCNJ13,CCKAR,TMED6,HABP2,TRY4,CLPS,PLA2G1B
Koplev_et_al.2018	Pan-cancer_EMT	5.73672e-06	1	HDHD3,STX19,CXCL16,TMEM54,SLPI,SMIM22,FA2H,TSPAN1,STAP2,TTC39A,MAPK13,MUC1,AGR2,FGFBP1,TMEM30B,TMEM45B,PRSS8,ANXA9,EPS8L1,B3GNT3,CRYBG2,FXYD3,RAB25,LIPH,DSC2,ARHGEF16,BICDL2,GRHL3,ARRDC1,VGLL1,PRR15L,F2RL1,ELF3,OVOL2,PRR15,TJP3,STARD10,OVOL1,RASEF,MAL2,AP1M2,IGSF9,SLC52A3,MYH14,PRKCZ,STEAP4,KRT19,TMC5,KRTCAP3
Haber et al. 2017_5	ENTEROCYTE (PROXIMAL)_SMALL INTESTINE_NORMAL_MOUSE	8.78126e-06	1	DHRS1,CKB,ADH6A,GSTM6,CYP2C65,SULT1B1,COX7A1,CKMT1,PRAP1,MS4A10,KHK,CYP2C66,GSTA1,FABP1,RBP2,GSTA4,MME,SLC5A1,ACE
REGEV_NATURE_5	PROXIMAL_Enterocyte	8.78126e-06	1	DHRS1,CKB,ADH6A,GSTM6,CYP2C65,SULT1B1,COX7A1,CKMT1,PRAP1,MS4A10,KHK,CYP2C66,GSTA1,FABP1,RBP2,GSTA4,MME,SLC5A1,ACE
REGEV_NATURE_9	NEUROENDO_EARLY_PROGEN	1.11121e-05	1	ATPIF1,MIF,LYPD8,DBI,PYCRL,SNRPD2,ANAPC13,PIGR,MAPK13,UQCR11,BDH1,FGFBP1,PSME2,REG3G,DMBT1,TKT,PYCARD,REG3B,GCAT,PRAP1,PPP1R1B,MECR,KCNN4,COX7A2,STMN1,COX5A,AADAC,PGLYRP1,ATP5J2,CDK2AP2,CYBA,TXN2,PRSS32,GALK1,MRPL12,IFITM3,GJB1,LGALS9,RNASEH2C,COX6A1,CHCHD10,APRT,ALDH1B1,TJP3,NOXO1,2200002D01RIK,GM1123,RNF186,H2-AB1,H2-EB1,KCNE3,RPLP2,MGST1,MT1
BUSSLINGER ET AL_35	MOUSE_GASTRIC_IMMATURE_PIT_CELLS	1.40715e-05	1	RPS8,RPL28,CES2G,PFN1,TFF2,AKR1C14,CYP2C65,NQO1,PLA2G10,SULT1B1,DMBT1,TKT,GMDS,MUC5AC,SPTSSB,CKMT1,PTGR1,CBR1,COX5A,MOGAT1,GPX2,MGST3,CBR3,TSPAN8,ANXA10,SYT16,ELOVL7,KRT19,MT1
Cristescu_et_al.2015	Gastric cancer_EMT	1.85732e-05	1	STX19,TMEM158,ARHGDIB,ALDH3B2,SLPI,CCL2,FA2H,EMP3,TSPAN1,TTC39A,MAPK13,PLA2G10,FGFBP1,BLNK,TMEM30B,PNMA2,TMEM45B,POPDC3,PRSS8,TTC22,ANXA9,ALPK2,B3GNT3,GPX2,WNT5B,FXYD3,TBXA2R,RAB25,SLC6A14,DENND2D,NAP1L3,BVES,DSC2,FGD2,BICDL2,ERP27,PRR15L,KLK5,ELF3,AQP3,OVOL2,PRR15,RASEF,PPP1R14C,MAL2,S100A9,AP1M2,S100A8,NUDT11,DIO2,CYBRD1,MYH14,NEGR1,FAT4,SPINK5,AGR3,RFLNB,STEAP4,KRT19,TMC5,KRTCAP3,EDIL3
Loboda_et_al.2011	Lung cancer_EMT	1.85732e-05	1	STX19,TMEM158,ARHGDIB,ALDH3B2,SLPI,CCL2,FA2H,EMP3,TSPAN1,TTC39A,MAPK13,PLA2G10,FGFBP1,BLNK,TMEM30B,PNMA2,TMEM45B,POPDC3,PRSS8,TTC22,ANXA9,ALPK2,B3GNT3,GPX2,WNT5B,FXYD3,TBXA2R,RAB25,SLC6A14,DENND2D,NAP1L3,BVES,DSC2,FGD2,BICDL2,ERP27,PRR15L,KLK5,ELF3,AQP3,OVOL2,PRR15,RASEF,PPP1R14C,MAL2,S100A9,AP1M2,S100A8,NUDT11,DIO2,CYBRD1,MYH14,NEGR1,FAT4,SPINK5,AGR3,RFLNB,STEAP4,KRT19,TMC5,KRTCAP3,EDIL3
BUSSLINGER ET AL_56	HUMAN_DUODENAL_EC_CELLS	5.09958e-05	1	MNX1,PLA2G12A,PSCA,SCGN,C1QL1,SPINK1,PCSK1,CRYBA2,CHGA,RIMBP2,RFX6,DSC2,RAB3C,SCN3A,NEUROD1,ADH4,SLC18A1,CACNA1A,DSC3,VWA5B2,ARL14,CHGB,DDC,SNAP25,PCSK2,NSF,ST8SIA3,FEV
BUSSLINGER ET AL_40	MOUSE_GASTRIC_IMMUNE_CELLS	5.09958e-05	1	PRKCB,SH3BGRL3,ARHGDIB,LYZ1,EMP3,CD8A,IL2RG,LTB,PSMB8,CD52,GIMAP4,LAT,CORO1A,CD3G,ITGB7,SELPLG,HCST,KLRK1,MS4A4B,XCL1,KLRD1,CCL5,H2-AB1,PTPRCAP,H2-EB1,IFI47,TPSAB1,TPSB2
GO:0016477	CELL MIGRATION	6.89138e-05	1	FADD,LRRK2,MNX1,POMGNT2,APEX1,CARMIL2,LTB4R2,MIF,DAPK2,ADAM15,CXCL16,TNFRSF18,PFN1,CCL20,AIF1,DDT,IFITM1,SCNN1G,HYAL2,CXCR3,ARHGDIB,ABHD6,VAV1,ADTRP,PGF,ABCC8,CCL2,DEFB47,ADA,CCL7,PLXNB2,CCL12,TSPAN1,CXCL17,FOXE1,CIB1,CCL4,CCR5,FGFBP1,IL18,GM13306,PYCARD,EDN3,SDCCAG8,ARHGEF39,CHGA,CXCR2,CD300A,MADCAM1,BARHL2,FUT7,EFS,CCL24,PTPRU,TBX21,FUZ,FPR2,TAC1,FGR,TRPM4,CX3CL1,EFCAB1,SST,SH3RF2,WNT5B,MAPK3,U…
REGEV_NATURE_4	Enteroendocrine	7.70024e-05	1	RESP18,BEX2,SCG5,SCGN,PCSK1,CELF3,FAM183B,RIMBP2,TAC1,FABP5,PAX6,NEUROD1,CCK,VWA5B2,CHGB,FEV
Haber et al. 2017_4	ENTEROENDOCRINE_SMALL INTESTINE_NORMAL_MOUSE	7.70024e-05	1	RESP18,BEX2,SCG5,SCGN,PCSK1,CELF3,FAM183B,RIMBP2,TAC1,FABP5,PAX6,NEUROD1,CCK,VWA5B2,CHGB,FEV
REGEV_NATURE_3	Tuft	9.19433e-05	1	TMEM176A,GIMAP1,ETHE1,TRPM5,LIMD2,VAV1,GNG13,SH2D7,SNRNP25,SPIB,PTPN18,HCK,PTPN6,ATP2A3,1810046K07RIK,TMEM45B,LY6G6F,ADH1,HMX2,COPRS,RGS13,TMEM141,GALK1,FFAR3,BCL2L14,BMX,HPGDS
Haber et al. 2017_3	TUFT_SMALL INTESTINE_NORMAL_MOUSE	9.19433e-05	1	TMEM176A,GIMAP1,ETHE1,TRPM5,LIMD2,VAV1,GNG13,SH2D7,SNRNP25,SPIB,PTPN18,HCK,PTPN6,ATP2A3,1810046K07RIK,TMEM45B,LY6G6F,ADH1,HMX2,COPRS,RGS13,TMEM141,GALK1,FFAR3,BCL2L14,BMX,HPGDS
Ayyaz et al. 2019_6	ENTEROCYTE POPULATION 3_SMALL INTESTINE_NORMAL_MOUSE	0.000100829	1	GPX4,ADCK5,ADH6A,CES2A,SLC6A20A,CGREF1,CYP2C65,PIGR,CES1F,CBR1,HNF4G,AADAC,KHK,PBLD2,GSTA1,ACAA1B,IGSF9,REG1
Ayyaz et al. 2019_14	ENTERO-ENDOCRINE CELL PROFILE_SMALL INTESTINE_NORMAL_MOUSE	0.000100829	1	RESP18,BEX2,SCG5,AFP,GHRL,CHGA,FAM183B,TAC1,SST,FXYD3,FABP5,NEUROD1,SLC18A1,CCK,GIP,CHGB,HEPACAM2,SNAP25
Ayyaz et al. 2019_20	TUFT CELLS_SMALL INTESTINE_NORMAL_MOUSE	0.000100829	1	TMEM176A,NRGN,TRPM5,VAV1,SH2D7,SNRNP25,SPIB,PTPN18,HCK,PTPN6,ATP2A3,SPRR2A3,LY6G6F,ADH1,RGS13,LY6D,SH2D6,KRT19
REGEV_NATURE_6	DISTAL_Enterocyte	0.000342663	1	CRIP1,CLEC2H,SLC51A,ANPEP,NOSTRIN,SLC7A9,ASPA,PHGR1,MUC3,SLC51B,2200002D01RIK,AMN,MYH14,OCM,FGF15,SLC13A1
Haber et al. 2017_6	ENTEROCYTE (DISTAL)_SMALL INTESTINE_NORMAL_MOUSE	0.000342663	1	CRIP1,CLEC2H,SLC51A,ANPEP,NOSTRIN,SLC7A9,ASPA,PHGR1,MUC3,SLC51B,2200002D01RIK,AMN,MYH14,OCM,FGF15,SLC13A1
Ayyaz et al. 2019_17	INTAEPITHELIAL T CELLS_SMALL INTESTINE_NORMAL_MOUSE	0.000494672	1	RPS9,LIMD2,ARHGDIB,CD8A,LTB,CD160,CD3D,NKG7,CD52,CD3E,CORO1A,CD3G,XCL1,WDR89,CCL5,PTPRCAP,RPLP2
BUSSLINGER ET AL_44	HUMAN_DUODENAL_EARLY_IMMATURE_ENTEROCYTE_CELLS	0.000579568	1	ATP5G1,HSD17B2,PIGR,NQO1,DNPH1,PSME2,DMBT1,PYCARD,ANPEP,PTGR1,CBR1,AKR1A1,COX5A,AADAC,MGST3,FABP2,GSTA1,FABP1,GSTA2,COX6A1,CHCHD10,TMEM256,RBP2,HMGCS2,MME,DDC
BUSSLINGER ET AL_48	HUMAN_DUODENAL_GOBLET_CELLS	0.000579568	1	FOXA2,CCDC28A,SDF2L1,SH3BGRL3,SEC61B,REP15,RAB27A,AGR2,ABCA4,ERN2,SPINK4,ITLN1,RNASE1,PRPF4B,FXYD3,ANO7,KLK1,AQP3,BCAS1,LRRC26,HSD11B2,ZG16,CLCA1,HEPACAM2,FCGBP,DLL1
BUSSLINGER ET AL_24	HUMAN_GASTRIC_ANTRAL_CELLS	0.000579568	1	STMN3,CDKN1C,SCG5,SCGN,INA,PCSK1,CHGA,AGPAT4,RIMBP2,IGSF8,RFX6,GDAP1,USH1C,PAX6,NEUROD1,CACNA1A,ASCL1,RTN1,VWA5B2,BAIAP3,CHGB,DDC,SNAP25,PCSK2,B3GAT1,FEV
BUSSLINGER ET AL_5	HUMAN_OESOPHAG_LATE_SUPRABASAL_CELL	0.000579568	1	DHRS1,SH3BGRL3,ALDH3B2,FAM3B,SLPI,CXCL17,FGFBP1,CXCR2,GUK1,RAB25,SERPINB13,DSC2,TGM3,CITED4,MAL2,S100A9,S100A8,RHCG,DIO2,A2ML1,TM7SF2,CWH43,SPINK5,KRT4,CALML3,CRNN
BUSSLINGER ET AL_34	MOUSE_GASTRIC_TUFT_CELLS	0.000579568	1	TMEM176A,ETHE1,NRGN,TRPM5,LIMD2,VAV1,GNG13,SH2D7,SPIB,ESPN,PTPN18,MS4A8A,HCK,PTPN6,ATP2A3,1810046K07RIK,TMEM45B,LY6G6F,ADH1,RGS13,PATE4,TRIM46,BCL2L14,BMX,HPGDS,HEPACAM2
Sathe et al 2020_15	CYTOTOXIC CELLS_STOMACH_GAC_HUMAN	0.00103128	1	NKG7,KLRK1,KLRD1,GZMA,PRF1,GZMB,KLRB1
Sathe et al 2020_1	GASTRIC EPITHLEIUM_STOMACH_GAC_HUMAN	0.00108843	1	TFF1,TFF2,MUC6,MUC5AC,PGC
BUSSLINGER ET AL_38	MOUSE_GASTRIC_PAREITAL_CELLS	0.00181418	1	PCP4L1,CKB,TNNI3,ATP5G1,LDHB,FA2H,HAMP2,KCNJ16,PPP1R1B,COX17,FABP3,KCNE2,RNASE1,COX6B1,AQP4,ATP4B,ATP4A,HECW2,ESRRG,COX6A1,CHCHD10,KCNJ15,IGFBP2,ATP5K,CLIC6
BUSSLINGER ET AL_29	MOUSE_GASTRIC_PPP1R1B+_CELLS	0.00181418	1	RPS8,RPS26,GALNT12,GALNT6,TFF2,BPIFB1,1700016K19RIK,MUC6,PIGR,CXCL17,AGR2,CREB3L4,ERN2,A4GNT,SPDEF,TSTD1,OIT1,BACE2,LIPH,SLC9A4,PGA5,CYM,MT1,PPP1R3A,ID4
Ayyaz et al. 2019_12	ENTEROCYTE POPULATION 9_SMALL INTESTINE_NORMAL_MOUSE	0.0022295	1	PRR13,ADA,ANPEP,SPRR2A3,GPX2,H2-D1,SLC28A2,FABP2,MUC3,SLC51B,2200002D01RIK,CLCA4B,SAA1,SLC52A3,SLC6A19,SLC15A1
Gao et al. 2018_13	GOBLET CELL_SMALL INTESTINE_NORMAL_FETAL HUMAN	0.00259478	1	SPINK4,SPDEF,ZG16,CLCA1,FCGBP,DLL1
HUMAN_CELL_ATLAS_14	colon	0.00316526	1	CPT2,ETHE1,GALNT12,SLC16A11,TMEM54,ESPN,ACTG2,TSPAN1,MAPK13,MS4A12,AGR2,PLA2G10,SPINK4,GMDS,MYH11,GDPD3,ITLN1,GPX2,TRPM4,TSPAN8,FXYD3,BAD,SYNM,RAB25,FABP1,VIP,SLC44A4,DSC2,PLN,GMFB,SYNPO2,F2RL1,ELF3,PPP1R14D,MUC4,LRRC31,TJP3,MAB21L2,RNF186,HSD11B2,ZG16,NAT1,CWH43,CLCA1,LRRC19,TMC5,FAR2,FCGBP
BUSSLINGER ET AL_12	HUMAN_GASTRIC_ISTHMUS_CELLS	0.00539762	1	CRIP1,TFF1,SDF2L1,ALDH3A1,DBI,CAPN8,TSPAN1,NQO1,AGR2,TKT,CLTB,SULT1C2,CYP2S1,GPX2,MGST3,MANF,FABP5,NKX6-2,BCAS1,IL1R2,MYH14,SPINK5,KRT19,FCGBP
BUSSLINGER ET AL_18	HUMAN_GASTRIC_REG3A+_CELLS	0.00539762	1	CCL20,AIF1,PIGR,C1QB,PSME2,IRF1,LTF,SULT1C2,UBD,PSMB9,PSMB8,ADAM28,DUOX2,GBP2,IFITM3,IFI27,GBP4,MUC4,C1QA,CXCL9,KCNE3,IDO1,TMC5,FCGBP
BUSSLINGER ET AL_28	MOUSE_GASTRIC_NECK_CELLS	0.00539762	1	GALE,CELA1,TFF2,CHST4,CHAD,MUC6,CGREF1,PIGR,AGR2,CREB3L4,GKN3,ERN2,A4GNT,PPP1R1B,SPDEF,TSTD1,ITLN1,LIPH,PGA5,RBP1,HABP2,STARD10,CITED4,KCNE3
Wang et al 2021_10	METASTATIC GASTRIC CANCER SIGNATURE_PERITONEUM MET_GAC_HUMAN	0.00564989	1	BTF3,GPX4,CKB,TPM2,PIGR,TM4SF1,FCGBP
HUMAN_CELL_ATLAS_32	Liver	0.00576392	1	HDHD3,TMEM53,TMEM176A,CPT2,DHRS1,GCDH,DUSP23,DCXR,GAMT,GALE,FAHD2A,HMGCL,LDHD,SDF2L1,ZMAT5,TST,RBKS,DDT,S100A5,DBNDD1,ACY1,SLC22A18,ESPN,TEP1,ECHDC3,STAP2,CTSF,ETFB,BDH1,MPST,BPHL,TTC38,KCTD14,NR1I2,ANPEP,C6,EDN3,ANGPTL4,TM4SF5,GCAT,HYI,CHID1,ANXA9,SCLY,ENDOG,AKR1A1,CIDEB,MVK,MANF,FOXL1,CDK10,KHK,GPT,MGMT,GSTO1,GALK1,BCKDK,GJB1,METTL7B,SLC22A7,DAO,SLC22A1,ALDH1B1,HABP2,INHBE,ADH4,STARD10,CLDN14,F…
Ayyaz et al. 2019_4	ENTEROCYTE POPULATION 1_SMALL INTESTINE_NORMAL_MOUSE	0.00921246	1	MGST2,UQCRH,DBI,ATP5G1,COX7A1,TM4SF5,COX7A2,MGST3,FABP2,SLC43A2,FABP1,COX6A1,ALDH1B1,MGST1,MT1
Ayyaz et al. 2019_7	ENTEROCYTE POPULATION 4_SMALL INTESTINE_NORMAL_MOUSE	0.00921246	1	CRIP1,DBI,CES2A,CLEC2H,SLC6A20A,SLC51A,FABP2,PHGR1,ALDH1B1,SLC51B,AMN,KRT19,MGST1,MT1,SLC13A1
Sathe et al 2020_25	GASTRIC ADENOCARCINOMA TYPE 1 EPITHELIUM (TOP 50)_STOMACH_GAC_HUMAN	0.00921246	1	CRIP1,CCL20,PIGR,SPINK4,ANPEP,GPX2,FABP5,CD55,FABP1,PHGR1,IGHG3,IGLC3,IGLC2,PPP1R15A,FCGBP
Ayyaz et al. 2019_16	INTAEPITHELIAL IMMUNE CELLS_SMALL INTESTINE_NORMAL_MOUSE	0.00921246	1	DAPK2,CD8A,CD3D,NKG7,CD52,CD3E,CORO1A,CD3G,SELPLG,WDR89,KLRD1,CCL5,GZMA,PTPRCAP,GZMB
Ayyaz et al. 2019_19	PANETH CELL POPULATION 2_SMALL INTESTINE_NORMAL_MOUSE	0.00921246	1	LYZ1,TSPAN1,5330417C22RIK,SPINK4,RETNLB,PNLIPRP2,ITLN1,RNASE1,PGLYRP1,FXYD3,TMED6,HABP2,CLPS,DEFA3,DEFA17
BUSSLINGER ET AL_57	HUMAN_DUODENAL_IMMUNE_CELLS	0.0152475	1	SH3BGRL3,IFITM1,ARHGDIB,HCLS1,CD8A,IL2RG,CD160,COTL1,CD3D,NKG7,CD52,CD3E,LAT,GIMAP7,CORO1A,HCST,TBC1D10C,CCL5,GZMA,PTPRCAP,TPSB2,KLRB1,CD247
BUSSLINGER ET AL_45	HUMAN_DUODENAL_LATE_IMMATURE_ENTEROCYTE_CELLS	0.0152475	1	MYO1A,ABHD6,HSD17B2,ADA,ANPEP,PTGR1,CBR1,TMPRSS15,FABP2,GLRX,DGAT1,FABP1,RBP2,MME,RNF186,SLC5A1,CYBRD1,SLC6A19,ACE,ACE2,CLIC5,MEP1B,PDK4
BUSSLINGER ET AL_25	HUMAN_GASTRIC_IMMUNE_CELLS	0.0152475	1	IFITM1,ARHGDIB,HCLS1,CD8A,CCL4,IL2RG,LTB,CD3D,NKG7,CD52,CD3E,LAT,GIMAP7,HCST,TBC1D10C,CCL5,GZMA,PTPRCAP,PRF1,GZMB,TPSB2,KLRB1,CLEC2D
REGEV_NATURE_8	Tuft_2	0.037012	1	TMEM176A,GIMAP1,SPA17,NRGN,SNRNP25,PTPN18,MS4A8A,HCK,PTPN6,LY6G6F,CLEC4A1,COX17,COPRS,H2-D1,TMEM141,TTLL10,FFAR3,FBP2
BUSSLINGER ET AL_46	HUMAN_DUODENAL_MATURE_ENTEROCYTE_CELLS	0.0408474	1	SLC2A5,GPX4,MYO1A,PTPRH,ADA,ANPEP,TM4SF5,PRAP1,ACADVL,CIDEB,TMPRSS15,DGAT1,ARHGEF16,PHGR1,SLC5A9,SLC6A19,ACE,ARL14,AMN,SLC15A1,ACE2,C8G
BUSSLINGER ET AL_26	MOUSE_GASTRIC_CHIEF_CHIA+_CELLS	0.0408474	1	DERL3,SDF2L1,PSCA,CDKN1C,TMEM160,5330417C22RIK,HAMP2,ANPEP,TMED3,PNLIPRP2,PDIA2,PGC,CCKAR,TMED6,HABP2,BHLHA15,SOSTDC1,TRY4,CLPS,GM12888,PLA2G1B,TRY10
BUSSLINGER ET AL_31	MOUSE_GASTRIC_G_CELLS	0.0408474	1	PGF,ABCC8,GPRIN1,BLNK,PIM2,FAM183B,FABP5,RFX6,GLRX,PAX6,NEUROD1,RUNDC3A,GOLGA7B,CCK,CACNA1A,SLC5A1,ETV1,GAST,ARXES2,DDC,SLC22A17,PCSK2

## Sheet: Supplementary Table 9
Supplementary Table 9: Inventory of mouse models and tumour development
Mouse ID	Cre-recombinase promoter	Oncogenic alleles	Nalcn Status	Age Recombination	Sex	GdCl3 treatment	Death (days post induction)	Primary Tumour	total metastasis	thoratic cavity	Lungs	Kidney	spleen	Liver	Peritoneum	LN	retroperitoneum
AN19CUK044274	Prom1	KrasG12D; Trp53flx/flx	conditional knockout	P3	M	N	211	Cholangiosarcoma	62	2	0	0	0	50	10	0	0
AN19CUK027332	Prom1	KrasG12D; Trp53flx/flx	conditional knockout	P3	F	N	80	Cholangiosarcoma	0	0	0	0	0	0	0	0	0
AN19CUK043264	Prom1	KrasG12D; Trp53flx/flx	wildtype	P60	F	Y	101	Cholangiosarcoma	25	4	0	2	0	0	19	0	0
AN20CUK014190	Prom1	KrasG12D; Trp53flx/flx	heterozygous	P60	M	N	212	Cholangiosarcoma	0	0	0	0	0	0	0	0	0
AN18CUK000199	Prom1	KrasG12D; Trp53flx/flx	conditional knockout	P60	F	N	184	Cholangiosarcoma	37	5	0	0	0	0	32	0	0
AN17CUK013320	Prom1	KrasG12D; Trp53flx/flx	wildtype	P60	M	N	272	Cholangiosarcoma	52	0	1	0	0	1	49	0	1
AN20CUK032194	Prom1	KrasG12D; Trp53flx/flx	heterozygous	P3	M	N	94	Cholangiosarcoma	1	0	0	0	0	0	1	0	0
AN19CUK044308	Prom1	KrasG12D; Trp53flx/flx	heterozygous	P3	M	N	175	Cholangiosarcoma	2	0	0	0	0	1	1	0	0
AN20CUK009830	Prom1	KrasG12D; Trp53flx/flx	heterozygous	P3	M	N	276	Cholangiosarcoma	0	0	0	0	0	0	0	0	0
An17CUK037319	Prom1	KrasG12D; Trp53flx/flx	heterozygous	P3	F	N	694	Cholangiosarcoma	10	0	0	0	0	8	0	2	0
AN19CUK043164	Prom1	KrasG12D; Trp53flx/flx	wildtype	P3	M	N	350	Cholangiosarcoma	10	0	0	0	0	0	10	0	0
AN20CUK014195	Prom1	KrasG12D; Trp53flx/flx	wildtype	P60	F	N	173	Cholangiosarcoma	0	0	0	0	0	0	0	0	0
AN19CUK016574	Prom1	KrasG12D; Trp53flx/flx	wildtype	P3	F	N	173	Cholangiosarcoma	0	0	0	0	0	0	0	0	0
AN17CUK040248	Prom1	KrasG12D; Trp53flx/flx	conditional knockout	P3	M	N	263	GAC	55	0	13	0	0	3	35	4	0
AN17CUK040246	Prom1	KrasG12D; Trp53flx/flx	conditional knockout	P3	M	N	282	GAC	38	0	0	0	0	11	27	0	0
AN18CUK001984	Prom1	KrasG12D; Trp53flx/flx	conditional knockout	P3	M	N	309	GAC	215	40	34	7	0	13	120	0	1
AN19CUK036647	Prom1	KrasG12D; Trp53flx/flx	conditional knockout	P3	M	N	503	GAC	24	0	0	0	0	0	24	0	0
AN19CUK044272	Prom1	KrasG12D; Trp53flx/flx	conditional knockout	P3	F	N	133	GAC	12	0	1	6	0	0	5	0	0
AN18CUK007936	Prom1	KrasG12D; Trp53flx/flx	conditional knockout	P3	F	N	442	GAC	229	4	6	1	0	10	207	1	0
AN19CUK050670	Prom1	KrasG12D; Trp53flx/flx	wildtype	P3	M	Y	327	GAC	13	0	1	0	0	2	10	0	0
AN19CUK044171	Prom1	KrasG12D; Trp53flx/flx	wildtype	P60	F	Y	343	GAC	3	0	0	0	0	1	2	0	0
AN17CUK018092	Prom1	KrasG12D; Trp53flx/flx	wildtype	P60	F	N	451	GAC	53	0	0	2	0	0	49	0	2
AN17CUK013336	Prom1	KrasG12D; Trp53flx/flx	wildtype	P60	F	N	378	GAC	39	2	0	0	0	0	37	0	0
AN20CUK009832	Prom1	KrasG12D; Trp53flx/flx	wildtype	P3	M	N	353	GAC	32	7	1	5	0	5	13	0	1
AN19CUK044913	Prom1	KrasG12D; Trp53flx/flx	wildtype	P60	F	N	429	GAC	23	0	0	3	0	3	17	0	0
AN20CUK009873	Prom1	KrasG12D; Trp53flx/flx	wildtype	P3	M	N	281	GAC	22	0	0	0	0	5	17	0	0
AN20CUK014202	Prom1	KrasG12D; Trp53flx/flx	wildtype	P60	M	N	179	GAC	18	6	0	0	0	9	2	0	1
AN19CUK051331	Prom1	KrasG12D; Trp53flx/flx	heterozygous	P3	M	Y	365	GAC	5	0	2	0	0	2	1	0	0
AN18CUK008472	Prom1	KrasG12D; Trp53flx/flx	heterozygous	P3	M	N	212	GAC	11	5	0	1	0	0	5	0	0
AN19CUK022503	Prom1	KrasG12D; Trp53flx/flx	heterozygous	P3	F	N	119	GAC	4	2	0	0	0	0	1	0	1
AN19CUK022502	Prom1	KrasG12D; Trp53flx/flx	heterozygous	P3	F	N	171	GAC	6	2	0	0	0	0	4	0	0
AN20CUK009936	Prom1	KrasG12D; Trp53flx/flx	heterozygous	P3	F	N	221	GAC	0	0	0	0	0	0	0	0	0
AN17CUK032783	Prom1	KrasG12D; Trp53flx/flx	heterozygous	P60	M	N	244	GAC	17	5	5	0	0	0	3	1	3
AN17CUK031198	Prom1	KrasG12D; Trp53flx/flx	heterozygous	P60	M	N	274	GAC	84	3	0	11	0	0	70	0	0
AN17CUK031625	Prom1	KrasG12D; Trp53flx/flx	heterozygous	P60	M	N	288	GAC	0	0	0	0	0	0	0	0	0
AN18CUK001341	Prom1	KrasG12D; Trp53flx/flx	heterozygous	P60	M	N	330	GAC	82	3	3	0	0	2	66	1	7
AN19CUK045391	Prom1	KrasG12D; Trp53flx/flx	heterozygous	P60	M	N	343	GAC	99	7	1	6	0	0	84	0	1
AN17CUK046665	Prom1	KrasG12D; Trp53flx/flx	heterozygous	P60	M	N	360	GAC	10	1	0	4	0	0	5	0	0
AN17CUK047537	Prom1	KrasG12D; Trp53flx/flx	heterozygous	P60	M	N	364	GAC	244	25	2	10	0	10	197	0	0
AN17CUK013666	Prom1	KrasG12D; Trp53flx/flx	heterozygous	P60	M	N	373	GAC	7	0	1	0	0	0	6	0	0
AN19CUK051278	Prom1	KrasG12D; Trp53flx/flx	conditional knockout	P3	F	Y	156	GAC	20	0	10	0	0	0	10	0	0
AN17CUK035539	Prom1	KrasG12D; Trp53flx/flx	conditional knockout	P60	M	N	455	GAC	167	5	0	9	0	0	153	0	0
AN17CUK028579	Prom1	KrasG12D; Trp53flx/flx	conditional knockout	P60	F	N	345	GAC	3	0	0	0	0	0	3	0	0
AN17CUK035149	Prom1	KrasG12D; Trp53flx/flx	conditional knockout	P60	F	N	377	GAC	2	0	0	0	0	0	2	0	0
AN17CUK013911	Prom1	KrasG12D; Trp53flx/flx	conditional knockout	P60	F	N	415	GAC	4	0	0	0	0	0	3	1	0
AN17CUK047659	Prom1	KrasG12D; Trp53flx/flx	conditional knockout	P60	F	N	418	GAC	9	2	0	1	0	0	6	0	0
AN17CUK031621	Prom1	KrasG12D; Trp53flx/flx	conditional knockout	P60	F	N	469	GAC	5	0	4	0	0	1	0	0	0
An17CUK047661	Prom1	KrasG12D; Trp53flx/flx	heterozygous	P60	M	N	407	GAC	0	0	0	0	0	0	0	0	0
AN19CUK036652	Prom1	KrasG12D; Trp53flx/flx	wildtype	P3	M	N	151	GAC	17	1	0	3	0	0	13	0	0
AN18CUK002998	Prom1	KrasG12D; Trp53flx/flx	heterozygous	P60	F	N	236	GAC	1	0	0	0	0	0	1	0	0
AN19CUK045239	Prom1	KrasG12D; Trp53flx/flx	heterozygous	P60	F	N	292	GAC	136	1	5	10	0	6	114	0	0
AN18CUK000195	Prom1	KrasG12D; Trp53flx/flx	heterozygous	P60	F	N	300	GAC	3	0	0	0	0	0	3	0	0
AN19CUK045236	Prom1	KrasG12D; Trp53flx/flx	heterozygous	P60	F	N	321	GAC	2	0	0	0	0	0	2	0	0
AN17CUK040357	Prom1	KrasG12D; Trp53flx/flx	heterozygous	P60	F	N	401	GAC	157	12	0	1	0	0	144	0	0
AN18CUK045897	Prom1	KrasG12D; Trp53flx/flx	heterozygous	P60	F	N	464	GAC	53	2	1	0	0	1	48	0	1
An17CUK047658	Prom1	KrasG12D; Trp53flx/flx	heterozygous	P60	F	N	526	GAC	3	0	3	0	0	0	0	0	0
AN17CUK008686	Prom1	KrasG12D; Trp53flx/flx	heterozygous	P60	F	N	543	GAC	0	0	0	0	0	0	0	0	0
AN17CUK046660	Prom1	KrasG12D; Trp53flx/flx	wildtype	P60	F	N	583	GAC	3	0	0	0	0	0	2	1	0
AN20CUK016266	Prom1	KrasG12D; Trp53flx/flx	wildtype	P3	M	N	146	GAC	2	0	0	0	0	1	1	0	0
AN17CUK024547	Prom1	KrasG12D; Trp53flx/flx	wildtype	P60	F	N	242	GAC	1	0	0	0	0	0	1	0	0
AN19CUK043265	Prom1	KrasG12D; Trp53flx/flx	wildtype	P60	F	N	280	GAC	1	0	0	0	0	0	1	0	0
AN17CUK031200	Prom1	KrasG12D; Trp53flx/flx	wildtype	P60	M	N	351	GAC	0	0	0	0	0	0	0	0	0
AN19CUK002009	Prom1	KrasG12D; Trp53flx/flx	wildtype	P60	F	N	396	GAC	0	0	0	0	0	0	0	0	0
AN19CUK042769	Prom1	KrasG12D; Trp53flx/flx	wildtype	P3	M	N	464	GAC	0	0	0	0	0	0	0	0	0
AN17CUK013319	Prom1	KrasG12D; Trp53flx/flx	heterozygous	P60	F	N	585	GAC/IAC	5	0	0	0	0	0	5	0	0
AN19CUK036646	Prom1	KrasG12D; Trp53flx/flx	wildtype	P3	F	N	505	GAC/IAC	0	0	0	0	0	0	0	0	0
AN19CUK044924	Prom1	KrasG12D; Trp53flx/flx	conditional knockout	P3	M	N	310	hepatocellular carcinoma	0	0	0	0	0	0	0	0	0
AN19CUK027334	Prom1	KrasG12D; Trp53flx/flx	conditional knockout	P3	M	N	452	hepatocellular carcinoma	1	0	0	0	0	0	1	0	0
AN19CUK036649	Prom1	KrasG12D; Trp53flx/flx	conditional knockout	P3	F	N	261	hepatocellular carcinoma	0	0	0	0	0	0	0	0	0
AN19CUK052302	Prom1	KrasG12D; Trp53flx/flx	heterozygous	P3	M	Y	471	hepatocellular carcinoma	0	0	0	0	0	0	0	0	0
AN17CUK040426	Prom1	KrasG12D; Trp53flx/flx	heterozygous	P3	M	N	164	hepatocellular carcinoma	2	0	0	0	0	0	2	0	0
AN19CUK017447	Prom1	KrasG12D; Trp53flx/flx	heterozygous	P3	F	N	302	hepatocellular carcinoma	0	0	0	0	0	0	0	0	0
AN19CUK044273	Prom1	KrasG12D; Trp53flx/flx	conditional knockout	P3	F	N	428	IAC	23	0	4	1	0	3	15	0	0
AN18CUK001981	Prom1	KrasG12D; Trp53flx/flx	conditional knockout	P3	F	N	488	IAC	51	0	3	0	0	0	47	1	0
AN19CUK036645	Prom1	KrasG12D; Trp53flx/flx	heterozygous	P3	M	N	103	IAC	0	0	0	0	0	0	0	0	0
AN19CUK044267	Prom1	KrasG12D; Trp53flx/flx	heterozygous	P3	M	N	135	IAC	2	0	0	0	0	0	2	0	0
AN17CUK040251	Prom1	KrasG12D; Trp53flx/flx	heterozygous	P3	M	N	330	IAC	109	9	2	8	1	9	78	1	1
AN19CUK036643	Prom1	KrasG12D; Trp53flx/flx	heterozygous	P3	M	N	443	IAC	6	1	0	0	0	0	5	0	0
AN19CUK016572	Prom1	KrasG12D; Trp53flx/flx	heterozygous	P3	F	N	74	IAC	1	0	0	0	0	0	0	1	0
AN19CUK045390	Prom1	KrasG12D; Trp53flx/flx	heterozygous	P60	M	N	201	IAC	2	0	0	0	0	0	2	0	0
AN19CUK046164	Prom1	KrasG12D; Trp53flx/flx	heterozygous	P60	M	N	282	IAC	204	34	0	30	0	0	90	0	50
AN18CUK003001	Prom1	KrasG12D; Trp53flx/flx	heterozygous	P60	M	N	344	IAC	5	0	1	0	0	0	4	0	0
AN19CUK045388	Prom1	KrasG12D; Trp53flx/flx	conditional knockout	P60	M	N	199	IAC	0	0	0	0	0	0	0	0	0
AN17CUK044455	Prom1	KrasG12D; Trp53flx/flx	conditional knockout	P60	M	N	370	IAC	2	0	0	0	0	0	2	0	0
AN17CUK045901	Prom1	KrasG12D; Trp53flx/flx	conditional knockout	P60	M	N	499	IAC	1	0	1	0	0	0	0	0	0
AN17CUK028578	Prom1	KrasG12D; Trp53flx/flx	conditional knockout	P60	F	N	345	IAC	0	0	0	0	0	0	0	0	0
AN18CUK012982	Prom1	KrasG12D; Trp53flx/flx	conditional knockout	P60	F	N	361	IAC	1	0	0	0	0	0	0	0	1
AN19CUK051277	Prom1	KrasG12D; Trp53flx/flx	conditional knockout	P3	F	Y	470	IAC	6	0	0	0	0	0	6	0	0
AN17CUK028391	Prom1	KrasG12D; Trp53flx/flx	conditional knockout	P60	F	N	451	IAC	2	0	0	0	0	0	2	0	0
AN17CUK035151	Prom1	KrasG12D; Trp53flx/flx	conditional knockout	P60	F	N	546	IAC	2	0	1	0	0	0	1	0	0
AN19CUK001275	Prom1	KrasG12D; Trp53flx/flx	heterozygous	P60	M	N	376	IAC	0	0	0	0	0	0	0	0	0
AN17CUK028397	Prom1	KrasG12D; Trp53flx/flx	heterozygous	P60	M	N	408	IAC	231	20	4	1	0	0	205	0	1
AN17CUK035534	Prom1	KrasG12D; Trp53flx/flx	heterozygous	P60	M	N	441	IAC	7	0	1	0	0	1	5	0	0
AN17CUK035155	Prom1	KrasG12D; Trp53flx/flx	heterozygous	P60	M	N	555	IAC	5	0	0	0	0	0	5	0	0
AN17CUK043812	Prom1	KrasG12D; Trp53flx/flx	heterozygous	P60	F	N	351	IAC	140	3	6	2	2	6	120	0	1
AN18CUK000197	Prom1	KrasG12D; Trp53flx/flx	heterozygous	P60	F	N	360	IAC	1	0	0	0	0	0	1	0	0
AN17CUK015349	Prom1	KrasG12D; Trp53flx/flx	heterozygous	P60	F	N	413	IAC	2	0	0	0	0	0	2	0	0
AN18CUK002999	Prom1	KrasG12D; Trp53flx/flx	heterozygous	P60	F	N	462	IAC	7	0	2	0	0	0	5	0	0
AN17CUK013315	Prom1	KrasG12D; Trp53flx/flx	heterozygous	P60	F	N	585	IAC	0	0	0	0	0	0	0	0	0
AN19CUK009071	Prom1	KrasG12D; Trp53flx/flx	wildtype	P3	M	N	281	IAC	12	0	0	0	0	0	12	0	0
AN19CUK044264	Prom1	KrasG12D; Trp53flx/flx	wildtype	P3	M	N	196	IAC	9	1	0	0	0	1	7	0	0
AN19CUK001277	Prom1	KrasG12D; Trp53flx/flx	wildtype	P60	M	N	338	IAC	0	0	0	0	0	0	0	0	0
AN17CUK044552	Prom1	KrasG12D; Trp53flx/flx	wildtype	P60	F	N	549	IAC	0	0	0	0	0	0	0	0	0
AN19CUK007281	Prom1	KrasG12D; Trp53flx/flx	wildtype	P3	M	N	227	IAC	0	0	0	0	0	0	0	0	0
AN18CUK004465	Villin1	KrasG12D; Trp53flx/flx	wildtype	P60	M	N	121	IAC	3	0	0	0	0	0	2	1	0
AN18CUK013486	Villin1	KrasG12D; Trp53flx/flx	wildtype	P60	M	N	152	IAC	1	0	0	0	0	0	1	0	0
AN18CUK014833	Villin1	KrasG12D; Trp53flx/flx	wildtype	P60	M	N	172	IAC	0	0	0	0	0	0	0	0	0
AN19CUK007062	Villin1	KrasG12D; Trp53flx/flx	wildtype	P60	M	N	186	IAC	5	1	0	0	0	2	2	0	0
AN19CUK026718	Villin1	KrasG12D; Trp53flx/flx	wildtype	P3	M	N	201	IAC	22	0	0	0	0	0	22	0	0
AN18CUK017855	Villin1	KrasG12D; Trp53flx/flx	wildtype	P60	M	N	206	IAC	0	0	0	0	0	0	0	0	0
AN19CUK008776	Villin1	KrasG12D; Trp53flx/flx	wildtype	P3	M	N	214	IAC	0	0	0	0	0	0	0	0	0
AN19CUK017057	Villin1	KrasG12D; Trp53flx/flx	wildtype	P3	M	N	228	IAC	0	0	0	0	0	0	0	0	0
AN18CUK012905	Villin1	KrasG12D; Trp53flx/flx	wildtype	P60	M	N	228	IAC	0	0	0	0	0	0	0	0	0
AN19CUK036661	Villin1	KrasG12D; Trp53flx/flx	wildtype	P3	M	N	233	IAC	0	0	0	0	0	0	0	0	0
AN17CUK037093	Villin1	KrasG12D; Trp53flx/flx	wildtype	P60	M	N	233	IAC	1	0	0	0	0	0	1	0	0
AN19CUK026281	Villin1	KrasG12D; Trp53flx/flx	wildtype	P3	M	N	234	IAC	8	0	0	0	0	0	8	0	0
AN17CUK027091	Villin1	KrasG12D; Trp53flx/flx	wildtype	P60	M	N	236	IAC	0	0	0	0	0	0	0	0	0
AN18CUK014832	Villin1	KrasG12D; Trp53flx/flx	wildtype	P60	M	N	239	IAC	1	0	0	0	0	0	0	1	0
AN17CUK027092	Villin1	KrasG12D; Trp53flx/flx	wildtype	P60	M	N	251	IAC	1	0	0	0	0	0	1	0	0
AN18CUK009932	Villin1	KrasG12D; Trp53flx/flx	wildtype	P60	M	N	261	IAC	3	0	1	0	0	0	2	0	0
AN18CUK010711	Villin1	KrasG12D; Trp53flx/flx	wildtype	P60	M	N	268	IAC	2	0	0	0	0	1	1	0	0
AN18CUK043318	Villin1	KrasG12D; Trp53flx/flx	wildtype	P60	M	N	283	IAC	0	0	0	0	0	0	0	0	0
AN19CUK017208	Villin1	KrasG12D; Trp53flx/flx	wildtype	P3	M	N	335	IAC	10	0	0	0	0	5	1	4	0
AN19CUK001076	Villin1	KrasG12D; Trp53flx/flx	conditional knockout	P60	F	Y	220	IAC	111	4	0	4	0	3	100	0	0
AN19CUK001084	Villin1	KrasG12D; Trp53flx/flx	conditional knockout	P60	M	Y	322	IAC	1	0	0	0	0	0	1	0	0
AN19CUK001902	Villin1	KrasG12D; Trp53flx/flx	conditional knockout	P60	M	Y	291	IAC	12	6	0	2	0	0	4	0	0
AN19CUK037197	Villin1	KrasG12D; Trp53flx/flx	conditional knockout	P3	M	Y	210	IAC	0	0	0	0	0	0	0	0	0
AN19CUK044717	Villin1	KrasG12D; Trp53flx/flx	conditional knockout	P60	F	Y	314	IAC	6	0	0	0	0	1	5	0	0
AN19CUK044721	Villin1	KrasG12D; Trp53flx/flx	conditional knockout	P60	F	Y	210	IAC	2	0	0	0	0	0	2	0	0
AN19CUK051185	Villin1	KrasG12D; Trp53flx/flx	conditional knockout	P3	F	Y	369	IAC	1	0	0	0	0	0	1	0	0
AN19CUK051187	Villin1	KrasG12D; Trp53flx/flx	conditional knockout	P3	F	Y	198	IAC	8	0	0	0	0	0	6	2	0
AN19CUK017054	Villin1	KrasG12D; Trp53flx/flx	wildtype	P3	F	N	132	IAC	2	0	0	0	0	0	1	1	0
AN18CUK021729	Villin1	KrasG12D; Trp53flx/flx	wildtype	P60	F	N	172	IAC	9	1	0	0	0	0	8	0	0
AN19CUK029019	Villin1	KrasG12D; Trp53flx/flx	heterozygous	P3	M	N	210	IAC	9	0	0	0	0	4	3	2	0
AN19CUK008775	Villin1	KrasG12D; Trp53flx/flx	heterozygous	P3	M	N	214	IAC	3	0	0	0	0	0	3	0	0
AN19CUK030412	Villin1	KrasG12D; Trp53flx/flx	wildtype	P3	F	N	206	IAC	7	0	0	0	0	0	7	0	0
AN19CUK007060	Villin1	KrasG12D; Trp53flx/flx	wildtype	P60	F	N	208	IAC	0	0	0	0	0	0	0	0	0
AN18CUK004798	Villin1	KrasG12D; Trp53flx/flx	heterozygous	P60	M	N	90	IAC	5	0	1	0	0	0	4	0	0
AN18CUK004799	Villin1	KrasG12D; Trp53flx/flx	heterozygous	P60	M	N	90	IAC	1	0	0	0	0	0	1	0	0
AN20CUK019005	Villin1	KrasG12D; Trp53flx/flx	heterozygous	P60	M	N	126	IAC	0	0	0	0	0	0	0	0	0
AN18CUK014828	Villin1	KrasG12D; Trp53flx/flx	heterozygous	P60	M	N	184	IAC	13	0	0	0	0	0	13	0	0
AN19CUK008245	Villin1	KrasG12D; Trp53flx/flx	heterozygous	P60	M	N	186	IAC	20	0	0	1	0	0	19	0	0
AN17CUK052354	Villin1	KrasG12D; Trp53flx/flx	heterozygous	P60	M	N	210	IAC	1	0	1	0	0	0	0	0	0
AN18CUK040923	Villin1	KrasG12D; Trp53flx/flx	heterozygous	P60	M	N	210	IAC	0	0	0	0	0	0	0	0	0
AN18CUK012904	Villin1	KrasG12D; Trp53flx/flx	heterozygous	P60	M	N	211	IAC	0	0	0	0	0	0	0	0	0
AN17CUK027089	Villin1	KrasG12D; Trp53flx/flx	heterozygous	P60	M	N	215	IAC	23	10	0	0	0	1	11	1	0
AN19CUK030411	Villin1	KrasG12D; Trp53flx/flx	wildtype	P3	F	N	220	IAC	0	0	0	0	0	0	0	0	0
AN18CUK017856	Villin1	KrasG12D; Trp53flx/flx	heterozygous	P60	M	N	249	IAC	33	3	0	4	0	2	24	0	0
An17CUK051754	Villin1	KrasG12D; Trp53flx/flx	heterozygous	P60	M	N	259	IAC	3	0	0	0	0	0	3	0	0
AN17CUK051756	Villin1	KrasG12D; Trp53flx/flx	heterozygous	P60	M	N	264	IAC	5	0	0	0	0	0	5	0	0
AN18CUK013484	Villin1	KrasG12D; Trp53flx/flx	heterozygous	P60	M	N	280	IAC	133	3	0	8	0	6	116	0	0
AN19CUK007063	Villin1	KrasG12D; Trp53flx/flx	heterozygous	P60	M	N	285	IAC	0	0	0	0	0	0	0	0	0
AN18CUK027613	Villin1	KrasG12D; Trp53flx/flx	heterozygous	P60	M	N	321	IAC	1	0	0	0	0	0	1	0	0
AN19CUK026282	Villin1	KrasG12D; Trp53flx/flx	heterozygous	P3	M	N	253	IAC	26	0	0	0	0	0	26	0	0
AN18CUK011896	Villin1	KrasG12D; Trp53flx/flx	heterozygous	P60	F	N	55	IAC	0	0	0	0	0	0	0	0	0
AN20CUK019075	Villin1	KrasG12D; Trp53flx/flx	heterozygous	P60	F	N	133	IAC	40	1	0	3	0	2	34	0	0
AN19CUK008277	Villin1	KrasG12D; Trp53flx/flx	heterozygous	P3	M	N	259	IAC	18	0	0	0	0	0	18	0	0
AN18CUK004797	Villin1	KrasG12D; Trp53flx/flx	heterozygous	P60	F	N	141	IAC	1	0	0	0	0	0	0	1	0
AN19CUK015085	Villin1	KrasG12D; Trp53flx/flx	heterozygous	P3	M	N	291	IAC	1	0	0	0	0	0	1	0	0
AN19CUK017210	Villin1	KrasG12D; Trp53flx/flx	heterozygous	P3	M	N	300	IAC	1	0	0	0	0	0	1	0	0
AN19CUK015083	Villin1	KrasG12D; Trp53flx/flx	heterozygous	P3	M	N	329	IAC	0	0	0	0	0	0	0	0	0
AN19CUK002825	Villin1	KrasG12D; Trp53flx/flx	heterozygous	P3	M	N	332	IAC	0	0	0	0	0	0	0	0	0
AN17CUK048865	Villin1	KrasG12D; Trp53flx/flx	heterozygous	P60	F	N	148	IAC	2	1	0	0	0	0	1	0	0
AN18CUK017854	Villin1	KrasG12D; Trp53flx/flx	heterozygous	P60	F	N	174	IAC	80	0	15	4	0	2	59	0	0
AN18CUK019143	Villin1	KrasG12D; Trp53flx/flx	heterozygous	P60	F	N	177	IAC	0	0	0	0	0	0	0	0	0
AN19CUK001082	Villin1	KrasG12D; Trp53flx/flx	heterozygous	P60	M	Y	213	IAC	15	0	0	0	0	0	15	0	0
AN19CUK002017	Villin1	KrasG12D; Trp53flx/flx	heterozygous	P60	F	Y	217	IAC	1	0	0	0	0	0	1	0	0
AN19CUK002021	Villin1	KrasG12D; Trp53flx/flx	heterozygous	P60	M	Y	169	IAC	0	0	0	0	0	0	0	0	0
AN19CUK042158	Villin1	KrasG12D; Trp53flx/flx	heterozygous	P3	M	Y	267	IAC	2	0	0	0	0	0	2	0	0
AN19CUK043791	Villin1	KrasG12D; Trp53flx/flx	heterozygous	P60	F	Y	161	IAC	3	0	1	0	0	0	1	1	0
AN19CUK044295	Villin1	KrasG12D; Trp53flx/flx	heterozygous	P60	F	Y	146	IAC	42	2	0	7	0	0	32	1	0
AN19CUK044298	Villin1	KrasG12D; Trp53flx/flx	heterozygous	P60	M	Y	236	IAC	0	0	0	0	0	0	0	0	0
AN19CUK044718	Villin1	KrasG12D; Trp53flx/flx	heterozygous	P60	F	Y	166	IAC	0	0	0	0	0	0	0	0	0
AN19CUK045255	Villin1	KrasG12D; Trp53flx/flx	heterozygous	P60	M	Y	278	IAC	64	4	0	9	0	0	51	0	0
AN19CUK045257	Villin1	KrasG12D; Trp53flx/flx	heterozygous	P60	F	Y	167	IAC	127	10	1	10	0	0	104	2	0
AN19CUK051186	Villin1	KrasG12D; Trp53flx/flx	heterozygous	P3	F	Y	308	IAC	0	0	0	0	0	0	0	0	0
AN17CUK052353	Villin1	KrasG12D; Trp53flx/flx	heterozygous	P60	F	N	180	IAC	6	0	0	0	0	0	6	0	0
AN18CUK046223	Villin1	KrasG12D; Trp53flx/flx	heterozygous	P60	F	N	181	IAC	16	3	1	0	0	0	12	0	0
AN18CUK043309	Villin1	KrasG12D; Trp53flx/flx	heterozygous	P60	F	N	215	IAC	15	3	0	1	0	0	11	0	0
AN19CUK051188	Villin1	KrasG12D; Trp53flx/flx	heterozygous	P3	F	N	173	IAC	9	0	2	0	0	0	5	2	0
AN20CUK011658	Villin1	KrasG12D; Trp53flx/flx	heterozygous	P60	F	N	237	IAC	54	0	0	0	0	0	54	0	0
AN17CUK027085	Villin1	KrasG12D; Trp53flx/flx	heterozygous	P60	F	N	251	IAC	1	0	0	0	0	0	0	1	0
AN18CUK014824	Villin1	KrasG12D; Trp53flx/flx	heterozygous	P60	F	N	268	IAC	249	10	0	5	0	2	232	0	0
AN20CUK009941	Villin1	KrasG12D; Trp53flx/flx	heterozygous	P3	F	N	185	IAC	1	0	0	0	0	0	1	0	0
AN19CUK016548	Villin1	KrasG12D; Trp53flx/flx	heterozygous	P3	F	N	192	IAC	0	0	0	0	0	0	0	0	0
AN19CUK015877	Villin1	KrasG12D; Trp53flx/flx	heterozygous	P3	F	N	193	IAC	10	0	0	0	0	0	10	0	0
AN19CUK013835	Villin1	KrasG12D; Trp53flx/flx	heterozygous	P3	F	N	249	IAC	0	0	0	0	0	0	0	0	0
AN18CUK046222	Villin1	KrasG12D; Trp53flx/flx	heterozygous	P60	F	N	273	IAC	2	0	0	0	0	2	0	0	0
AN17CUK037085	Villin1	KrasG12D; Trp53flx/flx	heterozygous	P60	F	N	278	IAC	4	0	0	0	0	0	2	2	0
AN19CUK002818	Villin1	KrasG12D; Trp53flx/flx	heterozygous	P3	F	N	254	IAC	46	0	0	0	0	5	39	2	0
AN19CUK034404	Villin1	KrasG12D; Trp53flx/flx	heterozygous	P3	F	N	278	IAC	13	0	0	0	0	0	12	1	0
AN17CUK034802	Villin1	KrasG12D; Trp53flx/flx	heterozygous	P60	F	N	313	IAC	1	1	0	0	0	0	0	0	0
AN18CUK013795	Villin1	KrasG12D; Trp53flx/flx	heterozygous	P60	F	N	334	IAC	0	0	0	0	0	0	0	0	0
AN19CUK013837	Villin1	KrasG12D; Trp53flx/flx	heterozygous	P3	F	N	286	IAC	1	0	0	0	0	0	1	0	0
AN19CUK029803	Villin1	KrasG12D; Trp53flx/flx	heterozygous	P3	F	N	295	IAC	0	0	0	0	0	0	0	0	0
AN19CUK037191	Villin1	KrasG12D; Trp53flx/flx	conditional knockout	P3	F	N	135	IAC	18	0	0	0	0	8	10	0	0
AN19CUK015875	Villin1	KrasG12D; Trp53flx/flx	conditional knockout	P3	F	N	261	IAC	10	0	0	0	0	4	6	0	0
AN18CUK021728	Villin1	KrasG12D; Trp53flx/flx	conditional knockout	P60	F	N	122	IAC	1	0	0	0	0	1	0	0	0
AN18CUK021732	Villin1	KrasG12D; Trp53flx/flx	conditional knockout	P60	F	N	148	IAC	123	13	0	4	0	3	101	2	0
AN18CUK017858	Villin1	KrasG12D; Trp53flx/flx	conditional knockout	P60	F	N	180	IAC	3	3	0	0	0	0	0	0	0
AN18CUK023479	Villin1	KrasG12D; Trp53flx/flx	conditional knockout	P60	F	N	217	IAC	2	0	0	0	0	0	2	0	0
AN18CUK20592	Villin1	KrasG12D; Trp53flx/flx	conditional knockout	P60	F	N	251	IAC	25	7	0	2	0	0	16	0	0
AN18CUK014827	Villin1	KrasG12D; Trp53flx/flx	conditional knockout	P60	F	N	289	IAC	2	0	0	0	0	0	2	0	0
AN18CUK027393	Villin1	KrasG12D; Trp53flx/flx	conditional knockout	P60	F	N	299	IAC	0	0	0	0	0	0	0	0	0
AN18CUK046607	Villin1	KrasG12D; Trp53flx/flx	conditional knockout	P60	F	N	300	IAC	3	0	0	0	0	0	3	0	0
AN17CUK049614	Villin1	KrasG12D; Trp53flx/flx	conditional knockout	P60	F	N	340	IAC	4	0	0	0	0	0	4	0	0
AN18CUK020593	Villin1	KrasG12D; Trp53flx/flx	conditional knockout	P60	M	N	102	IAC	94	3	0	12	0	0	79	0	0
AN18CUK043316	Villin1	KrasG12D; Trp53flx/flx	conditional knockout	P60	M	N	147	IAC	8	0	0	0	0	0	8	0	0
AN18CUK033375	Villin1	KrasG12D; Trp53flx/flx	conditional knockout	P60	M	N	159	IAC	11	0	0	0	0	2	9	0	0
AN17CUK043472	Villin1	KrasG12D; Trp53flx/flx	wildtype	P60	F	N	241	IAC	0	0	0	0	0	0	0	0	0
AN19CUK002817	Villin1	KrasG12D; Trp53flx/flx	wildtype	P3	F	N	339	IAC	0	0	0	0	0	0	0	0	0
AN18CUK046605	Villin1	KrasG12D; Trp53flx/flx	wildtype	P60	F	N	583	IAC	1	0	0	0	0	0	1	0	0
AN20CUK006237	Villin1	KrasG12D; Trp53flx/flx	wildtype	P3	F	Y	128	IAC	5	0	0	0	0	1	4	0	0
AN20CUK006236	Villin1	KrasG12D; Trp53flx/flx	wildtype	P3	F	Y	129	IAC	0	0	0	0	0	0	0	0	0
AN19CUK050694	Villin1	KrasG12D; Trp53flx/flx	wildtype	P3	F	Y	218	IAC	0	0	0	0	0	0	0	0	0
AN19CUK050695	Villin1	KrasG12D; Trp53flx/flx	wildtype	P3	F	Y	221	IAC	13	0	0	0	0	0	13	0	0
AN19CUK042156	Villin1	KrasG12D; Trp53flx/flx	wildtype	P3	F	Y	232	IAC	20	1	0	0	0	0	17	2	0
AN19CUK050703	Villin1	KrasG12D; Trp53flx/flx	wildtype	P3	F	Y	247	IAC	18	4	0	0	0	0	14	0	0
AN20CUK006239	Villin1	KrasG12D; Trp53flx/flx	wildtype	P3	F	Y	255	IAC	0	0	0	0	0	0	0	0	0
AN18CUK027396	Villin1	KrasG12D; Trp53flx/flx	conditional knockout	P60	M	N	184	IAC	7	0	0	0	0	0	7	0	0
AN18CUK027609	Villin1	KrasG12D; Trp53flx/flx	conditional knockout	P60	M	N	196	IAC	5	0	0	0	0	0	5	0	0
AN18CUK023481	Villin1	KrasG12D; Trp53flx/flx	conditional knockout	P60	M	N	203	IAC	1	0	0	0	0	0	1	0	0
AN18CUK021736	Villin1	KrasG12D; Trp53flx/flx	conditional knockout	P60	M	N	217	IAC	4	0	0	0	0	1	3	0	0
AN18CUK040926	Villin1	KrasG12D; Trp53flx/flx	conditional knockout	P60	M	N	221	IAC	1	0	0	0	0	1	0	0	0
AN18CUK014829	Villin1	KrasG12D; Trp53flx/flx	conditional knockout	P60	M	N	242	IAC	1	0	0	0	0	0	1	0	0
AN17CUK051755	Villin1	KrasG12D; Trp53flx/flx	conditional knockout	P60	M	N	244	IAC	11	0	0	1	0	6	4	0	0
AN20CUK006235	Villin1	KrasG12D; Trp53flx/flx	wildtype	P3	F	Y	277	IAC	0	0	0	0	0	0	0	0	0
AN20CUK006240	Villin1	KrasG12D; Trp53flx/flx	wildtype	P3	F	Y	283	IAC	1	0	0	0	0	0	1	0	0
AN19CUK029017	Villin1	KrasG12D; Trp53flx/flx	wildtype	P3	F	Y	325	IAC	60	0	0	0	0	0	60	0	0
AN19CUK044710	Villin1	KrasG12D; Trp53flx/flx	wildtype	P60	F	Y	93	IAC	6	0	0	0	0	0	5	1	0
AN19CUK044716	Villin1	KrasG12D; Trp53flx/flx	wildtype	P60	F	Y	154	IAC	107	0	0	12	0	0	95	0	0
AN20CUK011661	Villin1	KrasG12D; Trp53flx/flx	wildtype	P60	F	Y	169	IAC	125	4	0	5	0	0	116	0	0
AN19CUK002018	Villin1	KrasG12D; Trp53flx/flx	wildtype	P60	F	Y	215	IAC	0	0	0	0	0	0	0	0	0
AN19CUK045260	Villin1	KrasG12D; Trp53flx/flx	wildtype	P60	F	Y	218	IAC	8	0	0	0	1	0	7	0	0
AN19CUK001078	Villin1	KrasG12D; Trp53flx/flx	wildtype	P60	F	Y	247	IAC	42	0	1	1	0	0	39	1	0
AN18CUK013799	Villin1	KrasG12D; Trp53flx/flx	conditional knockout	P60	M	N	267	IAC	0	0	0	0	0	0	0	0	0
AN18CUK014831	Villin1	KrasG12D; Trp53flx/flx	conditional knockout	P60	M	N	267	IAC	8	0	0	0	0	0	8	0	0
AN18CUK021731	Villin1	KrasG12D; Trp53flx/flx	heterozygous	P60	F	N	365	IAC	11	5	0	0	0	0	6	0	0
AN18CUK005515	Villin1	KrasG12D; Trp53flx/flx	conditional knockout	P60	M	N	311	IAC	210	10	0	16	0	3	181	0	0
AN18CUK010557	Villin1	KrasG12D; Trp53flx/flx	conditional knockout	P60	M	N	332	IAC	124	6	0	0	0	0	118	0	0
AN20CUK011664	Villin1	KrasG12D; Trp53flx/flx	wildtype	P60	F	Y	249	IAC	9	3	0	0	0	0	6	0	0
AN19CUK051192	Villin1	KrasG12D; Trp53flx/flx	wildtype	P3	M	Y	135	IAC	0	0	0	0	0	0	0	0	0
AN19CUK050700	Villin1	KrasG12D; Trp53flx/flx	wildtype	P3	M	Y	137	IAC	2	0	0	0	0	0	2	0	0
AN19CUK050699	Villin1	KrasG12D; Trp53flx/flx	wildtype	P3	M	Y	203	IAC	2	0	0	0	0	0	2	0	0
AN19CUK038016	Villin1	KrasG12D; Trp53flx/flx	wildtype	P3	M	Y	219	IAC	0	0	0	0	0	0	0	0	0
AN19CUK050698	Villin1	KrasG12D; Trp53flx/flx	wildtype	P3	M	Y	231	IAC	26	1	0	0	0	0	25	0	0
AN19CUK038017	Villin1	KrasG12D; Trp53flx/flx	wildtype	P3	M	Y	268	IAC	3	0	2	0	0	0	1	0	0
AN19CUK034403	Villin1	KrasG12D; Trp53flx/flx	heterozygous	P3	F	N	377	IAC	0	0	0	0	0	0	0	0	0
AN19CUK030414	Villin1	KrasG12D; Trp53flx/flx	heterozygous	P3	F	N	383	IAC	0	0	0	0	0	0	0	0	0
AN20CUK009945	Villin1	KrasG12D; Trp53flx/flx	conditional knockout	P3	M	N	249	IAC	1	0	0	0	0	0	1	0	0
AN19CUK043792	Villin1	KrasG12D; Trp53flx/flx	wildtype	P60	M	Y	122	IAC	34	0	0	0	0	2	32	0	0
AN19CUK044199	Villin1	KrasG12D; Trp53flx/flx	wildtype	P60	M	Y	143	IAC	27	0	0	0	0	1	26	0	0
AN20CUK011662	Villin1	KrasG12D; Trp53flx/flx	wildtype	P60	M	Y	184	IAC	0	0	0	0	0	0	0	0	0
AN19CUK044720	Villin1	KrasG12D; Trp53flx/flx	wildtype	P60	M	Y	187	IAC	4	0	0	0	0	0	3	1	0
AN19CUK044200	Villin1	KrasG12D; Trp53flx/flx	wildtype	P60	M	Y	201	IAC	1	0	0	0	0	0	1	0	0
AN19CUK044276	Prom1	KrasG12D; Trp53flx/flx	conditional knockout	P3	M	N	211	intestinal adenoma	0	0	0	0	0	0	0	0	0
AN18CUK001980	Prom1	KrasG12D; Trp53flx/flx	conditional knockout	P3	F	N	530	intestinal adenoma	2	0	0	0	0	0	1	0	1
AN19CUK045243	Prom1	KrasG12D; Trp53flx/flx	wildtype	P60	M	N	175	intestinal adenoma	0	0	0	0	0	0	0	0	0
AN20CUK014198	Prom1	KrasG12D; Trp53flx/flx	wildtype	P60	M	N	235	intestinal adenoma	0	0	0	0	0	0	0	0	0
AN19CUK050668	Prom1	KrasG12D; Trp53flx/flx	wildtype	P3	F	Y	182	intestinal adenoma	0	0	0	0	0	0	0	0	0
AN19CUK050673	Prom1	KrasG12D; Trp53flx/flx	wildtype	P3	M	Y	186	intestinal adenoma	0	0	0	0	0	0	0	0	0
AN19CUK051673	Prom1	KrasG12D; Trp53flx/flx	heterozygous	P3	F	Y	149	intestinal adenoma	0	0	0	0	0	0	0	0	0
AN17CUK049069	Prom1	KrasG12D; Trp53flx/flx	heterozygous	P60	M	N	479	intestinal adenoma	0	0	0	0	0	0	0	0	0
AN17CUK035540	Prom1	KrasG12D; Trp53flx/flx	heterozygous	P60	M	N	490	intestinal adenoma	0	0	0	0	0	0	0	0	0
AN17CUK015350	Prom1	KrasG12D; Trp53flx/flx	heterozygous	P60	M	N	506	intestinal adenoma	0	0	0	0	0	0	0	0	0
AN17CUK013662	Prom1	KrasG12D; Trp53flx/flx	heterozygous	P60	M	N	582	intestinal adenoma	0	0	0	0	0	0	0	0	0
AN17CUK046664	Prom1	KrasG12D; Trp53flx/flx	heterozygous	P60	F	N	363	intestinal adenoma	0	0	0	0	0	0	0	0	0
AN18CUK03308	Prom1	KrasG12D; Trp53flx/flx	heterozygous	P60	F	N	701	intestinal adenoma	0	0	0	0	0	0	0	0	0
AN18CUK012983	Prom1	KrasG12D; Trp53flx/flx	conditional knockout	P60	M	N	598	intestinal adenoma	0	0	0	0	0	0	0	0	0
AN18CUK001337	Prom1	KrasG12D; Trp53flx/flx	conditional knockout	P60	F	N	350	intestinal adenoma	0	0	0	0	0	0	0	0	0
AN18CUK012777	Prom1	KrasG12D; Trp53flx/flx	conditional knockout	P60	F	N	362	intestinal adenoma	0	0	0	0	0	0	0	0	0
AN17CUK045898	Prom1	KrasG12D; Trp53flx/flx	conditional knockout	P60	F	N	379	intestinal adenoma	8	0	0	0	0	0	8	0	0
AN18CUK003307	Prom1	KrasG12D; Trp53flx/flx	conditional knockout	P60	F	N	526	intestinal adenoma	0	0	0	0	0	0	0	0	0
AN17CUK035150	Prom1	KrasG12D; Trp53flx/flx	conditional knockout	P60	F	N	555	intestinal adenoma	0	0	0	0	0	0	0	0	0
AN18CUK001148	Prom1	KrasG12D; Trp53flx/flx	heterozygous	P3	M	N	303	intestinal adenoma	0	0	0	0	0	0	0	0	0
AN18CUK001149	Prom1	KrasG12D; Trp53flx/flx	heterozygous	P3	M	N	415	intestinal adenoma	0	0	0	0	0	0	0	0	0
AN17CUK002688	Prom1	KrasG12D; Trp53flx/flx	heterozygous	P3	F	N	114	intestinal adenoma	0	0	00:00:00	0	0	0	0	0	0
AN17CUK039663	Prom1	KrasG12D; Trp53flx/flx	heterozygous	P3	F	N	197	intestinal adenoma	0	0	0	0	0	0	0	0	0
AN19CUK008879	Prom1	KrasG12D; Trp53flx/flx	heterozygous	P3	F	N	358	intestinal adenoma	0	0	0	0	0	0	0	0	0
AN17CUK040590	Prom1	KrasG12D; Trp53flx/flx	heterozygous	P3	F	N	428	intestinal adenoma	0	0	0	0	0	0	0	0	0
AN19CUK043100	Prom1	KrasG12D; Trp53flx/flx	wildtype	P3	F	N	193	intestinal adenoma	0	0	0	0	0	0	0	0	0
AN19CUK036650	Prom1	KrasG12D; Trp53flx/flx	wildtype	P3	F	N	266	intestinal adenoma	0	0	0	0	0	0	0	0	0
AN19CUK036651	Prom1	KrasG12D; Trp53flx/flx	wildtype	P3	F	N	297	intestinal adenoma	0	0	0	0	0	0	0	0	0
AN19CUK038166	Prom1	KrasG12D; Trp53flx/flx	wildtype	P3	F	N	355	intestinal adenoma	0	0	0	0	0	0	0	0	0
AN19CUK036660	Villin1	KrasG12D; Trp53flx/flx	wildtype	P3	M	N	170	intestinal adenoma	0	0	0	0	0	0	0	0	0
AN18CUK013574	Villin1	KrasG12D; Trp53flx/flx	wildtype	P60	M	N	269	intestinal adenoma	0	0	0	0	0	0	0	0	0
AN18CUK040924	Villin1	KrasG12D; Trp53flx/flx	wildtype	P60	M	N	305	intestinal adenoma	0	0	0	0	0	0	0	0	0
AN19CUK007651	Villin1	KrasG12D; Trp53flx/flx	wildtype	P3	F	N	263	intestinal adenoma	0	0	0	0	0	0	0	0	0
AN19CUK017055	Villin1	KrasG12D; Trp53flx/flx	wildtype	P3	F	N	280	intestinal adenoma	0	0	0	0	0	0	0	0	0
AN19CUK029802	Villin1	KrasG12D; Trp53flx/flx	wildtype	P3	F	N	295	intestinal adenoma	0	0	0	0	0	0	0	0	0
AN19CUK029804	Villin1	KrasG12D; Trp53flx/flx	wildtype	P3	F	N	324	intestinal adenoma	0	0	0	0	0	0	0	0	0
AN19CUK029807	Villin1	KrasG12D; Trp53flx/flx	wildtype	P3	F	N	238	intestinal adenoma	0	0	0	0	0	0	0	0	0
AN19CUK030610	Villin1	KrasG12D; Trp53flx/flx	wildtype	P3	F	N	306	intestinal adenoma	0	0	0	0	0	0	0	0	0
AN19CUK034406	Villin1	KrasG12D; Trp53flx/flx	wildtype	P3	F	N	203	intestinal adenoma	0	0	0	0	0	0	0	0	0
AN19CUK015082	Villin1	KrasG12D; Trp53flx/flx	heterozygous	P3	M	N	259	intestinal adenoma	0	0	0	0	0	0	0	0	0
AN19CUK016553	Villin1	KrasG12D; Trp53flx/flx	heterozygous	P3	M	N	190	intestinal adenoma	0	0	0	0	0	0	0	0	0
AN19CUK029811	Villin1	KrasG12D; Trp53flx/flx	heterozygous	P3	M	N	248	intestinal adenoma	0	0	0	0	0	0	0	0	0
AN19CUK051193	Villin1	KrasG12D; Trp53flx/flx	heterozygous	P3	M	N	143	intestinal adenoma	0	0	0	0	0	0	0	0	0
AN18CUK040925	Villin1	KrasG12D; Trp53flx/flx	heterozygous	P60	M	N	253	intestinal adenoma	0	0	0	0	0	0	0	0	0
AN19CUK015079	Villin1	KrasG12D; Trp53flx/flx	heterozygous	P3	F	N	320	intestinal adenoma	0	0	0	0	0	0	0	0	0
AN19CUK013833	Villin1	KrasG12D; Trp53flx/flx	conditional knockout	P3	F	N	226	intestinal adenoma	0	0	0	0	0	0	0	0	0
AN20CUK009943	Villin1	KrasG12D; Trp53flx/flx	conditional knockout	P3	F	N	215	intestinal adenoma	0	0	0	0	0	0	0	0	0
AN19CUK016551	Villin1	KrasG12D; Trp53flx/flx	heterozygous	P3	F	N	312	intestinal adenoma	0	0	0	0	0	0	0	0	0
An17CUK037089	Villin1	KrasG12D; Trp53flx/flx	heterozygous	P60	F	N	289	intestinal adenoma	0	0	0	0	0	0	0	0	0
AN18CUK046609	Villin1	KrasG12D; Trp53flx/flx	heterozygous	P60	F	N	357	intestinal adenoma	0	0	0	0	0	0	0	0	0
AN18CUK014826	Villin1	KrasG12D; Trp53flx/flx	wildtype	P60	F	N	142	intestinal adenoma	0	0	0	0	0	0	0	0	0
AN19CUK050702	Villin1	KrasG12D; Trp53flx/flx	wildtype	P3	M	Y	305	intestinal adenoma	0	0	0	0	0	0	0	0	0
AN20CUK006241	Villin1	KrasG12D; Trp53flx/flx	wildtype	P3	M	Y	303	intestinal adenoma	0	0	0	0	0	0	0	0	0
AN18CUK036568	Villin1	KrasG12D; Trp53flx/flx	conditional knockout	P60	M	N	255	intestinal adenoma	0	0	0	0	0	0	0	0	0
AN19CUK002022	Villin1	KrasG12D; Trp53flx/flx	heterozygous	P60	M	Y	218	intestinal adenoma	0	0	0	0	0	0	0	0	0
AN19CUK037193	Villin1	KrasG12D; Trp53flx/flx	heterozygous	P3	F	Y	227	intestinal adenoma	0	0	0	0	0	0	0	0	0
AN19CUK044724	Villin1	KrasG12D; Trp53flx/flx	heterozygous	P60	M	Y	189	intestinal adenoma	0	0	0	0	0	0	0	0	0
AN19CUK045259	Villin1	KrasG12D; Trp53flx/flx	heterozygous	P60	F	Y	294	intestinal adenoma	0	0	0	0	0	0	0	0	0
AN18CUK002019	Villin1	KrasG12D; Trp53flx/flx	wildtype	P60	F	Y	170	intestinal adenoma	0	0	0	0	0	0	0	0	0
AN19CUK002316	Villin1	KrasG12D; Trp53flx/flx	wildtype	P60	F	Y	227	intestinal adenoma	0	0	0	0	0	0	0	0	0
AN19CUK044714	Villin1	KrasG12D; Trp53flx/flx	wildtype	P60	F	Y	167	intestinal adenoma	0	0	0	0	0	0	0	0	0
AN20CUK013498	Villin1	KrasG12D; Trp53flx/flx	wildtype	P60	F	Y	264	intestinal adenoma	0	0	0	0	0	0	0	0	0
AN19CUK044919	Prom1	KrasG12D; Trp53flx/flx	conditional knockout	P3	F	N	270	lung adenocarcinoma	9	1	3	0	0	0	5	0	0
AN18CUK001339	Prom1	KrasG12D; Trp53flx/flx	heterozygous	P60	F	N	371	lung adenocarcinoma	0	0	0	0	0	0	0	0	0
AN19CUK051276	Prom1	KrasG12D; Trp53flx/flx	conditional knockout	P3	F	Y	207	lung adenocarcinoma	2	2	0	0	0	0	0	0	0
AN18CUK043161	Prom1	KrasG12D; Trp53flx/flx	heterozygous	P3	M	N	391	lung adenocarcinoma	50	30	0	0	0	20	0	0	0
AN17CUK042040	Prom1	KrasG12D; Trp53flx/flx	heterozygous	P3	M	N	428	lung adenocarcinoma	16	1	15	0	0	0	0	0	0
AN17CUK050731	Prom1	KrasG12D; Trp53flx/flx	wildtype	P60	F	N	494	lung adenocarcinoma	2	0	0	0	0	0	1	1	0
AN17CUK002686	Prom1	KrasG12D; Trp53flx/flx	wildtype	P3	F	N	166	lung adenocarcinoma	1	0	1	0	0	0	0	0	0
AN17CUK013667	Prom1	KrasG12D; Trp53flx/flx	wildtype	P60	F	N	465	lung adenoma	0	0	0	0	0	0	0	0	0
AN17CUK008684	Prom1	KrasG12D; Trp53flx/flx	wildtype	P60	F	N	543	lung adenoma	0	0	0	0	0	0	0	0	0
AN19CUK043266	Prom1	KrasG12D; Trp53flx/flx	wildtype	P60	F	Y	201	lung adenoma	0	0	0	0	0	0	0	0	0
AN17CUK040358	Prom1	KrasG12D; Trp53flx/flx	heterozygous	P60	F	N	315	lung adenoma	0	0	0	0	0	0	0	0	0
AN17CUK006781	Prom1	KrasG12D; Trp53flx/flx	heterozygous	P60	F	N	545	lung adenoma	0	0	0	0	0	0	0	0	0
AN18CUK001346	Prom1	KrasG12D; Trp53flx/flx	conditional knockout	P60	M	N	547	lung adenoma	0	0	0	0	0	0	0	0	0
AN19CUK016227	Prom1	KrasG12D; Trp53flx/flx	heterozygous	P3	M	N	305	lung adenoma	0	0	0	0	0	0	0	0	0
AN20CUK011467	Prom1	KrasG12D; Trp53flx/flx	conditional knockout	P3	M	N	78	none	0	0	0	0	0	0	0	0	0
AN19CUK052053	Prom1	KrasG12D; Trp53flx/flx	conditional knockout	P3	M	N	87	none	0	0	0	0	0	0	0	0	0
AN20CUK032195	Prom1	KrasG12D; Trp53flx/flx	conditional knockout	P3	M	N	94	none	0	0	0	0	0	0	0	0	0
AN17CUK037752	Prom1	KrasG12D; Trp53flx/flx	conditional knockout	P3	M	N	117	none	0	0	0	0	0	0	0	0	0
AEV1699	Prom1	KrasG12D; Trp53flx/flx	conditional knockout	P3	M	N	152	none	0	0	0	0	0	0	0	0	0
AN20CUK007915	Prom1	KrasG12D; Trp53flx/flx	conditional knockout	P3	M	N	167	none	0	0	0	0	0	0	0	0	0
AN18CUK001979	Prom1	KrasG12D; Trp53flx/flx	conditional knockout	P3	M	N	230	none	0	0	0	0	0	0	0	0	0
AN18CUK001146	Prom1	KrasG12D; Trp53flx/flx	heterozygous	P3	M	N	28	none	0	0	0	0	0	0	0	0	0
AEV1265	Prom1	KrasG12D; Trp53flx/flx	heterozygous	P3	M	N	29	none	0	0	0	0	0	0	0	0	0
AN17CUK040512	Prom1	KrasG12D; Trp53flx/flx	heterozygous	P3	M	N	35	none	0	0	0	0	0	0	0	0	0
AN17CUK013325	Prom1	KrasG12D; Trp53flx/flx	wildtype	P60	M	N	256	none	0	0	0	0	0	0	0	0	0
AN19CUK037063	Prom1	KrasG12D; Trp53flx/flx	wildtype	P60	M	N	501	none	0	0	0	0	0	0	0	0	0
AN17CUK013339	Prom1	KrasG12D; Trp53flx/flx	wildtype	P60	M	N	591	none	0	0	0	0	0	0	0	0	0
AN19CUK037056	Prom1	KrasG12D; Trp53flx/flx	wildtype	P60	F	N	474	none	0	0	0	0	0	0	0	0	0
AN19CUK044271	Prom1	KrasG12D; Trp53flx/flx	wildtype	P60	M	Y	214	none	0	0	0	0	0	0	0	0	0
AN19CUK051666	Prom1	KrasG12D; Trp53flx/flx	wildtype	P3	M	Y	309	none	0	0	0	0	0	0	0	0	0
AN19CUK051664	Prom1	KrasG12D; Trp53flx/flx	heterozygous	P3	F	Y	295	none	0	0	0	0	0	0	0	0	0
AN19CUK008881	Prom1	KrasG12D; Trp53flx/flx	heterozygous	P3	M	N	54	none	0	0	0	0	0	0	0	0	0
AN19CUK036653	Prom1	KrasG12D; Trp53flx/flx	heterozygous	P3	M	N	81	none	0	0	0	0	0	0	0	0	0
AN19CUK028894	Prom1	KrasG12D; Trp53flx/flx	heterozygous	P3	M	N	148	none	0	0	0	0	0	0	0	0	0
AEV1677	Prom1	KrasG12D; Trp53flx/flx	heterozygous	P3	M	N	155	none	0	0	0	0	0	0	0	0	0
AEV1679	Prom1	KrasG12D; Trp53flx/flx	heterozygous	P3	M	N	155	none	0	0	0	0	0	0	0	0	0
AN19CUK022487	Prom1	KrasG12D; Trp53flx/flx	heterozygous	P3	M	N	159	none	0	0	0	0	0	0	0	0	0
AN19CUK034190	Prom1	KrasG12D; Trp53flx/flx	heterozygous	P3	M	N	478	none	0	0	0	0	0	0	0	0	0
AEV1760	Prom1	KrasG12D; Trp53flx/flx	heterozygous	P3	F	N	29	none	0	0	0	0	0	0	0	0	0
AN19CUK016571	Prom1	KrasG12D; Trp53flx/flx	heterozygous	P3	F	N	50	none	0	0	0	0	0	0	0	0	0
AEV1740	Prom1	KrasG12D; Trp53flx/flx	heterozygous	P3	F	N	59	none	0	0	0	0	0	0	0	0	0
AN17CUK035535	Prom1	KrasG12D; Trp53flx/flx	heterozygous	P60	M	N	31	none	0	0	0	0	0	0	0	0	0
AN17CUK018086	Prom1	KrasG12D; Trp53flx/flx	heterozygous	P60	M	N	54	none	0	0	0	0	0	0	0	0	0
AEV1711	Prom1	KrasG12D; Trp53flx/flx	heterozygous	P60	M	N	90	none	0	0	0	0	0	0	0	0	0
AN17CUK018090	Prom1	KrasG12D; Trp53flx/flx	heterozygous	P60	M	N	114	none	0	0	0	0	0	0	0	0	0
AEV1547	Prom1	KrasG12D; Trp53flx/flx	heterozygous	P60	M	N	123	none	0	0	0	0	0	0	0	0	0
AEV1415	Prom1	KrasG12D; Trp53flx/flx	heterozygous	P60	M	N	153	none	0	0	0	0	0	0	0	0	0
AN17CUK035538	Prom1	KrasG12D; Trp53flx/flx	heterozygous	P60	M	N	194	none	0	0	0	0	0	0	0	0	0
AN17CUK035156	Prom1	KrasG12D; Trp53flx/flx	heterozygous	P60	M	N	555	none	0	0	0	0	0	0	0	0	0
AN19CUK009067	Prom1	KrasG12D; Trp53flx/flx	heterozygous	P3	F	N	68	none	0	0	0	0	0	0	0	0	0
BLS424	Prom1	KrasG12D; Trp53flx/flx	heterozygous	P3	F	N	90	none	0	0	0	0	0	0	0	0	0
AN19CUK022507	Prom1	KrasG12D; Trp53flx/flx	heterozygous	P3	F	N	202	none	0	0	0	0	0	0	0	0	0
AN19CUKI022507	Prom1	KrasG12D; Trp53flx/flx	heterozygous	P3	F	N	202	none	0	0	0	0	0	0	0	0	0
AN19CUK036640	Prom1	KrasG12D; Trp53flx/flx	heterozygous	P3	F	N	364	none	0	0	0	0	0	0	0	0	0
AN17CUK003554	Prom1	KrasG12D; Trp53flx/flx	heterozygous	P60	F	N	224	none	0	0	0	0	0	0	0	0	0
[truncated: 179 more rows]

## Sheet: Supplementary Table 10
Supplementary Table 10: Tumour growth rates
[truncated: 143 more rows]

[truncated: 23 more sheets: Supplementary Table 11, Supplementary Table 12, Supplementary Table 13, Supplementary Table 14, Supplementary Table 15, Supplementary Table 16, Supplementary Table 17, Supplementary Table 18, Supplementary Table 19, Supplementary Table 20, Supplementary Table 21, Supplementary Table 22, Supplementary Table 23, Supplementary Table 24, Supplementary Table 25, Supplementary Table 26, Supplementary Table 27, Supplementary Table 28, Supplementary Table 29, Supplementary Table 30 …]
