# Supplementary material for: The NALCN channel regulates metastasis and nonmalignant cell dissemination
Source: Nat Genet. 2022 Sep 29;54(12):1827–38. doi: 10.1038/s41588-022-01182-0 (PMC9729110; doi:10.1038/s41588-022-01182-0)
Supplement: Supplementary file 5 — Statistical source data. [file 41588_2022_1182_MOESM5_ESM.xls]

## Sheet: Fig1.c NALCN_dNdS_values
Source Data Fig 1.c
cancer	Name	n=	n_syn	%_syn	n_mis	%_mis	n_non	%_non	n_spl	%_spl	wmis_cv	wnon_cv	wspl_cv		pmis_cv	ptrunc_cv	pallsubs_cv
PRAD	prostate adenocarcinoma	493	1	0.20284	10	2.0284	0	0	0	0	4.17449	0		4.17449	0.00581046	0.465941	0.0131249
STAD	stomach adenocarcinoma	422	9	2.1327	43	10.1896	0	0	3	0.7109	2.20089	1.47066	1.47066	5.14221	0.00712692	0.561975	0.0258944
LUAD	lung adenocarcinoma	562	21	3.73665	88	15.6584	8	1.42349	5	0.88968	1.68668	1.60006	1.60006	4.8868	0.0185455	0.185724	0.0602049
COADREAD	colorectal adenocarcinoma	528	14	2.65152	45	8.52273	1	0.189394	3	0.568182	1.71345	1.38084	1.38084	4.47512	0.0362855	0.568684	0.111686
HNSC	head and neck squamous cell carcinoma	502	5	0.996016	22	4.38247	5	0.996016	0	0	1.917	3.37854	3.37854	8.67408	0.0778574	0.0416331	0.0644894
OV	ovarian serous cystadenocarcinoma	409	0	0	9	2.20049	0	0	0	0	2.68948	0	0	2.68948	0.084475	0.366955	0.108159
BLCA	Bladder urothelial carcinoma	409	5	1.22249	20	4.88998	2	0.488998	0	0	1.81916	1.41039	1.41039	4.63994	0.0921023	0.665027	0.241968
SKCM	skin cutaneous melanoma	440	33	7.5	38	8.63636	4	0.909091	2	0.454545	0.709049	0.741831	0.741831	2.19271	0.140656	0.482918	0.326764
PAAD	pancreatic adenocarcinoma	176	0	0	0	0	1	0.568182	0	0	0	8.03635	8.03635	16.0727	0.162883	0.129464	0.104153
LAML	acute myeloid leukemia	199	2	1.00503	0	0	0	0	0	0	0	0	0	0	0.182658	0.568359	0.361998
ACC	Adrenocortical carcinoma	91	0	0	3	3.2967	0	0	0	0	2.605	0	0	2.605	0.204162	0.584588	0.37007
GBM	glioblastoma multiforme	395	0	0	5	1.26582	1	0.253165	0	0	2.89876	5.05264	5.05264	13.004	0.212321	0.252039	0.341699
KIRC	kidney renal clear cell carcinoma	356	0	0	5	1.40449	0	0	0	0	1.85436	0	0	1.85436	0.257834	0.409048	0.358438
DLBC	diffuse large B cell lymphoma	37	1	2.7027	0	0	0	0	0	0	0	0	0	0	0.314783	0.698809	0.575584
THYM	thymoma	123	0	0	1	0.813008	0	0	0	0	3.2286	0	0	3.2286	0.334257	0.793074	0.605225
THCA	thyroid carcinoma	485	1	0.206186	2	0.412371	0	0	0	0	2.2864	0	0	2.2864	0.349549	0.630739	0.563824
KIRP	kidney renal papillary cell carcinoma	274	1	0.364964	1	0.364964	0	0	1	0.364964	0.482725	3.7606	3.7606	8.00393	0.440924	0.28717	0.394812
UCS	uterine carcinosarcoma	57	0	0	0	0	0	0	0	0	0	0	0	0	0.442781	0.782761	0.721163
BRCA	breast invasive carcinoma	1009	5	0.49554	14	1.38751	0	0	1	0.099108	1.33428	0.775558	0.775558	2.88539	0.452958	0.799375	0.693645
KICH	kidney chromophobe	65	0	0	0	0	0	0	0	0	0	0	0	0	0.486414	0.821028	0.765066
LGG	low grade glioma	510	0	0	3	0.588235	0	0	0	0	1.73434	0	0	1.73434	0.493444	0.544412	0.627299
MESO	mesothelioma	82	2	2.43902	1	1.21951	0	0	0	0	2.18151	0	0	2.18151	0.504705	0.738205	0.754482
PCPG	pheochromocytoma and paraganglioma	178	0	0	0	0	0	0	0	0	0	0	0	0	0.515568	0.833071	0.791711
SARC	sarcoma	234	1	0.42735	2	0.854701	0	0	0	0	0.642287	0	0	0.642287	0.530747	0.391473	0.580659
CHOL	cholangiocarcinoma	36	0	0	0	0	0	0	0	0	0	0	0	0	0.543988	0.837099	0.815659
UVM	uveal melanoma	80	0	0	0	0	0	0	0	0	0	0	0	0	0.629974	0.873047	0.879815
UCEC	uterine corpus endometrial carcinoma	515	14	2.71845	19	3.68932	1	0.194175	0	0	0.870889	0.399396	0.399396	1.66968	0.654077	0.298121	0.563271
TGCT	testicular germ cell tumour	144	0	0	0	0	0	0	0	0	0	0	0	0	0.680586	0.87835	0.909503
LUSC	lung squamous cell carcinoma	469	15	3.19829	39	8.31557	3	0.639659	3	0.639659	1.1102	1.19013	1.19013	3.49046	0.712726	0.716249	0.908387
LIHC	liver hepatocellular carcinoma	358	1	0.27933	6	1.67598	0	0	0	0	1.16397	0	0	1.16397	0.776224	0.264728	0.491996
CESC	cervical squamous cell carcinoma and endocervical adenocarcinoma	281	4	1.42349	7	2.4911	0	0	0	0	1.11055	0	0	1.11055	0.818358	0.222883	0.450448
ESCA	Esophageal carcinoma	103	6	5.82524	6	5.82524	0	0	1	0.970874	0.899624	1.35776	1.35776	3.61515	0.833545	0.778775	0.929912
		10022			389
w=dn/ds value
w=nonsynonymous substitution rates
w>1 selection promoting change (positive selection)
0<w<1 purifiying selection (constraint)

## Sheet: Fig. 1c summary mutations
Source Data Fig 1.c
cancer	Name	n=	# patients missense mutations	% patients missense mutations
LUAD	lung adenocarcinoma	562	88	15.6584
STAD	stomach adenocarcinoma	422	43	10.1896
COADREAD	colorectal adenocarcinoma	528	45	8.52273
PRAD	prostate adenocarcinoma	493	10	2.0284
HNSC	head and neck squamous cell carcinoma	502	22	4.38247
All cancers	Pan-cancer (32 types)	10022	389	3.88146
