# Supplementary material for: The NALCN channel regulates metastasis and nonmalignant cell dissemination
Source: Nat Genet. 2022 Sep 29;54(12):1827–38. doi: 10.1038/s41588-022-01182-0 (PMC9729110; doi:10.1038/s41588-022-01182-0)
Supplement: Supplementary file 6 — Statistical source data. [file 41588_2022_1182_MOESM6_ESM.xls]

## Sheet: FIG.2a_b
SOURCE DATA FILE FIG. 2a
	control										NalcnshRNA										NALCNcDNA
	RFP-	RFP-	RFP-	RFP-	RFP-						RFP+	RFP+	RFP+	RFP+	RFP+						GFP+	GFP+	GFP+	GFP+	GFP+
	061412c2	061412c1	052512n3	060512n2	050212c1						051712n1	061312c2	061312c1	061212c1	050312c1						060612c1	062612c4	061912c2	062612c5	060612c3
							Current	N	SE								Current	N	SE								Current	N	SE
-80	-14.05	-27.0502	-8.65116	-8.61931	-28.8092		-17.436	5	4.40543		-1.64415	-9.33293	2.95238	-0.68174	-4.16568		-2.57442	5	2.03964		-77.0222	-12.2746	-7.36626	-4.07422	-19.0778		-23.963	5	13.5033
-60	-10.2274	-22.2548	-5.1757	-5.28771	-21.0543		-12.8	5	3.73302		-1.28785	-6.64747	1.4752	-0.806668	-3.22448		-2.09826	5	1.36122		-55.9387	-9.11497	-5.66449	-2.97034	-14.4025		-17.6182	5	9.76872
-40	-8.03317	-14.5633	-3.29047	-1.88714	-15.4099		-8.6368	5	2.7884		-0.867192	-3.91461	0.994397	-0.745441	-2.03412		-1.31339	5	0.810349		-35.7484	-6.39056	-4.5489	-1.80211	-10.0699		-11.712	5	6.15744
-20	-4.67822	-9.98118	-1.33302	-0.190378	-9.94014		-5.22459	5	2.06939		-0.590733	-1.57002	0.278679	-0.445864	-1.10117		-0.685822	5	0.312346		-16.5146	-3.41086	-2.35491	-1.10113	-5.35607		-5.74751	5	2.78067
0	-1.01217	1.2076	-0.050448	0.102021	-0.305524		-0.0117053	5	0.359749		-0.0328942	-0.06267	-0.140557	-0.0923706	-0.0276055		-0.0712194	5	0.0208556		-0.406509	0.43543	1.13512	0.307026	0.0325075		0.300716	5	0.253626
20	1.97036	10.4706	1.30188	2.22856	6.33696		4.46168	5	1.74359		0.634922	1.74886	0.142894	-1.02342	1.21697		0.544045	5	0.475948		15.0697	5.04771	5.07158	2.99718	6.5294		6.94311	5	2.10805
40	6.54469	16.1105	6.53476	5.62921	13.2122		9.60627	5	2.12052		1.12857	3.91188	0.82392	-2.99081	2.34752		1.04421	5	1.14584		29.5433	9.95355	12.7535	9.20286	13.9178		15.0742	5	3.72002
60	11.4259	29.3689	9.9482	10.905	18.71		16.0716	5	3.67118		1.85321	8.59787	1.42018	-4.43118	3.47738		2.18349	5	2.08883		49.4628	14.851	25.0981	15.252	23.6127		25.6553	5	6.30968
80	16.6783	35.5586	14.6969	19.0537	27.7546		22.7484	5	3.90185		2.06106	10.2473	2.74148	-8.29876	4.38428		2.22707	5	3.00052		61.4338	24.4081	44.9093	27.8408	30.3422		37.7868	5	6.86748

## Sheet:  FIG.2c
SOURCE DATA FILE FIG. 2c - gastric sphere size
NALCNcDNA	GdCl3 10uM	GdCl3 100uM	NalcnshRNA
146.704	3286.45	2971.34	652.989
103.627	2988.67	2391.1	584.481
103.022	2468.47	2190.83	575.918
100.859	2451.54	2078.01	540.193
77.1581	2275.45	1779.02	535.436
71.6221	2259.74	1653.7	516.146
68.5081	1908.37	1577.55	515.714
67.7296	1727.44	1518.31	480.422
67.1241	1573.52	1449	478
65.3076	1359.15	1346.65	434.577
64.1831	1333.76	1217.31	429.214
63.5776	1185.07	1172.98	423.158
58.6471	1173.39	1129.47	413.297
58.0416	1096.83	1090.78	382.849
57.9551	1051.7	1086.75	380.341
55.7061	1027.12	1004.96	375.929
51.0351	1008.98	993.672	372.123
45.9316	992.463	945.318	362.089
45.2396	988.031	915.903	346
43.5095	900.994	906.232	342.454
40.0496	888.502	890.92	341.589
38.8385	877.22	888.502	338.734
35.2055	815.971	865.937	338.129
33.389	747.067	845.387	334.063
31.2265	714.831	824.03	329.565
30.8805	709.19	821.21	310.795
28.6315	678.163	792.6	300.069
26.642	651.971	752.708	288.824
24.393	643.912	747.47	279.655
24.22	598.782	747.47	274.984
23.4415	574.202	746.261	269.967
23.2685	566.949	730.949	267.458
22.49	546.802	648.345	255.608
22.144	527.46	606.841	255.435
21.8845	508.118	577.829	246.612
21.7115	500.06	568.561	242.719
21.0195	484.345	560.099	242.373
20.1545	470.241	535.116	235.886
20.068	438.811	524.236	228.447
19.9815	429.141	508.924	225.938
18.165	388.04	492.807	217.721
17.3865	381.19	483.942	206.735
17.3865	373.534	481.121	204.4
13.5805	352.983	466.615	204.227
12.283	352.983	463.794	201.372
11.5045	330.821	426.723	188.224
10.726	317.927	366.281	187.705
10.2935	313.091	355.804	176.114
9.86101	297.376	347.745	175.941
8.21751	261.514	323.165	168.243
5.88201	246.605	307.853	162.274
5.53601	239.352	307.047	161.842
5.53601	225.248	305.032	158.814
5.27651	222.831	300.6	155.354
5.01701	222.831	284.482	150.251
4.2385	211.145	282.064	147.05
3.979	203.086	267.961	141.168
3.3735	201.474	245.799	139.179
3.3735	195.43	245.799	136.93
3.287	190.192	231.696	134.335
3.2005	188.983	224.442	130.702
2.941	182.133	215.578	129.577
2.768	173.671	176.895	126.29
2.5085	170.85	140.629	126.117
2.249	166.418	139.42	125.512
2.249	162.791	135.794	119.63
1.9895	161.583	129.347	116.775
1.9895	159.971	124.914	96.1016
1.903	157.15	124.511	95.2366
1.903	151.106	116.855	93.2471
1.8165	150.703	116.049	88.6626
1.8165	146.673	99.5284	88.6626
	135.794	92.6782	86.8461
	132.973	83.8134	86.6731
	127.735	68.5013	86.1541
	124.511	68.5013	85.2891
	122.899	55.6069	83.5591
	122.899	49.5627	81.1371
	118.467	49.1598	74.5631
	117.661	44.7273	74.5631
	111.617	44.3244	72.4871
	107.587	37.8772	71.7951
	106.781	35.8625	71.0166
	106.781	33.0418	70.4111
	105.573	32.6389	68.8541
	105.17	29.0123	65.3076
	102.752	27.8035	62.9721
	97.9166	26.5946	61.0691
	91.4694	25.7887	57.7821
	87.037	24.9828	54.6681
	86.634	24.5799	52.3326
	86.2311	23.774	52.1596
	84.6193	22.9681	51.2946
	82.6045	22.9681	50.3431
	82.2016	21.7592	50.0836
	72.5308	21.7592	47.8346
	70.5161	21.3563	46.8831
	70.1131	21.3563	45.5856
	70.1131	20.9533	39.8765
	69.7102	20.5504	36.7625
	66.8895	20.1474	35.8975
	61.6512	18.9386	33.6485
	58.4276	18.5357	31.313
	58.0246	17.7297	30.621
	56.8158	17.3268	29.583
	56.4128	16.5209	28.199
	54.3981	16.118	27.68
	53.9952	14.9091	25.258
	53.9952	14.5062	24.912
	51.5775	14.5062	24.566
	49.9657	14.1032	21.106
	49.9657	13.7003	20.76
	45.1303	13.7003	20.068
	44.3244	13.2973	18.7705
	43.1155	12.8944	17.3865
	42.7126	12.4914	15.57
	42.3096	12.0885	13.84
	41.1008	11.6855	13.0615
	37.8772	10.0737	10.1205
	37.4742	9.67077	10.034
	37.0713	8.86487	9.25551
	37.0713	8.86487	8.39051
	35.0566	8.46193	5.88201
	33.4448	8.05898	4.84401
	32.6389	7.65603	4.58451
	32.2359	7.25308	4.49801
	30.2212	6.85013	4.152
	29.8182	6.85013	3.806
	29.8182	6.44718	3.287
	29.4153	6.44718	3.287
	28.2064	6.44718	3.287
	27.8035	6.44718	3.2005
	27.8035	6.04423	3.2005
	27.8035	6.04423	3.114
	27.4005	6.04423	3.114
	25.7887	5.64128	2.941
	23.774	5.23834	2.8545
	23.774	5.23834	2.595
	22.9681	4.83539	2.595
	22.9681	3.62654	2.595
	22.9681	3.62654	2.5085
	22.9681	3.62654	2.1625
	22.5651	3.62654	2.076
	22.5651	3.22359	1.9895
	22.5651	3.22359	1.9895
	21.7592	3.22359	1.903
	21.3563	3.22359	1.903
	20.5504	3.22359	1.8165
	20.5504	3.22359	1.8165
	19.7445	2.82064
	19.7445	2.82064
	19.3416	2.82064
	18.9386	2.82064
	18.5357	2.82064
	18.5357	2.41769
	18.1327	2.41769
	18.1327	2.41769
	17.7297	2.01474
	17.7297	2.01474
	17.7297	2.01474
	16.9239	2.01474
	16.5209	2.01474
	16.5209	2.01474
	16.5209	2.01474
	16.5209	1.6118
	16.118	1.6118
	15.715	1.6118
	15.3121	1.6118
	14.9091	1.6118
	14.1032	1.6118
	13.7003	1.6118
	13.2973	1.6118
	12.8944	1.6118
	12.4914	1.6118
	12.0885	1.6118
	11.6855	1.6118
	11.6855	1.6118
	11.2826	1.6118
	11.2826	1.20885
	11.2826	1.20885
	10.8796	1.20885
	10.8796	1.20885
	10.4767	1.20885
	9.67077	1.20885
	9.67077	1.20885
	9.67077	1.20885
	9.67077	1.20885
	9.67077	1.20885
	9.26782	0.805898
	9.26782	0.805898
	8.86487	0.805898
	8.86487	0.805898
	8.46193	0.805898
	8.46193	0.805898
	8.46193	0.805898
	8.46193	0.805898
	8.05898	0.805898
	7.65603	0.805898
	6.85013	0.805898
	6.44718	0.805898
	6.44718	0.805898
	6.44718	0.805898
	6.04423	0.805898
	6.04423	0.805898
	5.64128	0.805898
	5.64128	0.805898
	5.64128	0.805898
	5.23834	0.805898
	5.23834	0.805898
	4.83539	0.805898
	4.83539	0.805898
	4.83539	0.805898
	4.83539	0.805898
	4.43244	0.805898
	4.43244	0.805898
	4.43244	0.805898
	4.43244	0.402949
	4.43244	0.402949
	4.02949	0.402949
	3.62654	0.402949
	3.62654	0.402949
	3.62654	0.402949
	3.62654	0.402949
	3.22359	0.402949
	3.22359	0.402949
	3.22359	0.402949
	2.82064	0.402949
	2.82064	0.402949
	2.82064	0.402949
	2.82064	0.402949
	2.82064	0.402949
	2.82064	0.402949
	2.82064	0.402949
	2.82064	0.402949
	2.82064	0.402949
	2.41769	0.402949
	2.41769	0.402949
	2.41769	0.402949
	2.41769	0.402949
	2.41769	0.402949
	2.41769	0.402949
	2.01474	0.402949
	2.01474	0.402949
	2.01474	0.402949
	2.01474	0.402949
	2.01474	0.402949
	2.01474	0.402949
	2.01474	0.402949
	2.01474	0.402949
	2.01474	0.402949
	2.01474	0.402949
	2.01474	0.402949
	2.01474	0.402949
	2.01474	0.402949
	2.01474	0.402949
	1.6118	0.402949
	1.6118	0.402949
	1.6118	0.402949
	1.6118	0.402949
	1.6118	0.402949
	1.6118	0.402949
	1.6118	0.402949
	1.6118	0.402949
	1.6118	0.402949
	1.6118
	1.6118
	1.6118
	1.6118
	1.6118
	1.20885
	1.20885
	1.20885
	1.20885
	1.20885
	1.20885
	1.20885
	1.20885
	1.20885
	1.20885
	1.20885
	1.20885
	1.20885
	1.20885
	1.20885
	1.20885
	1.20885
	1.20885
	1.20885
	1.20885
	1.20885
	1.20885
	0.805898
	0.805898
	0.805898
	0.805898
	0.805898
	0.805898
	0.805898
	0.805898
	0.805898
	0.805898
	0.805898
	0.805898
	0.805898
	0.805898
	0.805898
	0.805898
	0.805898
	0.805898
	0.805898
	0.805898
	0.805898
	0.805898
	0.805898
	0.805898
	0.805898
	0.805898
	0.805898
	0.805898
	0.805898
	0.805898
	0.805898
	0.805898
	0.805898
	0.805898
	0.805898
	0.805898
	0.805898
	0.805898
	0.805898
	0.805898
	0.805898
	0.805898
	0.805898
	0.402949
	0.402949
	0.402949
	0.402949
	0.402949
	0.402949
	0.402949
	0.402949
	0.402949
	0.402949
	0.402949
	0.402949
	0.402949
	0.402949
	0.402949
	0.402949
	0.402949
	0.402949
	0.402949
	0.402949
	0.402949
	0.402949
	0.402949
	0.402949
	0.402949
	0.402949
	0.402949
	0.402949
	0.402949
	0.402949
	0.402949
	0.402949
	0.402949
	0.402949
	0.402949
	0.402949
	0.402949
	0.402949
	0.402949
	0.402949
	0.402949
	0.402949
	0.402949
	0.402949
	0.402949
	0.402949
	0.402949
	0.402949
	0.402949
	0.402949
	0.402949
	0.402949

## Sheet: FIG.2e
SOURCE DATA FILE FIG. 2e - Nalcn RNA copies per cell
control	NALCNcDNA	NalcnshRNA
2.68175	4.19247	2.07374
2.70066	4.65886	0.955608
2.33967	5.01043	1.94723
2.04479	4.0327	2.01712
1.73433	3.79385	1.25782
3.18253	4.211	0.997961
2.82561	3.79405	1.19278
4.46289	3.87181	1.1312
5.65365	4.55266	1.22628
3.84315	4.71741	0.882624
3.69126	4.08097	0.892455
3.45627	3.49116	0.786584
4.24803	3.78379	1.22558
2.27579	4.01859	1.38396
2.27362	3.10756	1.33526
2.63483	4.01993	1.8322
2.90673	4.07432	1.31544
4.74529	3.14304	1.08669
3.74617	4.00264	0.993076
3.39561	3.83532	1.54569
