# Supplementary material for: The NALCN channel regulates metastasis and nonmalignant cell dissemination
Source: Nat Genet. 2022 Sep 29;54(12):1827–38. doi: 10.1038/s41588-022-01182-0 (PMC9729110; doi:10.1038/s41588-022-01182-0)
Supplement: Supplementary file 7 — Statistical source data. [file 41588_2022_1182_MOESM7_ESM.xls]

## Sheet: FIG 3j
Source Data FIG 3j.
PATHWAY	TYPE	PDAC_NULL	GAC_NULL	GAC_HET	PDAC_HET	IAC_NULL	iac_het
Urothelial cancer _EMT	EMT	29.14	8.73496	13.4766	1.39987	0	0
Pan-cancer_EMT	EMT	29.074	8.70555	13.4378	1.38647	0	0
Human cancer_EMT	EMT	6.91424	4.25457	6.91424	0	0	0
Kidney cancer_EMT	EMT	5.77761	3.44543	3.33273	0	0	0
Clear cell renal cell carcinoma_EMT	EMT	5.09698	3.60964	3.51212	0	0	0
Breast Cancer/Prostate cancer _EMT	EMT	0	2.31374	6.65125	2.16719	0	0
Colorectal cancer_EMT	EMT	3.51212	2.11166	5.09698	0	0	0
Lung/Breast cancer_EMT	EMT	1.54982	4.48482	4.31017	0	0	0
Gastric cancer_EMT	EMT	4.17986	2.60887	0	0	0	0
CIRCULATING TUMOUR CELLS (PANCREATIC CANCER)_(CTCC_VS_PRIMARY)_MOUSE	CTC	6.78425	4.16859	23.1026	5.09213	0	0
huMELANOMA_CTC	CTC	25.368	0	0	4.26864	0	0
huBREAST_CANCER_TRIP_NEG_CTC	CTC	17.3907	0	0	3.33273	0	0
huBREAST_CANCER_ER+/HER2_CTC	CTC	17.3907	0	0	2.20281	0	0
CIRCULATING TUMOUR CELLS (PROSATE CANCER)_(CTCC_VS_PRIMARY)_HUMAN	CTC	11.6456	1.34281	0	0	0	0
ALL CTC	CTC	0	0	0	0	2.48799	0
