# Supplementary material for: The NALCN channel regulates metastasis and nonmalignant cell dissemination
Source: Nat Genet. 2022 Sep 29;54(12):1827–38. doi: 10.1038/s41588-022-01182-0 (PMC9729110; doi:10.1038/s41588-022-01182-0)
Supplement: Supplementary file 8 — Statistical source data. [file 41588_2022_1182_MOESM8_ESM.xls]

## Sheet: Figure 4d
Source Data Figure 4d
	V1-KP GAC					Pdx1-KP PAC					P1-KP GAC/IAC
	Metastases/mouse/at risk					Metastases/mouse/at risk					Metastases/mouse/at risk
TIME DAYS	Nalcn+/+	NalcnFlx/+	NalcnFlx/Flx		TIME DAYS	Nalcn+/+	NalcnFlx/+	NalcnFlx/Flx		TIME DAYS	Nalcn+/+	NalcnFlx/+	NalcnFlx/Flx
121					42	2				146	2
132	1.5				50	1				151	9.5
152	1.33333				62	0.666667				179	12.3333
172	1				71	0.5				196	11.5
172	2.6				74	0.4				227	9.2
186	3				76	0.333333				242	7.83333
201	5.71429				87	0.285714				280	6.85714
206	5				89	0.25				281	7.5
206	4.7				95	1				281	9.11111
208	4.27273				95	1.4				338	8.2
214	3.91667				96	1.27273				351	7.45455
220	3.61538				97	2				353	9.5
228	3.35714				97	1.84615				378	11.4615
228	3.13333				98	1.71429				396	10.6429
233	3				101	1.6				429	11.4667
233	2.82353				122	1.625				451	12.1875
234	3.11111				127	1.64706				464	11.4706
236	2.94737				131	5.83333				505	10.8333
239	2.85				163	5.52632				549	10.2632
241	2.71429				60		1			583	9.8
251	2.63636				62		14			74		1
261	2.65217				68		24.3333			103		0.5
268	2.625				80		19.75			119		1
283	2.52				88		23			135		1.25
335	2.80769				89		22.8333			171		41.8
339	2.7037				89		21.5714			201		53
583	2.64286				102		19			212		45.8571
102			90		103		17.3333			221		52.375
122			45.5		111		15.6			236		46.6667
135			36.3333		111		14.3636			244		42
147			29.25		112		13.1667			274		58.8182
148			48		114		12.1538			282		53.9167
159			41.8333		118		11.3571			288		50.3077
180			36.2857		121		12.75			292		47.1429
184			32.625		123		12			300		44.3333
196			29.5556		127		11.3889			321		41.875
203			26.7		136		10.7895			330		39.4118
217			24.6364		155		11.15			330		37.5
217			22.75		158		12.8571			343		35.7368
221			17.125		162		14.2727			344		34.25
242			19.6429		165		14.5217			351		33.1429
244			19.0667		220		14.4167			360		31.6364
249			17.9375		68			4		360		30.3043
251			18.3529		80			19.5		364		29.75
261			17.8889		82			13		373		30.56
267			16.9474		83			9.75		376		29.3846
267			16.5		93			12.8		401		32.2963
289			15.8095		93			11.5		407		31.25
299			15.0909		93			9.85714		408		30.1724
300			14.5652		102			8.875		413		31.7
311			22.7083		114			8.11111		441		32.5806
332			26.76		136			13		443		31.875
340			25.8846		139			14.7273		462		35.3333
55		0			148			13.8333		464		34.3824
90		2.5			165			13.4615		526		35.8857
90		2								543		34.8889
126		1.5								555		34.8378
133		9.2								585		34
141		7.83333								585		33.1282
148		7								133			1
173		7.25								199			0.5
174		15.3333								263			18.6667
177		12.5455								282			23.5
180		11.0769								309			61.8
181		13.3333								345			51.5
184		10.8125								345			44.2857
185		12.4286								361			38.875
186		12.9333								370			39
192		12.125								377			34.6667
193		12								415			31.6
210		11.3889								418			29.3636
210		10.7895								428			28.5
210		10.7								442			43.9231
211		10.1905								451			40.7857
214		9.86364								455			48.9333
215		10.4348								469			46.1875
215		10.625								488			46.4706
237		12.36								499			43.9444
249		13.1538								503			42.8947
249		12.6667								546			40.85
251		12.25
253		12.7241
254		13.8333
259		13.4839
259		12.4571
264		13.3636
268		20.2941
273		19.7714
278		19.3333
278		19.1622
280		22.1579
285		21.5897
286		21.075
291		20.5854
295		20.0952
300		19.6512
313		19.2273
321		18.8222
329		18.413
332		18.0213
334		17.6458
365		17.5102
377		17.16
383		16.8235

## Sheet: Figure 4e
Source Data Figure 4e
	V1-KP IAC
	Metastases/mouse/at risk
TIME DAYS	Nalcn+/+	Nalcn+/+ GdCl3
121	3
132	2.5
152	3
172	1.5
172	3.2
186	3.5
201	6.14
206	5.38
206	5.56
208	5
214	4.55
220	4.17
228	3.85
228	3.57
233	3.33
233	3.19
234	7
236	6.61
239	6.32
241	6
251	5.76
261	5.64
268	5.48
283	5.25
335	5.44
339	5.23
480	5.07
93		6
122		20
128		15
129		11.25
135		9
137		7.83
143		10.57
154		22.63
169		34
184		30.6
187		28.18
201		25.92
203		24.08
215		22.36
218		21.4
218		20.06
219		18.88
221		18.56
231		18.95
232		19
247		20.1
247		20
249		19.52
255		18.71
268		18.08
277		17.38
283		16.78
325		18.32
