# Supplementary material for: The NALCN channel regulates metastasis and nonmalignant cell dissemination
Source: Nat Genet. 2022 Sep 29;54(12):1827–38. doi: 10.1038/s41588-022-01182-0 (PMC9729110; doi:10.1038/s41588-022-01182-0)
Supplement: Supplementary file 9 — Statistical source data. [file 41588_2022_1182_MOESM9_ESM.xls]

## Sheet: FIG 7e
Source Data Fig 7e - ZSG rests per um2 of lung
animal ID	Nalcn status	Tissue	# ZSG nests	area (um2)	ZSG nests/um2
AN16CUK040404	wt (no cre)	lung	0	7184291	0
AN16CUK029019	wt (no cre)	lung	0	20658012	0
AN16CUK040404	wt (no cre)	lung	0	34792624	0
AN16CUK040404	wt (no cre)	lung	1	39825178	2.51097e-08
AN16CUK029019	wt (no cre)	lung	0	44076755	0
AN16CUK023873	Nalcn+/+	lung	0	10256442	0
AN16CUK023873	Nalcn+/+	lung	0	15552214	0
AN16CUK023873	Nalcn+/+	lung	0	37521256	0
AN17CUK005191	Nalcn+/+	lung	0	11825938	0
AN17CUK005191	Nalcn+/+	lung	0	18857760	0
AN17CUK005191	Nalcn+/+	lung	0	21539308	0
AN17CUK005191	Nalcn+/+	lung	0	23275520	0
AN17CUK006486	Nalcn+/+	lung	1	18465948	5.41537e-08
AN17CUK006486	Nalcn+/+	lung	2	47672980	4.19525e-08
AN17CUK008964	NalcnFlx/+	lung	0	10790270	0
AN17CUK008964	NalcnFlx/+	lung	2	30945653	6.46294e-08
AN17CUK008967	NalcnFlx/+	lung	0	11514714	0
AN17CUK008967	NalcnFlx/+	lung	0	20974873	0
AN17CUK008967	NalcnFlx/+	lung	7	35401101	1.97734e-07
AN17CUK008970	NalcnFlx/+	lung	0	24844770	0
AN17CUK008970	NalcnFlx/+	lung	4	29502677	1.35581e-07
AN17CUK008970	NalcnFlx/+	lung	6	35099642	1.70942e-07
AN17CUK006487	NalcnFlx/Flx	lung	3	89820925	3.33998e-08
AN17CUK008594	NalcnFlx/Flx	lung	2	4759826	4.20183e-07
AN17CUK008594	NalcnFlx/Flx	lung	4	33299804	1.20121e-07
AN17CUK008594	NalcnFlx/Flx	lung	16	43648527	3.66564e-07
AN17CUK008965	NalcnFlx/Flx	lung	3	37025335	8.10256e-08
AN17CUK008965	NalcnFlx/Flx	lung	1	45850678	2.18099e-08
AN17CUK008969	NalcnFlx/Flx	lung	0	9980856	0
AN17CUK008969	NalcnFlx/Flx	lung	0	14896722	0
AN17CUK008969	NalcnFlx/Flx	lung	0	15060671	0
AN17CUK008969	NalcnFlx/Flx	lung	1	26925657	3.71393e-08
AN17CUK009676	NalcnFlx/Flx	lung	10	40551675	2.46599e-07
AN17CUK009676	NalcnFlx/Flx	lung	4	46684304	8.56819e-08

## Sheet: FIG 7f
Source Data Fig 7f - ZSG rests per um2 of kidney
animal ID	Nalcn status	Tissue	# ZSG nests	area (um2)	ZSG nests/um2
AN16CUK040404	wt (no cre)	kidney	5	47197070	1.05939e-07
AN16CUK029019	wt (no cre)	kidney	0	47431216	0
AN16CUK040404	wt (no cre)	kidney	3	50398332	5.95258e-08
AN16CUK029019	wt (no cre)	kidney	0	53282540	0
AN16CUK023873	Nalcn+/+	kidney	0	34885245	0
AN16CUK023873	Nalcn+/+	kidney	0	36552915	0
AN16CUK023873	Nalcn+/+	kidney	1	45125366	2.21605e-08
AN17CUK005191	Nalcn+/+	kidney	0	19443643	0
AN17CUK005191	Nalcn+/+	kidney	0	24982236	0
AN17CUK005191	Nalcn+/+	kidney	0	32315113	0
AN17CUK005191	Nalcn+/+	kidney	0	33444266	0
AN17CUK006486	Nalcn+/+	kidney	0	28215234	0
AN17CUK006486	Nalcn+/+	kidney	0	34552799	0
AN17CUK006486	Nalcn+/+	kidney	0	45893034	0
AN17CUK006486	Nalcn+/+	kidney	4	46413206	8.61824e-08
AN17CUK008964	NalcnFlx/+	kidney	21	17606160	1.19276e-06
AN17CUK008964	NalcnFlx/+	kidney	50	46887394	1.06638e-06
AN17CUK008967	NalcnFlx/+	kidney	44	18742412	2.34762e-06
AN17CUK008967	NalcnFlx/+	kidney	18	24320194	7.40126e-07
AN17CUK008967	NalcnFlx/+	kidney	31	28813519	1.07588e-06
AN17CUK008967	NalcnFlx/+	kidney	17	35750665	4.75516e-07
AN17CUK008970	NalcnFlx/+	kidney	15	16233562	9.24012e-07
AN17CUK008970	NalcnFlx/+	kidney	27	22081238	1.22276e-06
AN17CUK008970	NalcnFlx/+	kidney	18	41475657	4.3399e-07
AN17CUK008970	NalcnFlx/+	kidney	28	57072010	4.90608e-07
AN17CUK006487	NalcnFlx/Flx	kidney	5	15906063	3.14346e-07
AN17CUK006487	NalcnFlx/Flx	kidney	7	25713830	2.72227e-07
AN17CUK006487	NalcnFlx/Flx	kidney	9	28893953	3.11484e-07
AN17CUK006487	NalcnFlx/Flx	kidney	9	39519737	2.27734e-07
AN17CUK008594	NalcnFlx/Flx	kidney	67	28031480	2.39017e-06
AN17CUK008594	NalcnFlx/Flx	kidney	110	34917376	3.15029e-06
AN17CUK008594	NalcnFlx/Flx	kidney	42	36060742	1.1647e-06
AN17CUK008594	NalcnFlx/Flx	kidney	99	38192136	2.59216e-06
AN17CUK008965	NalcnFlx/Flx	kidney	28	10657836	2.62717e-06
AN17CUK008965	NalcnFlx/Flx	kidney	39	30399466	1.28292e-06
AN17CUK008965	NalcnFlx/Flx	kidney	31	45387941	6.83001e-07
AN17CUK008969	NalcnFlx/Flx	kidney	24	25500448	9.4116e-07
AN17CUK008969	NalcnFlx/Flx	kidney	34	30080224	1.13031e-06
AN17CUK008969	NalcnFlx/Flx	kidney	36	45735292	7.87138e-07
AN17CUK008969	NalcnFlx/Flx	kidney	35	46336885	7.55338e-07
AN17CUK009676	NalcnFlx/Flx	kidney	24	27819918	8.62691e-07
AN17CUK009676	NalcnFlx/Flx	kidney	33	33471970	9.859e-07
AN17CUK009676	NalcnFlx/Flx	kidney	45	51262886	8.77828e-07
