# Supplementary material for: The NALCN channel regulates metastasis and nonmalignant cell dissemination
Source: Nat Genet. 2022 Sep 29;54(12):1827–38. doi: 10.1038/s41588-022-01182-0 (PMC9729110; doi:10.1038/s41588-022-01182-0)
Supplement: Supplementary file 10 — Statistical source data. [file 41588_2022_1182_MOESM10_ESM.xls]

## Sheet: EDF 1A
SOURCE DATA EXTENDED DATA FIG 1
Donor Animal	GAC ID	Tumour number	# Cells Implanted	PROM1 status	Date	Volume
4080	GAC3	1	25000	PROM1-	0	0
4080	GAC3	1	25000	PROM1-	7	0
4080	GAC3	1	25000	PROM1-	12	0
4080	GAC3	1	25000	PROM1-	15	0
4080	GAC3	1	25000	PROM1-	19	0
4080	GAC3	1	25000	PROM1-	22	0
4080	GAC3	1	25000	PROM1-	26	0
4080	GAC3	1	25000	PROM1-	29	0
4080	GAC3	1	25000	PROM1-	33	0
4080	GAC3	1	25000	PROM1-	36	0
4080	GAC3	1	25000	PROM1-	40	0
4080	GAC3	1	25000	PROM1-	43	0
4080	GAC3	1	25000	PROM1-	48	0
4080	GAC3	1	25000	PROM1-	56	0
4080	GAC3	2	25000	PROM1-	0	0
4080	GAC3	2	25000	PROM1-	7	0
4080	GAC3	2	25000	PROM1-	12	0
4080	GAC3	2	25000	PROM1-	15	0
4080	GAC3	2	25000	PROM1-	19	0
4080	GAC3	2	25000	PROM1-	22	0
4080	GAC3	2	25000	PROM1-	26	0
4080	GAC3	2	25000	PROM1-	29	0
4080	GAC3	2	25000	PROM1-	33	0
4080	GAC3	2	25000	PROM1-	36	0
4080	GAC3	2	25000	PROM1-	40	0
4080	GAC3	2	25000	PROM1-	43	0
4080	GAC3	2	25000	PROM1-	48	0
4080	GAC3	2	25000	PROM1-	56	0
4080	GAC3	3	25000	PROM1-	0	0
4080	GAC3	3	25000	PROM1-	7	0
4080	GAC3	3	25000	PROM1-	12	0
4080	GAC3	3	25000	PROM1-	15	0
4080	GAC3	3	25000	PROM1-	19	0
4080	GAC3	3	25000	PROM1-	22	0
4080	GAC3	3	25000	PROM1-	26	0
4080	GAC3	3	25000	PROM1-	29	0
4080	GAC3	3	25000	PROM1-	33	0
4080	GAC3	3	25000	PROM1-	36	0
4080	GAC3	3	25000	PROM1-	40	0
4080	GAC3	3	25000	PROM1-	43	0
4080	GAC3	3	25000	PROM1-	48	0
4080	GAC3	3	25000	PROM1-	56	0
4080	GAC3	1	25000	PROM1+	0	0
4080	GAC3	1	25000	PROM1+	7	0
4080	GAC3	1	25000	PROM1+	12	0
4080	GAC3	1	25000	PROM1+	15	0
4080	GAC3	1	25000	PROM1+	19	6
4080	GAC3	1	25000	PROM1+	22	96.9
4080	GAC3	1	25000	PROM1+	26	595.7
4080	GAC3	1	25000	PROM1+	29	1301.8
4080	GAC3	1	25000	PROM1+	33	2533.8
4080	GAC3	1	25000	PROM1+	36	3636.5
4080	GAC3	1	25000	PROM1+	40
4080	GAC3	1	25000	PROM1+	43
4080	GAC3	1	25000	PROM1+	48
4080	GAC3	1	25000	PROM1+	56
4080	GAC3	2	25000	PROM1+	0	0
4080	GAC3	2	25000	PROM1+	7	0
4080	GAC3	2	25000	PROM1+	12	0
4080	GAC3	2	25000	PROM1+	15	0
4080	GAC3	2	25000	PROM1+	19	9.4
4080	GAC3	2	25000	PROM1+	22	79.8
4080	GAC3	2	25000	PROM1+	26	150.8
4080	GAC3	2	25000	PROM1+	29	326.1
4080	GAC3	2	25000	PROM1+	33	870.3
4080	GAC3	2	25000	PROM1+	36	1341
4080	GAC3	2	25000	PROM1+	40
4080	GAC3	2	25000	PROM1+	43
4080	GAC3	2	25000	PROM1+	48
4080	GAC3	2	25000	PROM1+	56
4080	GAC3	3	25000	PROM1+	0	0
4080	GAC3	3	25000	PROM1+	7	0
4080	GAC3	3	25000	PROM1+	12	0
4080	GAC3	3	25000	PROM1+	15	0
4080	GAC3	3	25000	PROM1+	19	0
4080	GAC3	3	25000	PROM1+	22	0
4080	GAC3	3	25000	PROM1+	26	0
4080	GAC3	3	25000	PROM1+	29	0
4080	GAC3	3	25000	PROM1+	33	13.5
4080	GAC3	3	25000	PROM1+	36	91.3
4080	GAC3	3	25000	PROM1+	40	418.2
4080	GAC3	3	25000	PROM1+	43	550.4
4080	GAC3	3	25000	PROM1+	48	757.7
4080	GAC3	3	25000	PROM1+	56	1960.4
4080	GAC3	4	25000	PROM1+	0	0
4080	GAC3	4	25000	PROM1+	7	0
4080	GAC3	4	25000	PROM1+	12	0
4080	GAC3	4	25000	PROM1+	15	0
4080	GAC3	4	25000	PROM1+	19	0
4080	GAC3	4	25000	PROM1+	22	0
4080	GAC3	4	25000	PROM1+	26	0
4080	GAC3	4	25000	PROM1+	29	0
4080	GAC3	4	25000	PROM1+	33	13.5
4080	GAC3	4	25000	PROM1+	36	142.2
4080	GAC3	4	25000	PROM1+	40	360.1
4080	GAC3	4	25000	PROM1+	43	599.4
4080	GAC3	4	25000	PROM1+	48	1125
4080	GAC3	4	25000	PROM1+	56	2338.1
3659	GAC1	1	25000	PROM1+	0	0
3659	GAC1	1	25000	PROM1+	3	0
3659	GAC1	1	25000	PROM1+	8	0
3659	GAC1	1	25000	PROM1+	10	0
3659	GAC1	1	25000	PROM1+	14	0
3659	GAC1	1	25000	PROM1+	17	0
3659	GAC1	1	25000	PROM1+	21	0
3659	GAC1	1	25000	PROM1+	24	4
3659	GAC1	1	25000	PROM1+	28	13.5
3659	GAC1	1	25000	PROM1+	31	32
3659	GAC1	1	25000	PROM1+	35	113.7
3659	GAC1	1	25000	PROM1+	38	246.2
3659	GAC1	1	25000	PROM1+	43	461.3
3659	GAC1	2	25000	PROM1+	0	1e-05
3659	GAC1	2	25000	PROM1+	3	1e-05
3659	GAC1	2	25000	PROM1+	8	1e-05
3659	GAC1	2	25000	PROM1+	10	1e-05
3659	GAC1	2	25000	PROM1+	14	1e-05
3659	GAC1	2	25000	PROM1+	17	1e-05
3659	GAC1	2	25000	PROM1+	21	1e-05
3659	GAC1	2	25000	PROM1+	24	4
3659	GAC1	2	25000	PROM1+	28	18
3659	GAC1	2	25000	PROM1+	31	22.5
3659	GAC1	2	25000	PROM1+	35	97.5
3659	GAC1	2	25000	PROM1+	38	226.037
3659	GAC1	2	25000	PROM1+	43	422.663
3659	GAC1	3	25000	PROM1+	0	1e-05
3659	GAC1	3	25000	PROM1+	3	1e-05
3659	GAC1	3	25000	PROM1+	8	1e-05
3659	GAC1	3	25000	PROM1+	10	1e-05
3659	GAC1	3	25000	PROM1+	14	1e-05
3659	GAC1	3	25000	PROM1+	17	1e-05
3659	GAC1	3	25000	PROM1+	21	1e-05
3659	GAC1	3	25000	PROM1+	24	13.5
3659	GAC1	3	25000	PROM1+	28	32
3659	GAC1	3	25000	PROM1+	31	65
3659	GAC1	3	25000	PROM1+	35	228.939
3659	GAC1	3	25000	PROM1+	38	298.08
3659	GAC1	3	25000	PROM1+	43	597.471
3659	GAC1	4	25000	PROM1+	0	1e-05
3659	GAC1	4	25000	PROM1+	3	1e-05
3659	GAC1	4	25000	PROM1+	8	1e-05
3659	GAC1	4	25000	PROM1+	10	1e-05
3659	GAC1	4	25000	PROM1+	14	1e-05
3659	GAC1	4	25000	PROM1+	17	1e-05
3659	GAC1	4	25000	PROM1+	21	1e-05
3659	GAC1	4	25000	PROM1+	24	13.5
3659	GAC1	4	25000	PROM1+	28	32
3659	GAC1	4	25000	PROM1+	31	62.5
3659	GAC1	4	25000	PROM1+	35	295.856
3659	GAC1	4	25000	PROM1+	38	470.45
3659	GAC1	4	25000	PROM1+	43	984.064
3659	GAC1	1	25000	PROM1-	0	0
3659	GAC1	1	25000	PROM1-	3	0
3659	GAC1	1	25000	PROM1-	8	0
3659	GAC1	1	25000	PROM1-	10	0
3659	GAC1	1	25000	PROM1-	14	0
3659	GAC1	1	25000	PROM1-	17	0
3659	GAC1	1	25000	PROM1-	21	0
3659	GAC1	1	25000	PROM1-	24	0
3659	GAC1	1	25000	PROM1-	28	0
3659	GAC1	1	25000	PROM1-	31	0
3659	GAC1	1	25000	PROM1-	35	6
3659	GAC1	1	25000	PROM1-	38	16.1
3659	GAC1	1	25000	PROM1-	43	32.5
3659	GAC1	2	25000	PROM1-	0	1e-05
3659	GAC1	2	25000	PROM1-	3	1e-05
3659	GAC1	2	25000	PROM1-	8	1e-05
3659	GAC1	2	25000	PROM1-	10	1e-05
3659	GAC1	2	25000	PROM1-	14	1e-05
3659	GAC1	2	25000	PROM1-	17	1e-05
3659	GAC1	2	25000	PROM1-	21	1e-05
3659	GAC1	2	25000	PROM1-	24	1e-05
3659	GAC1	2	25000	PROM1-	28	1e-05
3659	GAC1	2	25000	PROM1-	31	1e-05
3659	GAC1	2	25000	PROM1-	35	13.5
3659	GAC1	2	25000	PROM1-	38	40.3065
3659	GAC1	2	25000	PROM1-	43	48.51
3659	GAC1	3	25000	PROM1-	0	0
3659	GAC1	3	25000	PROM1-	3	0
3659	GAC1	3	25000	PROM1-	8	0
3659	GAC1	3	25000	PROM1-	10	0
3659	GAC1	3	25000	PROM1-	14	0
3659	GAC1	3	25000	PROM1-	17	0
3659	GAC1	3	25000	PROM1-	21	0
3659	GAC1	3	25000	PROM1-	24	0
3659	GAC1	3	25000	PROM1-	28	0
3659	GAC1	3	25000	PROM1-	31	0
3659	GAC1	3	25000	PROM1-	35	0
3659	GAC1	3	25000	PROM1-	38	0
3659	GAC1	3	25000	PROM1-	43	0
3659	GAC1	4	25000	PROM1-	0	0
3659	GAC1	4	25000	PROM1-	3	0
3659	GAC1	4	25000	PROM1-	8	0
3659	GAC1	4	25000	PROM1-	10	0
3659	GAC1	4	25000	PROM1-	14	0
3659	GAC1	4	25000	PROM1-	17	0
3659	GAC1	4	25000	PROM1-	21	0
3659	GAC1	4	25000	PROM1-	24	0
3659	GAC1	4	25000	PROM1-	28	0
3659	GAC1	4	25000	PROM1-	31	0
3659	GAC1	4	25000	PROM1-	35	32
3659	GAC1	4	25000	PROM1-	38	59.248
3659	GAC1	4	25000	PROM1-	43	72.5
3578	GAC2	1	25000	PROM1+	0	0
3578	GAC2	1	25000	PROM1+	7	0
3578	GAC2	1	25000	PROM1+	14	75.1
3578	GAC2	1	25000	PROM1+	18	165.9
3578	GAC2	1	25000	PROM1+	24	881.1
3578	GAC2	1	25000	PROM1+	27	2637.1
3578	GAC2	1	25000	PROM1+	59
3578	GAC2	1	25000	PROM1+	63
3578	GAC2	1	25000	PROM1+	69
3578	GAC2	1	25000	PROM1+	72
3578	GAC2	1	25000	PROM1+	83
3578	GAC2	2	25000	PROM1+	0	0
3578	GAC2	2	25000	PROM1+	7	0
3578	GAC2	2	25000	PROM1+	14	0
3578	GAC2	2	25000	PROM1+	18	0
3578	GAC2	2	25000	PROM1+	24	0
3578	GAC2	2	25000	PROM1+	27	0
3578	GAC2	2	25000	PROM1+	59	116.3
3578	GAC2	2	25000	PROM1+	63	640.6
3578	GAC2	2	25000	PROM1+	69	2120.2
3578	GAC2	2	25000	PROM1+	72	2182.5
3578	GAC2	2	25000	PROM1+	83
3578	GAC2	3	25000	PROM1+	0	0
3578	GAC2	3	25000	PROM1+	7	0
3578	GAC2	3	25000	PROM1+	14	0
3578	GAC2	3	25000	PROM1+	18	0
3578	GAC2	3	25000	PROM1+	24	0
3578	GAC2	3	25000	PROM1+	27	70.8
3578	GAC2	3	25000	PROM1+	59	217.1
3578	GAC2	3	25000	PROM1+	63	686.6
3578	GAC2	3	25000	PROM1+	69	1034.9
3578	GAC2	3	25000	PROM1+	72	2163.6
3578	GAC2	3	25000	PROM1+	83	2841.6
3578	GAC2	4	25000	PROM1+	0	0
3578	GAC2	4	25000	PROM1+	7	0
3578	GAC2	4	25000	PROM1+	14	0
3578	GAC2	4	25000	PROM1+	18	0
3578	GAC2	4	25000	PROM1+	24	0
3578	GAC2	4	25000	PROM1+	27	86.3
3578	GAC2	4	25000	PROM1+	59	355.7
3578	GAC2	4	25000	PROM1+	63	1385.2
3578	GAC2	4	25000	PROM1+	69	2275.7
3578	GAC2	4	25000	PROM1+	72	5280.9
3578	GAC2	4	25000	PROM1+	83	8001.1
3578	GAC2	1	25000	PROM1-	0	0
3578	GAC2	1	25000	PROM1-	7	0
3578	GAC2	1	25000	PROM1-	14	0
3578	GAC2	1	25000	PROM1-	18	0
3578	GAC2	1	25000	PROM1-	24	0
3578	GAC2	1	25000	PROM1-	27	9.3
3578	GAC2	1	25000	PROM1-	59	25.5
3578	GAC2	1	25000	PROM1-	63	46.4
3578	GAC2	1	25000	PROM1-	69	335
3578	GAC2	1	25000	PROM1-	72	351.6
3578	GAC2	1	25000	PROM1-	83	691.9
3578	GAC2	2	25000	PROM1-	0	0
3578	GAC2	2	25000	PROM1-	7	0
3578	GAC2	2	25000	PROM1-	14	0
3578	GAC2	2	25000	PROM1-	18	0
3578	GAC2	2	25000	PROM1-	24	0
3578	GAC2	2	25000	PROM1-	27	0
3578	GAC2	2	25000	PROM1-	59	0
3578	GAC2	2	25000	PROM1-	63	0
3578	GAC2	2	25000	PROM1-	69	0
3578	GAC2	2	25000	PROM1-	72	0
3578	GAC2	2	25000	PROM1-	83	0
3578	GAC2	3	25000	PROM1-	0	0
3578	GAC2	3	25000	PROM1-	7	0
3578	GAC2	3	25000	PROM1-	14	0
3578	GAC2	3	25000	PROM1-	18	0
3578	GAC2	3	25000	PROM1-	24	7.8
3578	GAC2	3	25000	PROM1-	27	9.4
3578	GAC2	3	25000	PROM1-	59	34.2
3578	GAC2	3	25000	PROM1-	63	40
3578	GAC2	3	25000	PROM1-	69	68.8
3578	GAC2	3	25000	PROM1-	72	313.4
3578	GAC2	3	25000	PROM1-	83	479.9
