# Supplementary material for: The NALCN channel regulates metastasis and nonmalignant cell dissemination
Source: Nat Genet. 2022 Sep 29;54(12):1827–38. doi: 10.1038/s41588-022-01182-0 (PMC9729110; doi:10.1038/s41588-022-01182-0)
Supplement: Supplementary file 11 — Statistical source data. [file 41588_2022_1182_MOESM11_ESM.xls]

## Sheet: EDF 2B - QPCR
Source Data Extended Data Fig 2b - qPCR Nalcn expression in brain of Nes-Cre deletion of Nalcn
Nalcn+/+	NalcnFlx/+	NalcnFlx/Flx
1.13	0.82	0.45
1.22	0.28	0.63
0.88	0.58	0.33
0.83	0.82	0.41
	0.43
	0.85
Values are realtive expression of Nalcn to Gapdh (2^-ddCT)

## Sheet: EDF 2C - SURVIVAL CURVE
Source Data Extended Data Fig 2c - Nes-Cre deletion of Nalcn
Day	Nalcn+/+	NalcnFlx/+	NalcnFlx/Flx
1			1
1			1
1			1
1			1
1			1
1			1
56		0
29		0
99		0
165		0
326		0
169		0
169		0
169		0
169		0
169		0
69		0
56	0
56	0
56	0
56	0
56	0
1	0
1	0
29	0
29	0
30	0
42	0
99	0
99	0
42	0
42	0
165	0
169	0
69	0
29	0
29	0
