# Supplementary material for: The NALCN channel regulates metastasis and nonmalignant cell dissemination
Source: Nat Genet. 2022 Sep 29;54(12):1827–38. doi: 10.1038/s41588-022-01182-0 (PMC9729110; doi:10.1038/s41588-022-01182-0)
Supplement: Supplementary file 13 — Statistical source data. [file 41588_2022_1182_MOESM13_ESM.xls]

## Sheet: EDF3a Nalcn copies per cell
Source Data Extended Data Figure 3a - Nalcn RNA copies per cells (RNAscope)
GAC				IAC				PAC
Nalcn+/+	NalcnFlx/+	NalcnFlx/Flx		Nalcn+/+	NalcnFlx/+	NalcnFlx/Flx		Nalcn+/+	NalcnFlx/+	NalcnFlx/Flx
3.19006	0.323045	0.199377		1.02734	0.196347	0.388972		2.54329	0.424063	0.473684
2.91697	0.780847	0.214838		1.12039	0.198175	0.310051		2.16164	0.878871	0.343533
3.22036	0.498547	0.255629		0.860438	0.166378	0.274238		1.82262	0.474216	0.424915
3.00786	0.146832	0.320402		1.01379	0.199377	0.301724		1.65158	0.703588	0.203488
2.16	0.466035	0.320532		0.993915	0.079563	0.268987		1.53242	0.777293	0.227707
0.755245	0.229901	0.318059		1.0284	0.116725	0.268456		1.70492	0.751773	0.399696
0.715556	0.30695	0.722689		0.967667	0.14845	0.485904		1.95128	0.681144	0.394012
3.03529	0.2079	0.480392		1.13649	0.088388	0.322314		2.13584	0.992604	0.256061
2.88105	0.206897	0.216741		0.824742	0.122029	0.389325		0.887534	0.758126	0.500647
1.08653	0.236332	0.616022		0.998031	0.601918	0.257062		0.50165	0.965248	0.333824
1.43677	1.12538	0.197561		0.52907	0.773143	0.298305		0.515395	0.732548	0.41844
0.670213	0.663778	0.294025		0.506433	0.520882	0.424342		0.495	0.2777	0.652977
4.69287	2.62565	0.789634		0.628796	0.743415	0.551724		0.374497	0.151335	0.387967
4.87424	1.7795	1.48939		0.524331	0.725962	0.615108		0.535235	0.271429	0.558824
7.04539	1.23458	1.04932		0.441296	0.70697	0.379562		0.467764	0.247525	0.657568
2.65964	1.20137	1.16114		0.441296	0.640154	0.424342		0.577114	0.206307	0.530283
3.31044	1.21429	1.17404		0.470514	0.465418	0.330966		0.485759	0.574007	0.214376
3.08941	1.36877	0.763713		0.495305	0.474774	0.264659		0.555759	0.192424	0.484848
2.26366	0.827211	0.778386		0.466667	0.607113	0.221169		0.322148	0.205128	0.194337
2.96073	1	0.427785		0.506989	1.45368	0.239726		0.503161	0.16747	0.418293
1.93159	3.2284	0.919942		0.565432	0.538821	0.227987		0.357823	0.201897	0.256098
0.945073	0.756626	0.415816		0.354497	1.29249	0.188088		0.733862	0.395548	0.271347
6.65777	0.386364	0.704114		0.371693	0.643425	0.241573		0.480813	0.308411	0.246622
0.747164	0.184532	0.427252		0.558855	0.906772	0.260274		0.27362	0.512482	0.375486
0.338208	0.234694	0.231511		0.437917	1.12738	0.283688		0.674556	0.317797	0.456067
0.439189	0.194556	0.198425		0.499283	0.866906	0.29683		0.28065	0.396846	0.41206
0.826014	0.334479	0.35873		0.365753	1.31292			0.393902	0.246596	0.429688
0.543081	0.327586	0.189107		0.498884	0.473485			0.186101	0.211538	0.181278
0.390244	0.420776	0.295455		0.37007	1.01447			0.287117	0.444005	0.259781
0.458886	0.25211	0.256513		0.53176	0.443228			0.301865	0.742588	0.329618
0.615385	0.442932	0.258364			0.387312			0.494518	0.347384
0.457912	0.189987	0.261076
0.500671		0.432489
0.330494		0.42827
0.479522		0.307018
0.511579		0.513359
0.49308		0.206704
0.504545		0.762763
		0.603448
		0.97193

## Sheet: EDF3b IHC quantification
Source Data Extended Data Fig 3b
	GAC				IAC				PAC
IHC MARKER	Nalcn+/+	NalcnFlx/+	NalcnFlx/Flx		Nalcn+/+	NalcnFlx/+	NalcnFlx/Flx		Nalcn+/+	NalcnFlx/+	NalcnFlx/Flx
KI67	8.50738	11.0598	6.74003		14.0858	14.5138	16.7697		5.62021	20.91	22.9924
KI67	19.8432	11.7761	10.5326		8.77614	26.4345	11.9718		17.2822	14.8908	22.9873
KI67	18.2131	9.78242	11.5119		13.6793	9.27219	16.3119		12.9024	11.3815	12.7243
KI67	5.38087	3.46957	3.04505		17.7747	13.1319	17.6486		15.9661	21.7881	10.7029
KI67	11.1313	5.52855	10.5197		7.20665	16.8934	11.3498		13.9346	17.6437	16.0068
CLEAVED CASPASE 3	5.27154	4.15869	4.2849		8.28206	8.47354	2.894		3.66912	2.90099	7.68247
CLEAVED CASPASE 3	1.76329	36.7363	2.79269		3.96818	8.99008	8.22615		4.5985	8.21697	12.6845
CLEAVED CASPASE 3	2.6838	2.45779	4.87967		12.752	21.4411	2.70211		3.73672	3.50838	3.15287
CLEAVED CASPASE 3	4.49369	4.54582	4.23769		2.4077	13.9775	5.78541		1.02489	2.17165	2.25556
CLEAVED CASPASE 3	5.92199	3.98046	0.765436		4.29079	7.78505	2.4533		1.65402	2.89653	4.71984
CD45	19.4136	4.93234	6.57411		11.9378	12.9092	5.20612		10.891	11.2161	12.0717
CD45	29.2259	2.55425	15.0713		5.30473	4.01162	6.07816		6.88708	17.2751	11.8204
CD45	14.8925	7.16672	12.3902		16.2062	2.71204	13.1487		12.1769	15.5494	24.5775
CD45	4.72942	26.2492	8.10152		13.1787	11.3653	2.92102		16.4071	14.2682	2.78855
CD45	3.03576	8.33795	10.1001		30.2893	12.5736	24.2844		33.9977	12.9869	12.9364
SMOOTH MUSLCE ACTIN	11.4985	13.4678	4.72435		6.34045	6.85655	18.56		12.8383	8.19506	8.12611
SMOOTH MUSLCE ACTIN	7.51264	11.6684	10.1683		4.63895	7.04893	5.66901		3.01574	9.63619	5.58124
SMOOTH MUSLCE ACTIN	11.1451	10.5241	13.4778		5.10382	6.27095	10.8608		10.3582	8.88361	10.2994
SMOOTH MUSLCE ACTIN	8.01632	11.3977	8.92388		6.44761	6.01778	16.3217		11.7555	9.28763	4.15315
SMOOTH MUSLCE ACTIN	6.91191	13.6489	8.9657		6.09762	6.27986	25.1719		12.4696	10.8968	6.00685
CD31	2.3805	2.66254	2.15609		2.95206	2.90312	3.33497		3.38996	2.86552	1.33067
CD31	3.15009	2.29185	2.36736		5.00755	2.63461	2.8434		4.32971	3.89943	5.16157
CD31	2.65057	3.45613	2.63235		2.75459	1.51991	4.60314		3.16405	1.86867	2.09428
CD31	2.86964	1.49398	3.11712		2.08761	2.68867	3.49293		2.98752	3.65739	2.7844
CD31	3.31456	4.11512	1.93153		3.41828	1.84287	3.62393		3.76589	3.9651	2.96347
