# Supplementary material for: The NALCN channel regulates metastasis and nonmalignant cell dissemination
Source: Nat Genet. 2022 Sep 29;54(12):1827–38. doi: 10.1038/s41588-022-01182-0 (PMC9729110; doi:10.1038/s41588-022-01182-0)
Supplement: Supplementary file 14 — Statistical source data. [file 41588_2022_1182_MOESM14_ESM.xls]

## Sheet: EDF 6b
Source Data Extended Data FIG 6b - ZSG rests per lung bronchiole
animal id	Nalcn status	lung lobe	bronchiole epithelium	# ZSG positive cells/bronchiole tubule
AN19CUK053212	Nalcn+/+	1	1	2
AN19CUK053212	Nalcn+/+	1	2	1
AN19CUK053212	Nalcn+/+	1	3	0
AN19CUK053212	Nalcn+/+	1	4	1
AN19CUK053212	Nalcn+/+	1	5	0
AN19CUK053212	Nalcn+/+	1	6	4
AN19CUK053212	Nalcn+/+	1	7	0
AN19CUK053212	Nalcn+/+	1	8	0
AN19CUK053212	Nalcn+/+	1	9	0
AN19CUK053212	Nalcn+/+	1	10	2
AN19CUK053212	Nalcn+/+	1	11	2
AN19CUK053212	Nalcn+/+	1	12	1
AN19CUK053212	Nalcn+/+	1	13	1
AN19CUK053212	Nalcn+/+	1	14	1
AN19CUK053212	Nalcn+/+	2	1	7
AN19CUK053212	Nalcn+/+	2	2	2
AN19CUK053212	Nalcn+/+	2	3	1
AN19CUK053212	Nalcn+/+	2	4	1
AN19CUK053212	Nalcn+/+	2	5	1
AN19CUK053212	Nalcn+/+	2	6	2
AN19CUK053212	Nalcn+/+	2	7	3
AN19CUK053212	Nalcn+/+	2	8	0
AN19CUK053212	Nalcn+/+	2	9	4
AN19CUK053212	Nalcn+/+	2	10	0
AN19CUK053212	Nalcn+/+	2	11	0
AN19CUK053212	Nalcn+/+	2	12	2
AN19CUK053212	Nalcn+/+	2	13	1
AN19CUK053212	Nalcn+/+	2	14	0
AN19CUK053212	Nalcn+/+	2	15	3
AN19CUK053212	Nalcn+/+	2	16	0
AN19CUK053212	Nalcn+/+	2	17	0
AN19CUK053212	Nalcn+/+	2	18	1
AN19CUK053212	Nalcn+/+	2	19	2
AN19CUK053212	Nalcn+/+	3	1	0
AN19CUK053212	Nalcn+/+	3	2	0
AN19CUK053212	Nalcn+/+	3	3	1
AN19CUK053212	Nalcn+/+	4	1	7
AN19CUK053212	Nalcn+/+	4	2	0
AN19CUK053212	Nalcn+/+	4	3	0
AN19CUK053212	Nalcn+/+	4	4	1
AN19CUK053212	Nalcn+/+	4	5	5
AN19CUK053212	Nalcn+/+	4	6	0
AN19CUK053212	Nalcn+/+	4	7	4
AN19CUK053212	Nalcn+/+	4	8	3
AN19CUK053212	Nalcn+/+	4	9	3
AN19CUK053212	Nalcn+/+	4	10	1
AN19CUK053212	Nalcn+/+	4	11	1
AN19CUK053212	Nalcn+/+	4	12	3
AN19CUK053212	Nalcn+/+	4	13	2
AN19CUK053212	Nalcn+/+	4	14	0
AN19CUK053212	Nalcn+/+	4	15	0
AN19CUK053212	Nalcn+/+	4	16	1
AN19CUK053212	Nalcn+/+	4	17	0
AN19CUK053212	Nalcn+/+	4	18	3
AN19CUK053212	Nalcn+/+	4	19	3
AN19CUK053212	Nalcn+/+	4	20	0
AN19CUK053212	Nalcn+/+	4	21	0
AN19CUK053212	Nalcn+/+	4	22	0
AN19CUK053212	Nalcn+/+	4	23	1
AN19CUK053212	Nalcn+/+	4	24	0
AN19CUK053212	Nalcn+/+	4	25	5
AN20CUK009960	Nalcn+/+	1	1	0
AN20CUK009960	Nalcn+/+	1	2	0
AN20CUK009960	Nalcn+/+	1	3	0
AN20CUK009960	Nalcn+/+	1	4	0
AN20CUK009960	Nalcn+/+	1	5	0
AN20CUK009960	Nalcn+/+	1	6	0
AN20CUK009960	Nalcn+/+	1	7	0
AN20CUK009960	Nalcn+/+	1	8	0
AN20CUK009960	Nalcn+/+	1	9	0
AN20CUK009960	Nalcn+/+	1	10	0
AN20CUK009960	Nalcn+/+	1	11	1
AN20CUK009960	Nalcn+/+	1	12	0
AN20CUK009960	Nalcn+/+	1	13	0
AN20CUK009960	Nalcn+/+	1	14	0
AN20CUK009960	Nalcn+/+	1	15	0
AN20CUK009960	Nalcn+/+	1	16	0
AN20CUK009960	Nalcn+/+	1	17	0
AN20CUK009960	Nalcn+/+	1	18	0
AN20CUK009960	Nalcn+/+	1	19	1
AN20CUK009960	Nalcn+/+	1	20	0
AN20CUK009960	Nalcn+/+	1	21	0
AN20CUK009960	Nalcn+/+	1	22	0
AN20CUK009960	Nalcn+/+	1	23	0
AN20CUK009960	Nalcn+/+	1	24	0
AN20CUK009960	Nalcn+/+	1	25	0
AN20CUK009960	Nalcn+/+	1	26	0
AN20CUK009960	Nalcn+/+	2	1	0
AN20CUK009960	Nalcn+/+	2	2	0
AN20CUK009960	Nalcn+/+	2	3	0
AN20CUK009960	Nalcn+/+	2	4	0
AN20CUK009960	Nalcn+/+	2	5	0
AN20CUK009960	Nalcn+/+	2	6	0
AN20CUK009960	Nalcn+/+	2	7	0
AN20CUK009960	Nalcn+/+	2	8	0
AN20CUK009960	Nalcn+/+	2	9	0
AN20CUK009960	Nalcn+/+	2	10	0
AN20CUK009960	Nalcn+/+	2	11	0
AN20CUK009960	Nalcn+/+	2	12	0
AN20CUK009960	Nalcn+/+	2	13	0
AN20CUK009960	Nalcn+/+	2	14	0
AN20CUK009960	Nalcn+/+	2	15	0
AN20CUK009960	Nalcn+/+	2	16	0
AN20CUK009960	Nalcn+/+	2	17	0
AN20CUK009960	Nalcn+/+	2	18	0
AN20CUK009960	Nalcn+/+	2	19	0
AN20CUK009960	Nalcn+/+	2	20	0
AN20CUK009960	Nalcn+/+	2	21	0
AN20CUK009960	Nalcn+/+	2	22	0
AN20CUK009960	Nalcn+/+	2	23	0
AN20CUK009960	Nalcn+/+	2	24	0
AN20CUK009960	Nalcn+/+	2	25	0
AN20CUK009960	Nalcn+/+	2	26	0
AN20CUK009960	Nalcn+/+	2	27	0
AN20CUK009960	Nalcn+/+	2	28	0
AN20CUK009960	Nalcn+/+	2	29	0
AN20CUK009960	Nalcn+/+	2	30	0
AN20CUK009960	Nalcn+/+	2	31	0
AN20CUK009960	Nalcn+/+	2	32	0
AN20CUK009960	Nalcn+/+	2	33	0
AN20CUK009960	Nalcn+/+	2	34	0
AN20CUK032539	NalcnFlx/Flx	1	1	0
AN20CUK032539	NalcnFlx/Flx	1	2	0
AN20CUK032539	NalcnFlx/Flx	1	3	0
AN20CUK032539	NalcnFlx/Flx	1	4	0
AN20CUK032539	NalcnFlx/Flx	1	5	0
AN20CUK032539	NalcnFlx/Flx	1	6	0
AN20CUK032539	NalcnFlx/Flx	1	7	0
AN20CUK032539	NalcnFlx/Flx	1	8	0
AN20CUK032539	NalcnFlx/Flx	1	9	0
AN20CUK032539	NalcnFlx/Flx	1	10	0
AN20CUK032539	NalcnFlx/Flx	1	11	0
AN20CUK032539	NalcnFlx/Flx	1	12	0
AN20CUK032539	NalcnFlx/Flx	2	1	0
AN20CUK032539	NalcnFlx/Flx	2	2	0
AN20CUK032539	NalcnFlx/Flx	2	3	0
AN20CUK032539	NalcnFlx/Flx	2	4	0
AN20CUK032539	NalcnFlx/Flx	2	5	0
AN20CUK032539	NalcnFlx/Flx	2	6	0
AN20CUK032539	NalcnFlx/Flx	2	7	0
AN20CUK032539	NalcnFlx/Flx	2	8	1
AN20CUK032539	NalcnFlx/Flx	3	1	17
AN20CUK032539	NalcnFlx/Flx	3	2	5
AN20CUK032539	NalcnFlx/Flx	3	3	2
AN20CUK032539	NalcnFlx/Flx	3	4	0
AN20CUK032539	NalcnFlx/Flx	3	5	4
AN20CUK032539	NalcnFlx/Flx	3	6	4
AN20CUK032539	NalcnFlx/Flx	3	7	5
AN20CUK032539	NalcnFlx/Flx	3	8	10
AN20CUK032539	NalcnFlx/Flx	3	9	8
AN20CUK032539	NalcnFlx/Flx	3	10	5
AN20CUK032539	NalcnFlx/Flx	3	11	20
AN20CUK032539	NalcnFlx/Flx	3	12	25
AN20CUK032539	NalcnFlx/Flx	3	13	2
AN20CUK032539	NalcnFlx/Flx	3	14	23
AN20CUK032539	NalcnFlx/Flx	3	15	7
AN20CUK032539	NalcnFlx/Flx	3	16	6
AN20CUK032539	NalcnFlx/Flx	3	17	12
AN20CUK032539	NalcnFlx/Flx	3	18	4
AN20CUK032539	NalcnFlx/Flx	3	19	0
AN20CUK032539	NalcnFlx/Flx	3	20	2
AN20CUK032539	NalcnFlx/Flx	3	21	22
AN20CUK032539	NalcnFlx/Flx	3	22	7
AN20CUK032539	NalcnFlx/Flx	3	23	10
AN20CUK032539	NalcnFlx/Flx	4	1	0
AN20CUK032539	NalcnFlx/Flx	4	2	1
AN20CUK032539	NalcnFlx/Flx	4	3	6
AN20CUK032539	NalcnFlx/Flx	4	4	8
AN20CUK032539	NalcnFlx/Flx	4	5	1
AN20CUK032539	NalcnFlx/Flx	4	6	0
AN20CUK032539	NalcnFlx/Flx	4	7	0
AN20CUK032539	NalcnFlx/Flx	4	8	0
AN20CUK032539	NalcnFlx/Flx	4	9	0
AN20CUK032539	NalcnFlx/Flx	4	10	0
AN20CUK032539	NalcnFlx/Flx	4	11	0
AN20CUK032539	NalcnFlx/Flx	4	12	0
AN20CUK032539	NalcnFlx/Flx	4	13	0
AN20CUK032539	NalcnFlx/Flx	4	14	0
